# Supplementary material for: Human alveolar macrophages display marked hypo-responsiveness to IFN-γ in both proteomic and gene expression analysis
Source: PLoS One. 2024 Feb 1;19(2):e0295312. doi: 10.1371/journal.pone.0295312 (PMC10833554; doi:10.1371/journal.pone.0295312)
Supplement: S1 File — (XLSX) [file pone.0295312.s002.xlsx]

## Sheet: Monocytes
Charge Group ID	Charge State	Intensity GG13	IntensityGG14	IntensityJJ19	IntensityJJ20	IntensityKK13	IntensityKK14	IntensityLL13	IntensityLL14	IntensityQQ5	IntensityQQ6	IntensityRR5	IntensityRR6	IntensityTT5	IntensityTT6	IntensityUU5	IntensityUU6	IntensityVV5	IntensityVV6	IntensityWW3	IntensityWW4	Modified Peptide Sequence	ID	Symbol
14015222	2	759853	512070	144647	46273.6	321792	317800	330082	166920	90247.7	104338	631302	288630	40395.6	171802	336217	379541	103734	75919.1	305458	217754	EDFTLLDFINAVK	A0AVT1	UBA6
14014759	2	906562	743622	602735	378525	744396	320876	443399	258794	285138	363879	1.3369e+06	1.15992e+06	1.16371e+06	1595925	349985	421116	1.98539e+06	1.42991e+06	865302	350127	LLDEWFTLDEVPK	A0FGR8	ESYT2
13995798	3	3.06587e+06	2.72079e+06	1721257	1.95587e+06	1728042	1.72181e+06	982635	1.40759e+06	1.72485e+06	1.14611e+06	1.71321e+06	416875	390740	48461.3	1.75567e+06	1.21588e+06	602973	618290	1.05714e+06	1.48284e+06	QAEPVVVLDPVSTHEPQTK	A0MZ66	KIAA1598
14015058	3	355566	248425	185219	74208	261454	181209	167118	129182	93480.6	25531.3	604715	373148	217428	118278	227309	286900	772844	1.0696e+06	408602	254468	NAQMAQSPILLLGGAASTLLQNR	A1L0T0	ILVBL
13991230	2	5370107	4.04951e+06	1.32833e+06	1.31007e+06	2.73602e+06	2370956	1715446	1.47447e+06	556989	1.04249e+06	3.53809e+06	1.01021e+06	262386	2.95838e+06	1.50228e+06	1.40384e+06	651875	737273	2.56611e+06	2.38716e+06	LLDGWWVIR	A6NI72	NCF1B
13992402	3	8020506	7.67678e+06	5266834	4.81778e+06	3276440	6.25099e+06	3.53087e+06	5.17138e+06	2.23052e+06	2.79627e+06	5.15451e+06	779381	637839	189865	3952594	4.60056e+06	1.08837e+06	1528568	5.50458e+06	7653597	QARPGPQSPGSPLEEER	A6NI72	NCF1B
13996027	2	4.47251e+06	4391360	826439	1.31196e+06	1.88756e+06	3.5747e+06	1.51017e+06	1625303	735442	1.04856e+06	2.94501e+06	1070681	443166	452124	3188427	2.08569e+06	574593	619109	2.06946e+06	3.51717e+06	HIALLGFEK	A6NI72	NCF1B
14000962	3	1.53587e+06	1.21065e+06	212285	422864	789993	908831	541457	436969	295133	134095	997322	392796	30931.9	0	638634	427988	171930	281957	700358	1.11169e+06	C[160.0307]PHLLDFFK	A6NI72	NCF1B
14005237	2	8264642	7299246	1.92333e+06	1629416	2.83252e+06	3.68391e+06	2191143	2.46562e+06	1.09304e+06	996143	5919383	1.50205e+06	296124	583707	3199506	2.5145e+06	1.05476e+06	502745	3.20165e+06	4135506	SESGWWFC[160.0307]QMK	A6NI72	NCF1B
14005370	3	9962566	11750000	4.92228e+06	4.74591e+06	5970474	7.83968e+06	5725914	5126101	4393688	2813055	11590000	3291101	1.31931e+06	840524	4.41848e+06	5.56968e+06	2.04592e+06	2107409	7493410	8.35014e+06	AYTAVEGDEVSLLEGEAVEVIHK	A6NI72	NCF1B
14006544	2	11150000	10260000	3.81992e+06	3578151	4199048	5.62886e+06	3272005	3.59552e+06	1.61771e+06	1145537	9513939	2.57275e+06	1.43398e+06	1.45156e+06	4548526	4.62609e+06	3.49771e+06	3.35158e+06	5430837	6056188	DDVTGYFPSMYLQK	A6NI72	NCF1B
14007397	2	9383889	8632100	3044291	2.88189e+06	3.67825e+06	5622156	2758074	2.79815e+06	1.39869e+06	1661904	9128750	1.35078e+06	391408	4.03283e+06	5.45408e+06	3.5901e+06	1.1895e+06	970721	4703659	5.3403e+06	EMFPIEAGAINPENR	A6NI72	NCF1B
13991257	3	43250000	30730000	42290000	25980000	13480000	36920000	23070000	48640000	18540000	18480000	7573355	11070000	8130517	576728	62790000	44330000	7928394	23600000	27870000	34310000	IQVLQQQADDAEERAER	A6NL28
13992171	3	3568614	3534113	2.17776e+06	1.60119e+06	1.2285e+06	880977	1.07734e+06	1.15886e+06	1.1916e+06	524317	5.57986e+06	1.49913e+06	288104	519083	1.2394e+06	1.58879e+06	1.24654e+06	904902	1.40085e+06	1.57339e+06	IQVLQQQADDAEER	A6NL28
14004231	2	31380000	40150000	21380000	16350000	17340000	11130000	13200000	13460000	11820000	5271334	49310000	14080000	3.18564e+06	124627	15270000	20280000	14870000	9319370	18800000	14850000	IQVLQQQADDAEER	A6NL28
13993047	2	1.99408e+06	1.44467e+06	605349	741967	1.10609e+06	994209	948823	729261	339596	326034	1.50531e+06	1.51906e+06	593100	521884	1.79626e+06	1.18178e+06	1.65374e+06	2.7871e+06	850909	931232	LFEWVVNR	B0I1T2	MYO1G
13995258	2	978136	1.11286e+06	435695	347243	503569	623185	564984	539758	116591	188890	523596	940552	260557	0	1.07764e+06	955518	1.13846e+06	1550560	437749	650547	RPLTAGTLFK	B0I1T2	MYO1G
13997872	2	1.82392e+06	1.33319e+06	401073	507365	878033	997841	978045	452723	344970	181502	940850	1.31149e+06	314723	423014	1.46798e+06	851703	1.47247e+06	2.15748e+06	539553	639606	STC[160.0307]VLEAFGNAR	B0I1T2	MYO1G
14000608	2	752294	839395	176980	215302	621233	550700	409612	450808	94267.9	169166	913583	925506	327442	179047	422930	669316	805256	1.01406e+06	600178	365806	LIPIIVLLLQK	B0I1T2	MYO1G
14000920	2	1.29198e+06	1.12078e+06	1.12634e+06	538567	592261	885068	529095	684830	142665	276910	1.30348e+06	1417692	572069	731446	978822	1.0972e+06	1.83261e+06	2.13496e+06	461823	673716	TLVTLEQSR	B0I1T2	MYO1G
14005543	3	6067429	4682112	2.83917e+06	905921	3.08193e+06	2.83082e+06	2.45655e+06	2154971	1.26842e+06	867081	4.81135e+06	3592601	1.69088e+06	518358	3536539	3.65038e+06	5.33641e+06	6680369	3.48525e+06	2.55182e+06	EGLAVAEEALVDHVAELTATPR	B0I1T2	MYO1G
14010311	2	3.35009e+06	2.40627e+06	1.08985e+06	697541	1.23017e+06	1.25502e+06	1.05582e+06	757893	580135	317672	2.32861e+06	1474299	581838	332230	2.32459e+06	1.40707e+06	2.22985e+06	2512974	1.01323e+06	986957	AMWPDGQQDITEVTK	B0I1T2	MYO1G
14010576	2	1.6256e+06	1.509e+06	367324	641635	1.12006e+06	1.20898e+06	1.34325e+06	847021	666812	969917	1.69876e+06	1.32141e+06	704602	1.35763e+06	1.97786e+06	2.55516e+06	1.41653e+06	2.45333e+06	783695	883654	GILAVLDEAC[160.0307]SSAGTITDR	B0I1T2	MYO1G
14005653	2	75160000	55740000	9897133	12720000	21770000	25620000	22900000	19550000	5.98934e+06	5.64629e+06	30410000	4525139	1.49213e+06	2.88738e+06	40970000	38180000	2.0111e+06	2.72567e+06	20230000	19230000	MSSYAFFVQTC[160.0307]R	B2RPK0
14005930	2	11620000	5.54181e+06	1.8637e+06	2.48024e+06	3292718	2332667	3.4234e+06	2.44848e+06	972730	632308	4319866	1.4038e+06	997902	34060000	3.76917e+06	3.2918e+06	854984	878190	2962052	2.44498e+06	M[147.0354]SSYAFFVQTC[160.0307]R	B2RPK0
14006501	2	2746834	1.45645e+06	2.90355e+06	1.44324e+06	1.1513e+06	1.23851e+06	1.10043e+06	666563	388912	230472	3129529	709073	1.62773e+06	0	251797	470844	932719	42876.8	1.50869e+06	851927	LGEM[147.0354]WNNTAADDK	B2RPK0
14007463	3	1.63285e+06	1292959	419764	505406	986942	934822	812433	662126	200139	165898	1.54859e+06	1.84948e+06	1.62126e+06	1.94745e+06	1.35563e+06	1.3316e+06	4.20506e+06	6081478	924263	918362	ESGYC[160.0307]TGHEPDSLEFSTVGGWVSTR	O00116	AGPS
13992200	2	2.13602e+06	1.98365e+06	1.76527e+06	1424913	1.37163e+06	1.79579e+06	1.43034e+06	878741	678543	641399	2144427	1.15169e+06	380515	418.428	1.86194e+06	1.44396e+06	922510	821824	1.21764e+06	1.76435e+06	DVQEIFR	O00148	DDX39A
13992809	2	1.84469e+06	1.95412e+06	903958	972225	1.28068e+06	1.46872e+06	1.25286e+06	826684	494925	403779	1.68791e+06	1.38935e+06	348554	167053	2.12435e+06	1.54542e+06	833293	987884	1.41145e+06	1.39286e+06	ELAFQISK	O00148	DDX39A
13995069	2	5107209	3.81609e+06	2.88013e+06	3.63576e+06	3.87413e+06	3.56192e+06	2.78237e+06	1130745	1.76126e+06	1.31682e+06	3.89785e+06	2.24187e+06	793526	478427	1.99014e+06	2.12375e+06	1.4375e+06	1.08021e+06	4070088	2.85876e+06	ILVATNLFGR	O00148	DDX39A
13995244	2	3155748	3.56432e+06	3.19169e+06	2.02631e+06	2240876	1.89709e+06	1.95326e+06	1.29173e+06	1.97304e+06	1.45601e+06	2991163	2.42546e+06	6753757	656296	2.72492e+06	2.06063e+06	1.56527e+06	1007218	4947255	2.00121e+06	MLEQLDMR	O00148	DDX39A
13996116	2	1.12305e+06	742508	336058	152780	430560	651944	527675	449836	240642	181698	660785	645058	94954.8	15105.3	626510	684327	355831	116158	585965	505040	VSVFFGGLSIK	O00148	DDX39A
13996251	3	4426858	3.96782e+06	1917405	1.22535e+06	2.47871e+06	3332998	2.59664e+06	2.20683e+06	992443	1.45689e+06	2.54914e+06	1.98828e+06	637875	970750	4.84227e+06	3.47741e+06	1219274	1.61149e+06	1.92883e+06	3.22477e+06	LTLHGLQQYYVK	O00148	DDX39A
14001106	2	1.24614e+06	1.36348e+06	564509	355752	792557	1.00141e+06	691268	732137	323250	142260	1.73741e+06	1.30567e+06	171486	2.20882e+06	988880	1064342	524836	403959	869136	735656	HFVLDEC[160.0307]DK	O00148	DDX39A
14002852	2	648303	503615	390642	274615	297369	609729	285862	520042	84573.4	128134	274368	270251	22990.1	2.14949e+06	748504	841171	129411	332834	191874	697878	GSYVSIHSSGFR	O00148	DDX39A
14008307	2	1.68002e+06	1.91265e+06	1.116e+06	941807	1.18917e+06	1.07399e+06	870294	811381	316532	398029	2824062	1.25207e+06	190740	414424	1.56425e+06	1.5113e+06	591501	531502	1230214	1307401	FMQDPMEVFVDDETK	O00148	DDX39A
14011587	2	5808695	5.60805e+06	5.90064e+06	2.69725e+06	3.48247e+06	3.56345e+06	2.89032e+06	3.40431e+06	1.71031e+06	1.41658e+06	7.2289e+06	2.66389e+06	861406	36230000	7.00122e+06	4.91115e+06	1982403	1.57503e+06	4250521	3112309	GLAITFVSDENDAK	O00148	DDX39A
13992062	2	2.3756e+06	2.00591e+06	744788	720328	1.39483e+06	1.58692e+06	1.4502e+06	1145793	434826	501835	1.47284e+06	1.42895e+06	482942	584220	2.15292e+06	1.42778e+06	1.09665e+06	1.63493e+06	908615	1228639	YFEIQFSR	O00160	MYO1F
13992170	2	3464226	2.36168e+06	446165	712902	1.29058e+06	1.90515e+06	1.6931e+06	1605730	228301	466565	1.54083e+06	2.88032e+06	501414	1.35997e+06	2.00238e+06	2.04386e+06	1439925	2.76538e+06	1.22221e+06	1.01247e+06	LFDFLVEAINR	O00160	MYO1F
13993060	2	2283570	1.88696e+06	847536	571764	1.41859e+06	1.79005e+06	1.19858e+06	736886	315567	360974	1.02712e+06	2.58783e+06	544065	1090007	1670133	1.26532e+06	2001075	1.96795e+06	684304	1.31591e+06	VSYDVSGFC[160.0307]ER	O00160	MYO1F
13994664	2	2.25314e+06	2.16172e+06	1.69834e+06	1.14405e+06	1.02448e+06	1.41571e+06	1.23225e+06	1.91695e+06	650388	491552	2.59784e+06	1.09271e+06	544194	153602	1.70523e+06	1.96619e+06	1.1936e+06	1.28814e+06	1.1207e+06	1.41456e+06	VDFADSVTK	O00160	MYO1F
13995070	2	2579685	2.21201e+06	966351	1.0935e+06	1.57722e+06	1.47243e+06	1671450	1.12608e+06	539449	427407	1.7807e+06	1.39748e+06	335909	1980024	2.14087e+06	1.38863e+06	1.17169e+06	860013	1.1282e+06	1.11106e+06	TLTVSVGDGLPK	O00160	MYO1F
13995192	3	1.26605e+06	1.07563e+06	550130	444442	627105	589953	414267	318705	153880	121467	1.14875e+06	998494	135806	20572.9	707986	852544	756588	993010	673924	483749	DIILQSNPLLEAFGNAK	O00160	MYO1F
13995453	3	1.76855e+06	1.59585e+06	175268	909826	1.19321e+06	1308865	1.14698e+06	978644	268474	425366	888966	933376	421196	303512	1.75959e+06	1.57782e+06	924818	1.62497e+06	823938	846782	NFHIYYQLLEGASQEQR	O00160	MYO1F
13996886	2	2509768	2.16112e+06	564896	773604	1.22212e+06	1.53454e+06	1580908	1.32275e+06	303508	452316	1.60146e+06	1325001	566788	346067	2217805	2.28915e+06	1.3746e+06	1.56896e+06	993489	1161024	QANDLVATLMR	O00160	MYO1F
13997073	2	2.62452e+06	2988046	1.44165e+06	1.2504e+06	1.47108e+06	1.82904e+06	1.30922e+06	2.13312e+06	527306	496144	2.69842e+06	2.69095e+06	524929	1.39653e+06	2.21082e+06	1.96021e+06	2.88339e+06	2.83034e+06	1.5612e+06	1418349	VVC[160.0307]DLIENK	O00160	MYO1F
13997098	2	2.99602e+06	2.74018e+06	973438	1.22078e+06	1.94923e+06	2.10104e+06	1821034	1.38874e+06	744823	576430	2.39799e+06	1.80865e+06	747722	350666	2.52684e+06	1.56564e+06	1.02892e+06	1.48904e+06	1.52893e+06	1.46365e+06	TEFVSLLC[160.0307]K	O00160	MYO1F
13997844	2	998233	960332	541300	420885	562405	469739	595109	537750	145240	183055	1.02024e+06	754808	247278	144505	521935	753776	488060	409903	597764	472801	GQVC[160.0307]EVLK	O00160	MYO1F
13998523	2	2.98573e+06	2234413	1.5247e+06	1.36329e+06	1.40528e+06	1.85586e+06	1.55138e+06	1.4518e+06	849694	587717	1.94664e+06	2.28088e+06	906105	1.86312e+06	2.49115e+06	1.41644e+06	1989543	2449760	1.30341e+06	1332562	ISNFLLEK	O00160	MYO1F
13998754	2	5.089e+06	3731425	2404881	1.81735e+06	2.59644e+06	3.84169e+06	2.80395e+06	5.10601e+06	1.12166e+06	1.4505e+06	3.20452e+06	3.02113e+06	1.7185e+06	1.20033e+06	6895137	3.57039e+06	2.84839e+06	4.12691e+06	3.15217e+06	2.38176e+06	WTPIQYFNNK	O00160	MYO1F
13998998	2	3010271	2.84724e+06	1390916	1.28322e+06	1.60049e+06	2.25542e+06	1.80416e+06	2.6872e+06	757361	1.11815e+06	2.1288e+06	3292361	623452	1257641	2648548	2.6153e+06	2.44819e+06	3.31819e+06	1.17698e+06	2.06178e+06	HQVEYLGLK	O00160	MYO1F
13999776	3	4.30659e+06	3593177	3084031	1.59018e+06	2.45696e+06	2.58012e+06	3073741	1.89256e+06	1.03195e+06	714747	3.78239e+06	2.28959e+06	525242	35530000	1.31887e+06	1.51674e+06	1.60989e+06	377954	2.68365e+06	1.76053e+06	YEEMREEASNILLNK	O00160	MYO1F
14004795	2	3.67647e+06	3.96568e+06	2302736	1.29749e+06	1.5615e+06	1.98256e+06	1.53566e+06	2.04552e+06	313949	416682	3.96473e+06	2.80496e+06	655455	1.15295e+06	2.97312e+06	2.58289e+06	2.73034e+06	2448694	1.77287e+06	1.74054e+06	AEQEEYVQEGIR	O00160	MYO1F
14005045	2	4967062	3.91994e+06	2.50059e+06	1.52268e+06	2.20796e+06	2.40573e+06	1876844	1.83331e+06	565629	569150	4.96856e+06	3.2953e+06	664204	327925	2.61683e+06	2788033	3091326	2.95529e+06	2.32049e+06	1.67525e+06	DIILQSNPLLEAFGNAK	O00160	MYO1F
14008529	2	2659922	2.16459e+06	1.16377e+06	459683	1.14599e+06	1247308	953946	1.1989e+06	346661	168951	1686171	1.54469e+06	187180	531307	2061592	1791300	1.49743e+06	1.5095e+06	867416	1.03536e+06	AVNMEPDQYQMGSTK	O00160	MYO1F
14009536	3	1809328	1.34392e+06	132728	186211	440105	947031	1.00803e+06	745692	110201	317571	495810	1.36026e+06	318195	640262	1.05373e+06	1.12293e+06	383019	980394	380651	542103	VESVDLLAFPAYLLGIDSGR	O00160	MYO1F
14011713	2	3.79991e+06	1.99896e+06	1.37548e+06	956409	1.34548e+06	847570	1.41832e+06	674490	383193	149884	2.77822e+06	1.6518e+06	357461	262063	836707	949972	1.81007e+06	835482	1419060	865720	NPESLFLLEEVR	O00160	MYO1F
14014331	3	564324	464472	111379	1.33726e+06	314780	737502	408835	399928	28707.9	318630	162820	212184	136337	378138	976353	516975	169086	980829	132735	118645	NRDVLFSDLIELM[147.0354]QTSEQAFLR	O00160	MYO1F
14006094	2	2.03054e+06	1.57139e+06	1.76078e+06	1.51558e+06	869070	978330	1.05843e+06	1.03332e+06	1.03464e+06	489995	2.66071e+06	692300	1.34031e+06	948225	1.83774e+06	1.26885e+06	2.42427e+06	2.6142e+06	1.34198e+06	1.2723e+06	ILGLAIESQDAGIK	O00161	SNAP23
14009266	2	1.49312e+06	1.61585e+06	1.94053e+06	1.10855e+06	812311	1.12698e+06	696233	892746	898239	623225	2.23903e+06	1.52841e+06	1167463	304877	1.94418e+06	1.26733e+06	2.55885e+06	2.54e+06	1032419	1.18837e+06	TTWGDGGENSPC[160.0307]NVVSK	O00161	SNAP23
14009356	3	3.54425e+06	2.79757e+06	1.33528e+06	749567	1.69329e+06	1.3842e+06	1.70945e+06	1.36231e+06	942094	609014	4.57951e+06	1.85715e+06	1.5462e+06	1.38105e+06	1.52612e+06	1.56264e+06	3.96591e+06	1.37564e+06	1.8935e+06	1.61674e+06	ITNDAREDEMEENLTQVGSILGNLK	O00161	SNAP23
14001325	2	297363	199547	2.54245e+06	569176	173581	311903	359848	599495	1.86616e+06	1.45015e+06	64665.9	412656	183279	422770	478001	636846	117981	212570	666968	754258	AGVIFTTK	O00175	CCL24
14012533	2	998520	1.03876e+06	1.45384e+06	626453	848874	1.16537e+06	656842	632832	473855	371420	1.98038e+06	876697	150874	64307.5	880109	944507	698251	681056	1.04638e+06	1.03239e+06	NTQIDNSWGSEER	O00182	LGALS9
14013867	2	1.00898e+06	1.11256e+06	938166	521180	804378	932151	627806	1.02501e+06	556559	345863	1661154	569572	36306.2	256719	902364	821653	518715	664788	1125388	840545	FEDGGYVVC[160.0307]NTR	O00182	LGALS9
14010182	2	973132	1.07569e+06	704061	525966	425468	478487	538608	624116	311521	374990	1.28693e+06	279383	39189.2	60438.7	955173	780774	112641	85465.2	560130	659073	INEELESQYQQSMDSK	O00193	C11orf58
13999407	2	666966	464409	114380	109413	476866	277033	172567	85998.9	37079	54282.8	656244	530642	659505	425577	292170	282636	1.53431e+06	2.67367e+06	287586	136965	TLLWTELFR	O00217	NDUFS8
14005840	2	2.0786e+06	1.53992e+06	1243004	693820	925418	958752	987786	624086	447290	362052	2478943	1.11286e+06	142935	251874	992098	1115655	697919	466121	952218	850339	EQSILELGSLLAK	O00231	PSMD11
13995088	2	805309	745047	496476	422197	494525	435696	513967	505155	220914	239929	1.10231e+06	776755	103492	206252	713615	733396	284702	384774	707918	435194	FFQEENTEK	O00232	PSMD12
14008354	2	1584879	1.06894e+06	264488	248864	246561	785573	510373	368728	39612	178250	336260	633237	41125.6	70293.8	769156	799874	240403	270243	406804	365333	LQEVIETLLSLEK	O00232	PSMD12
14008876	2	1.50036e+06	1.64339e+06	1.38455e+06	622929	963191	787693	759714	610742	460386	328551	1.96839e+06	1.00043e+06	171235	999456	1.84608e+06	960338	600686	242152	787740	842274	AIYDTPC[160.0307]IQAESEK	O00232	PSMD12
13995260	2	941566	710556	210455	298527	406408	420757	378778	488238	143954	170717	712171	183837	35811.4	14359.7	707265	631904	142481	118866	352064	352001	LGQSESQGPPR	O00233	PSMD9
13996884	2	760180	672014	285867	212524	401693	370455	302712	427039	219340	183690	437698	253890	149606	202596	505026	577471	205166	224812	287733	379474	SDVDLYQVR	O00233	PSMD9
14004970	2	2.7326e+06	2.05721e+06	1.19149e+06	1.10925e+06	859248	1.08757e+06	1.23959e+06	1147194	609554	444626	2.10455e+06	1354369	1.72389e+06	487969	2.15687e+06	1.6718e+06	4111288	6.81708e+06	1669961	1.1788e+06	FYGPEGPYGVFAGR	O00264	PGRMC1
14013145	3	2.00257e+06	1590467	162389	839096	857761	939757	807963	925360	224990	363247	405718	1.01133e+06	1.47692e+06	346652	1.3325e+06	784542	891266	2.89051e+06	656494	703942	DEYDDLSDLTAAQQETLSDWESQFTFK	O00264	PGRMC1
13990491	2	24850000	23600000	12890000	10540000	12020000	12740000	13870000	18860000	7.85335e+06	7.98542e+06	27620000	9601186	4449108	3.56221e+06	19640000	23370000	6.40223e+06	8.12225e+06	14410000	11250000	NSNPALNDNLEK	O00299	CLIC1
13990753	2	19760000	11040000	8442566	6100674	9386595	11090000	9267125	6877786	6408431	5038880	12080000	7480429	5.48244e+06	5.09053e+06	10240000	8797785	7.50867e+06	11070000	10860000	9373725	GVTFNVTTVDTK	O00299	CLIC1
13992666	3	7258533	6.08964e+06	2.42488e+06	2.79761e+06	4314964	3.17014e+06	4.37549e+06	3.17907e+06	2.35555e+06	2.58049e+06	8.31588e+06	2.15932e+06	1.71526e+06	687250	3.78404e+06	4.44602e+06	2.82613e+06	2.36703e+06	3.30138e+06	2384102	LAALNPESNTAGLDIFAK	O00299	CLIC1
13994205	3	5.1082e+06	4.56622e+06	1.40908e+06	1.71623e+06	3.15169e+06	2.2544e+06	2.7273e+06	2.53223e+06	1329925	1.35954e+06	6289516	1567848	856812	572749	3.77278e+06	3.66872e+06	1339672	1.37144e+06	2.51267e+06	2.57978e+06	FLDGNELTLADC[160.0307]NLLPK	O00299	CLIC1
13994423	2	1.01901e+06	772649	411845	487304	586460	817190	503981	336465	249857	258271	527890	222639	204707	109223	820552	616793	177479	524708	495008	459207	LFM[147.0354]VLWLK	O00299	CLIC1
13994773	2	6346307	6.91252e+06	3.83633e+06	2.92131e+06	3.36603e+06	4.05929e+06	3.46788e+06	3.76092e+06	2.12642e+06	2.02694e+06	6956652	2.94365e+06	999749	1.03767e+06	4.78778e+06	5936077	2.44166e+06	1.97227e+06	4034428	3606309	FSAYIK	O00299	CLIC1
13996329	2	17140000	13960000	10860000	9697374	10580000	9381067	14450000	18450000	7369352	7.62905e+06	19480000	6.62201e+06	6280136	4.63434e+06	12100000	14140000	6.44084e+06	10550000	10670000	10090000	IGNC[160.0307]PFSQR	O00299	CLIC1
13998946	2	7.61372e+06	5.83141e+06	3094381	2.59975e+06	3.3383e+06	3.25136e+06	3.61657e+06	4.16778e+06	1.91154e+06	1.58307e+06	5931885	2278090	674032	5013269	5739876	6.79346e+06	1.62494e+06	1.49137e+06	3.37676e+06	2981524	YLSNAYAR	O00299	CLIC1
14004175	2	41700000	31710000	14910000	10550000	18740000	16260000	18350000	14110000	8916632	5619411	45050000	9404053	3.42733e+06	2.29825e+06	24080000	28030000	9901268	6.83364e+06	18490000	12110000	LAALNPESNTAGLDIFAK	O00299	CLIC1
14004384	2, 3	34240000	26640000	12560000	9617255	14760000	14700000	16700000	13340000	9549640	5.36451e+06	30650000	7616958	3.75325e+06	3.39239e+06	24750000	23670000	6898620	5.91908e+06	14740000	13790000	EEFASTC[160.0307]PDDEEIELAYEQVAK	O00299	CLIC1
14004454	2	25480000	17450000	13180000	8875484	11540000	8948544	10220000	8432270	6044288	3.83584e+06	26010000	6.16344e+06	1.91297e+06	953667	17700000	15300000	6097293	4.98897e+06	11130000	9011594	n[43.0184]AEEQPQVELFVK	O00299	CLIC1
14004600	2	21210000	21450000	6751367	6.20527e+06	11570000	9345064	9327058	9934856	4809048	3.48035e+06	30070000	7063829	2.6405e+06	1.98213e+06	17140000	16260000	6412651	4.46018e+06	10830000	8702556	FLDGNELTLADC[160.0307]NLLPK	O00299	CLIC1
14004641	3	36150000	34140000	22050000	17560000	25560000	12430000	18210000	13450000	13480000	6436969	70510000	14350000	4470060	5.74076e+06	19400000	24080000	11870000	6.89759e+06	17200000	17010000	VLDNYLTSPLPEEVDETSAEDEGVSQR	O00299	CLIC1
14004759	3	51180000	45570000	14030000	14260000	24760000	21250000	28690000	13120000	15090000	7.98329e+06	53200000	12440000	5.37009e+06	25930000	12890000	14110000	10960000	2.29144e+06	24540000	16380000	LC[160.0307]PGGQLPFLLYGTEVHTDTNK	O00299	CLIC1
13999202	3	1.20393e+06	1.10019e+06	433967	222091	882730	699654	1.15952e+06	662318	376613	285934	1.44954e+06	288502	315481	27222.9	947728	911910	462564	289769	978628	437864	LHPVILASIVDSYER	O00303	EIF3F
14001693	2	527461	576177	541049	460886	524818	549872	496120	371717	358357	215418	743166	303336	242021	192656	792559	469442	299435	322666	417379	436234	SLVEIADTVPK	O00410	IPO5
14010057	3	567058	166809	493964	210671	411238	488558	352512	13039.7	241914	203490	948204	253022	159701	224005	57749.9	52771.9	441738	210370	630194	414189	LVLEQVVTSIASVADTAEEK	O00410	IPO5
14014838	2	1.52346e+06	1.00983e+06	346157	616544	603611	563836	547628	473381	347662	189036	1.61172e+06	253917	117355	1.11684e+06	763922	1.32121e+06	334390	742426	961363	533954	EGFVEYTEQVVK	O00410	IPO5
14009604	3	2.31544e+06	2159167	715467	333971	1474452	1.25047e+06	1.19325e+06	1.39474e+06	489763	500522	2.65175e+06	769550	533606	105797	1.79422e+06	2.14669e+06	809707	880554	1.12204e+06	1.5031e+06	LYTDFDEIRQEIENETER	O00429	DNM1L
14010367	3	1.18341e+06	1078981	321813	197191	551598	583339	491138	465177	212937	183207	998510	685129	298290	256384	637988	676023	311922	491665	634314	414716	TLESVDPLGGLNTIDILTAIR	O00429	DNM1L
13998338	2	632588	490394	120974	217335	295073	248073	204401	179212	151847	82949	285723	90027.6	86300.7	0	327225	281384	128489	109303	216636	305443	VLFLIPK	O00506	STK25
14007211, 14010818	3, 4	10110000	8829726	7.43125e+06	2277769	4.1554e+06	5.51844e+06	8340131	8617531	4.27496e+06	1.83779e+06	6.71952e+06	2466593	694738	727329	7.51213e+06	5.6028e+06	1.52e+06	1.81242e+06	6.79014e+06	4949461	VIQAQTAFSANPANPAILSEASAPIPHDGNLYPR	O00560	SDCBP
13992091	2	1.8097e+06	1.14814e+06	909718	672271	739639	893406	901212	886356	351597	437771	1.37271e+06	849329	423209	246444	1.38953e+06	1.57033e+06	644517	611742	820238	627699	VGSTSENITQK	O00571	DDX3X
13995236	2	1226634	821140	316254	378546	360671	560170	441033	233138	268694	84393.7	653149	417601	179305	34279.6	510742	673378	202903	306545	365227	306396	DLLDLLVEAK	O00571	DDX3X
13996735	3	1.61338e+06	1232232	110216	238184	740699	1017754	1143803	648509	495527	520231	1.50474e+06	494559	376798	479457	1245561	1.18648e+06	274903	615227	1.01568e+06	900471	HVINFDLPSDIEEYVHR	O00571	DDX3X
13997659	2	1.08202e+06	909753	403396	492900	676159	685628	640420	550565	258660	197607	1.07821e+06	653937	157373	98612.8	1.04246e+06	714997	376101	478544	649531	551606	IGLDFC[160.0307]K	O00571	DDX3X
14007889	2	1104128	965709	566180	377858	604318	287057	543653	309604	312716	167981	1.74173e+06	338585	98881.1	159236	687954	573133	278327	159361	564979	503442	LEQELFSGGNTGINFEK	O00571	DDX3X
14010751	3	3.19141e+06	2.21612e+06	188440	659028	732130	1.28832e+06	1.90051e+06	1.34437e+06	534370	563380	1.11859e+06	633708	260397	39382	2.38636e+06	2.32791e+06	474718	1.28464e+06	1200597	1.4974e+06	TAAFLLPILSQIYSDGPGEALR	O00571	DDX3X
13993558	2	1.83586e+06	1.06458e+06	696495	667352	1.10811e+06	1200820	930709	597199	382364	418161	1.34653e+06	955949	1.52775e+06	116773	866315	559934	1.51927e+06	2.81735e+06	698967	847687	LPVSEGVFVVK	O00754	MAN2B1
14007056	2	1.12621e+06	1.00267e+06	444392	543615	617778	570320	546083	544670	109924	109800	1.17332e+06	512229	587742	132828	738494	630495	1.04798e+06	1.76877e+06	463969	423849	ELVDYFLNVATAQGR	O00754	MAN2B1
14010172	3	3.4296e+06	3.24251e+06	2.18909e+06	1.4552e+06	2.14807e+06	2276341	2.00411e+06	2.28885e+06	638274	489054	4272370	1.93905e+06	2.17997e+06	237280	2.5074e+06	2.211e+06	5124557	6.73687e+06	2.04834e+06	1.7168e+06	ASTSLKPPTADLFTGVLPNGYNPPR	O00754	MAN2B1
14010297	3	3.55074e+06	3011744	631180	616887	1.92882e+06	2791349	2.05472e+06	2.16359e+06	494175	701594	2.24688e+06	1.70111e+06	1.79076e+06	667696	3160552	2.79772e+06	3035144	6827399	1.21364e+06	1.77936e+06	GSSVHVLYSTPAC[160.0307]YLWELNK	O00754	MAN2B1
13998908	2	3767821	3.33297e+06	2989890	1.65635e+06	1248603	1.61287e+06	2.9385e+06	3.21792e+06	2.27028e+06	1214999	3421563	1.42159e+06	371773	518475	3220360	3.61522e+06	1.26778e+06	745237	2.07091e+06	3.2646e+06	IYSLNEGYAK	O00757	FBP2
13993037	3	5671428	6.04733e+06	1.88885e+06	1.61092e+06	2.16713e+06	2.86758e+06	3.19783e+06	2681175	1.40501e+06	1.48223e+06	3350969	1.46036e+06	401117	344768	5535484	4.23775e+06	1.16042e+06	1.02703e+06	2219174	2561412	AQAGEGVRPSPMQLELR	O00764	PDXK
14006760	3	3.63546e+06	4311667	894878	719209	1981173	1.07709e+06	2.27517e+06	1.14012e+06	1.0244e+06	527272	6597962	984083	153801	74293.5	1.57861e+06	2.04935e+06	784040	354889	1.58432e+06	1.34444e+06	VVPLADIITPNQFEAELLSGR	O00764	PDXK
14010590	4	1.95932e+06	876334	294327	375031	314265	875494	1.07113e+06	1.03006e+06	505301	559516	414419	545813	405332	2.17177e+06	1.71843e+06	1.73751e+06	156024	249219	523296	611531	VMDMLHSMGPDTVVITSSDLPSPQGSNYLIVLGSQR	O00764	PDXK
14011031	2	1.96374e+06	1.53344e+06	812026	246019	795478	703430	1.18012e+06	558316	232626	274098	2174331	424148	122422	763434	794763	443867	517810	398545	856286	551753	WDGEGSMYVPEDLLPVYK	O00764	PDXK
14009520	1	1236536	1.07179e+06	9044334	6479140	1.43779e+06	1.11116e+06	1.155e+06	4.11626e+06	4.67568e+06	2.19351e+06	2.76606e+06	2.30352e+06	2707988	3165341	1455448	1.90773e+06	3044663	1.3293e+06	2.93284e+06	1.40428e+06	n[43.0184]REVQDAVK	O14514	BAI1
14010691	2	7592563	6.31841e+06	5622506	3.07955e+06	5359791	3.38509e+06	4020441	2.06735e+06	3.20404e+06	1.82783e+06	9652320	6282057	9710555	12560000	1.51067e+06	1.62564e+06	20900000	4.97467e+06	5133688	2.92416e+06	LMC[160.0307]PQEIVDYIADK	O14561	NDUFAB1
14007872	3	4.22621e+06	3.23168e+06	1.57262e+06	2.29398e+06	1.90972e+06	2.18307e+06	2877168	1.91779e+06	2.07381e+06	2496610	2.25761e+06	992711	957830	19100000	3668463	2.40313e+06	706091	1378022	1.44588e+06	1834356	C[160.0307]SPTLLLLNGQAAC[160.0307]HMAQGR	O14579	COPE
14008801	2	2725367	2.51493e+06	1.53088e+06	1.26885e+06	1.4931e+06	1605110	1.20372e+06	1.43646e+06	907657	577736	3433964	739285	303255	191167	2.17021e+06	2099976	769564	676650	1.92961e+06	1.61621e+06	WEAAEGLLQEALDK	O14579	COPE
14015656	3	143216	194962	511206	1527675	933920	278580	65627.1	143581	576788	57108	591242	171394	538018	130358	176484	199048	505141	114275	537961	162272	SVDVTNTTFLLMAASIYLHDQNPDAALR	O14579	COPE
13997157	3	400370	358861	107405	83217.6	102226	258988	173186	326448	12222.6	84310.6	7745.7	213406	353472	430697	183813	305134	696642	1.58665e+06	155572	101515	KM[147.0354]DPSTC[160.0307]ASTGSVQWSR	O14672	ADAM10
13994424	2	1.42183e+06	1.22536e+06	446236	522547	752981	834913	570968	726446	339844	446041	1.47693e+06	547571	140946	7078.2	793328	1.05125e+06	143513	222370	715935	654436	LVEVNGENVEK	O14745	SLC9A3R1
13999996	2	1668001	1.34841e+06	669372	656887	738861	794157	656938	925866	401758	547457	1.40677e+06	550028	239473	166723	1.0042e+06	1.30039e+06	364712	214825	1.02428e+06	620724	LVEPGSPAEK	O14745	SLC9A3R1
14006851	2	3799976	3.4975e+06	3.1603e+06	1.73631e+06	1605333	1.9494e+06	1.26821e+06	1.84423e+06	1.6544e+06	929741	4.09138e+06	1.28241e+06	561641	9762460	2.25084e+06	1.99167e+06	967982	560844	2.27489e+06	1.68724e+06	SVDPDSPAEASGLR	O14745	SLC9A3R1
14008723	3	5190807	5.36803e+06	3.18982e+06	1.94312e+06	2132978	1.90512e+06	1.8611e+06	1972955	994420	619665	5956950	1.29167e+06	555084	93603.3	2.94777e+06	2.82737e+06	892274	668986	2.32444e+06	2.05197e+06	AQEAPGQAEPPAAAEVQGAGNENEPR	O14745	SLC9A3R1
14009328	2	5283508	3.96718e+06	1.84857e+06	1.31187e+06	2.02057e+06	2.01045e+06	1.59616e+06	1936013	980298	547170	4297741	1410168	444679	11392.3	3.33512e+06	2856821	757795	676826	2.88923e+06	2.06348e+06	LLVVDPETDEQLQK	O14745	SLC9A3R1
13994290	3	8.27011e+06	7.00084e+06	1.85639e+06	2.66941e+06	3.87032e+06	2.87467e+06	3.94043e+06	3.08477e+06	2.06262e+06	1.54811e+06	6.45199e+06	2.01595e+06	2.59045e+06	1511648	7.31208e+06	6.24219e+06	3.22957e+06	3.47562e+06	3.15143e+06	2.71102e+06	LYQQHGAGLFDVTR	O14773	TPP1
14005120	4	9724270	6618253	339592	6233249	4397229	3.6078e+06	3.30084e+06	3.05735e+06	739341	1.61474e+06	1.6447e+06	1.87331e+06	1.38598e+06	1.92692e+06	7.72046e+06	6396644	1.57323e+06	2804814	3116961	1664657	GC[160.0307]HESC[160.0307]LDEEVEGQGFC[160.0307]SGPGWDPVTGWGTPNFPALLK	O14773	TPP1
14009456	3	7561304	5423823	20290.3	622364	1.20442e+06	2.05292e+06	4088863	1.63469e+06	108870	512066	2.51336e+06	819854	627474	652342	4.4901e+06	5886386	905145	2.26864e+06	1.15938e+06	1.7979e+06	VPIPWVSGTSASTPVFGGILSLINEHR	O14773	TPP1
13991414	2	3.50346e+06	3.43525e+06	2.35734e+06	1717784	2.21747e+06	2.26259e+06	2.19961e+06	1.87481e+06	1.12487e+06	908342	3.26548e+06	2.21778e+06	600698	616617	3.67904e+06	2823524	1.02981e+06	651972	1.86369e+06	2.11286e+06	ALLEVVQSGGK	O14818	PSMA7
14009545	3	13750000	9629736	3.97839e+06	2550349	5.98292e+06	7294877	5987565	4604395	2726130	2.0175e+06	11510000	4.2355e+06	1.2077e+06	3787155	6599516	7.33974e+06	2.75834e+06	1.31863e+06	8644115	5.80845e+06	AITVFSPDGHLFQVEYAQEAVK	O14818	PSMA7
13994908	2	3.64293e+06	3.23062e+06	1.13141e+06	3.57141e+06	3.00006e+06	2.53359e+06	1.90142e+06	1.60816e+06	783263	1.13531e+06	2.03699e+06	4520408	3.84124e+06	6524660	2.13575e+06	2.37126e+06	5.22502e+06	8773678	2.52223e+06	1.86448e+06	IASGLGLAWIVGR	O14880	MGST3
14011551	2	3.90739e+06	2.43435e+06	1.9036e+06	1.49122e+06	3052991	2.50614e+06	2.18185e+06	998922	521465	522541	4.73366e+06	3.97932e+06	3578781	7014561	1.20863e+06	765652	9601815	5.09588e+06	2.30307e+06	2.16923e+06	VLYAYGYYTGEPSK	O14880	MGST3
13991231	2	9698152	5966835	2.0658e+06	2.72612e+06	3.46746e+06	4.07135e+06	4.44717e+06	3130430	2.58044e+06	2.73238e+06	3177720	4.46288e+06	2265073	25120000	5924509	4587920	2.90145e+06	5057004	2762157	4304646	EDLHDMLASLGK	O14950	MYL12B
13993051	2	30280000	24750000	8528418	11110000	14050000	15110000	14750000	12890000	7486095	7705182	14850000	15780000	4.9636e+06	1607730	11220000	11040000	9779413	8932837	13920000	13640000	GNFNYIEFTR	O14950	MYL12B
13995063	2	17720000	22560000	7.49149e+06	8284450	9738298	8652623	9299901	8841178	6204647	4.94887e+06	17350000	20980000	2.62332e+06	1.15958e+06	9345888	14740000	12280000	13310000	9438828	9745295	EAFNMIDQNR	O14950	MYL12B
13996011	2	7.4822e+06	8940861	3661257	2.94875e+06	5.19662e+06	3.64874e+06	3.94813e+06	3131899	3.01527e+06	2082557	7.32069e+06	7498895	1.04561e+06	11550000	3502182	4.8799e+06	5173206	4.80903e+06	2.96776e+06	4.5849e+06	ELLTTMGDR	O14950	MYL12B
14005859	2	15640000	10540000	4.67253e+06	3.02088e+06	4540134	5.60089e+06	4.75055e+06	3.94917e+06	1.92643e+06	1.6938e+06	7.27888e+06	6622145	1.072e+06	672865	7.90281e+06	7.76793e+06	3.18163e+06	5.66722e+06	5056804	4045731	ATSNVFAMFDQSQIQEFK	O14950	MYL12B
14007044	3	46850000	28410000	20130000	8686006	13540000	23770000	19040000	26080000	12410000	10120000	6.50778e+06	14160000	7.56081e+06	1.12522e+06	33790000	33490000	8338935	28180000	25790000	20120000	ELLTTMGDRFTDEEVDELYR	O14950	MYL12B
14008148	2	24180000	26960000	10300000	10410000	15220000	7.34019e+06	9208701	5.85006e+06	7529504	4078005	29160000	16060000	2.48235e+06	1.04753e+06	10150000	9371697	14350000	11070000	12100000	10970000	FTDEEVDELYR	O14950	MYL12B
14010098	3	3.40191e+06	2.61043e+06	2.40663e+06	3.03366e+06	1.66438e+06	1.15789e+06	1.61497e+06	968260	1.51551e+06	763672	3.35813e+06	1.54511e+06	1.98393e+06	149782	1.27784e+06	1.29707e+06	6.34086e+06	5377546	2.24865e+06	1.09778e+06	ATSNVFAM[147.0354]FDQSQIQEFK	O14950	MYL12B
13991524	2	5118500	4470588	2.03981e+06	3473182	3.69901e+06	3.54033e+06	3.73581e+06	3.63963e+06	1.89434e+06	1.81238e+06	4309088	1.43483e+06	491330	0	5.07404e+06	5112430	1.04328e+06	1.54606e+06	3.82744e+06	4.20517e+06	GFGFVLFK	O14979	HNRNPDL
13993797	2	2.76423e+06	1.94308e+06	738893	915413	1.07391e+06	1.1565e+06	1.11246e+06	911561	567418	461321	1.4385e+06	598094	13275.1	77944.4	1.89481e+06	1.97359e+06	236562	251186	896970	1.16477e+06	MFIGGLSWDTSK	O14979	HNRNPDL
14004865	2	6.95662e+06	5.75492e+06	4.13108e+06	3.60604e+06	2.79526e+06	3103615	2.75032e+06	2.88977e+06	2433440	1322679	8557718	1.87808e+06	421150	81.405	6781802	5663879	1.10476e+06	1.12171e+06	4.05301e+06	4.14508e+06	VFVGGLSPDTSEEQIK	O14979	HNRNPDL
14011815	3	3465567	2.49029e+06	1.2888e+06	636977	1364289	1.60446e+06	1.13719e+06	1.3526e+06	816452	544628	2.34288e+06	1.06494e+06	387231	699766	2.34042e+06	2069098	378678	435718	1.69496e+06	1.20425e+06	EYFGAFGEIENIELPMDTK	O14979	HNRNPDL
13992975	2	808014	785908	407313	413578	444376	593713	436558	805285	248533	232478	874519	439913	79973	121325	814240	795622	345490	311996	359387	629448	DTDSINLYK	O14980	XPO1
13996259	2	753962	473338	211904	228177	345069	423514	269601	194189	144129	71156.2	325638	224233	46563.1	189446	328086	346740	150300	175802	250650	171900	LNMILVQILK	O14980	XPO1
14005375	3	4.74917e+06	3395170	583546	721903	1.64624e+06	2.23333e+06	1.89183e+06	888410	907569	673499	3.02691e+06	1.6389e+06	551109	2.54368e+06	1.58793e+06	2.01981e+06	940677	1.3375e+06	1.80204e+06	2.52889e+06	LDINLLDNVVNC[160.0307]LYHGEGAQQR	O14980	XPO1
14009023	2	1.53828e+06	943386	401614	220053	690569	642203	620364	214482	92971.8	270496	1.26466e+06	681846	169027	799971	480587	568716	334933	453714	713242	800946	YYGLQILENVIK	O14980	XPO1
14007103	2, 3	3635375	3.06599e+06	2.11922e+06	1.70444e+06	2.29076e+06	1.85313e+06	2.15821e+06	1.65961e+06	1.42238e+06	495249	4207000	2.32494e+06	3139359	1.02701e+06	2.18084e+06	2.40435e+06	7923819	7.61525e+06	2.17289e+06	1.4723e+06	TGASFQQAQEEFSQGIFSSR	O15127	SCAMP2
14010412	3	1.14381e+06	746760	391322	172162	344081	384828	304549	446815	109864	109835	612177	322086	577026	158004	737434	644692	913708	1.75352e+06	619623	323582	RTGASFQQAQEEFSQGIFSSR	O15127	SCAMP2
13996201	3	2.26044e+06	2.08945e+06	1.31037e+06	1.17496e+06	1.33248e+06	1422453	1.38306e+06	1.69404e+06	829506	727286	2324739	1.15918e+06	845034	644229	2.14745e+06	1.39151e+06	1.07313e+06	1.674e+06	1.75556e+06	1474902	IEFLQSHENQEIYQK	O15131	KPNA5
13992464	2	8540562	6770184	2.31741e+06	3.34061e+06	4.66806e+06	5.28723e+06	4978523	4.09237e+06	1.94292e+06	1.98331e+06	5660646	4711109	925274	699237	8837584	5498993	2.16878e+06	1854945	4090563	3.15149e+06	NAYVWTLK	O15143	ARPC1B
13994678	3	9031921	9752508	7226142	5333154	4660260	5939519	5119508	5.5081e+06	2.61127e+06	2.63016e+06	9886096	6.76256e+06	1.21315e+06	222225	6891038	7001079	3229180	2664399	5.1854e+06	5.15747e+06	ASSEGGTAAGAGLDSLHK	O15143	ARPC1B
13995411	3	21040000	21500000	10100000	10230000	13590000	13650000	13690000	12940000	5408483	4.81841e+06	15800000	13260000	2.4767e+06	61490000	21300000	16520000	7743415	7.94532e+06	9420582	11640000	EHNGQVTGIDWAPESNR	O15143	ARPC1B
13996060	3	13860000	14790000	6409512	6595357	13890000	8879919	7973199	3.76794e+06	5.1473e+06	3.1755e+06	16450000	9162052	2759599	8472574	6459559	4.48091e+06	5343816	1.73299e+06	10850000	5.10879e+06	VAWVSHDSTVC[160.0307]LADADK	O15143	ARPC1B
13996087	2	13840000	13240000	7993586	5.74908e+06	6.67732e+06	8529319	7472730	8498849	3.10615e+06	2.38822e+06	10770000	9565493	1714727	2.20002e+06	17780000	9239648	5925462	5615000	7241959	6425258	NSVSQISVLSGGK	O15143	ARPC1B
14006034	3	3633192	4.91258e+06	1.96846e+06	1.34532e+06	1.02855e+06	3.63293e+06	1.40155e+06	2.88919e+06	822331	704738	1.03537e+06	2.57294e+06	367268	421645	5541602	4.74809e+06	1.29345e+06	1.52966e+06	2.6485e+06	2.39601e+06	DRTQIAIC[160.0307]PNNHEVHIYEK	O15143	ARPC1B
14006811	3	17650000	14280000	2.20829e+06	2.70066e+06	5838826	11480000	8961938	5618118	2.44241e+06	2.20545e+06	5916420	8486533	1.54562e+06	3.80894e+06	11360000	9586369	3.75758e+06	5.75768e+06	4.81065e+06	6413608	STVLSLDWHPNNVLLAAGSC[160.0307]DFK	O15143	ARPC1B
14006897	3	4.09998e+06	2.96809e+06	1231168	951657	1.78733e+06	1.60968e+06	1.69198e+06	1.03652e+06	387845	227235	3189823	2.26534e+06	47572.1	88924.4	2772765	2436905	734889	707834	1.26263e+06	916088	C[160.0307]SQFC[160.0307]TTGMDGGMSIWDVK	O15143	ARPC1B
14009179	3	44510000	39630000	11780000	7447981	17470000	18970000	17280000	13480000	7876379	4745670	29270000	18560000	2432556	1378630	32020000	29020000	11880000	8620494	17320000	16880000	n[43.0184]AYHSFLVEPISC[160.0307]HAWNK	O15143	ARPC1B
14010134	2	873177	1.00208e+06	113217	284818	522042	720293	385967	144980	267234	268592	699636	387577	24877.4	54247.8	589777	191173	105372	60823.6	668350	340479	VAWVSHDSTVC[160.0307]LADADK	O15143	ARPC1B
14011152	2	1.84719e+06	2.45309e+06	1.96823e+06	958757	675808	1.8034e+06	908112	1.67345e+06	512092	369860	2.28776e+06	2.3268e+06	193479	211247	1.95702e+06	2.50218e+06	1068453	870694	1.66754e+06	1.47688e+06	EVEERPAPTPWGSK	O15143	ARPC1B
14013515	3	1.31298e+06	1.4094e+06	452997	3.85373e+06	2.36961e+06	933331	638654	653153	1.37527e+06	418629	619025	636480	1.21752e+06	606791	1470201	956273	996804	666987	1.33918e+06	580883	VISIC[160.0307]YFEQENDWWVC[160.0307]K	O15143	ARPC1B
14015740	3	168305	331624	569238	2833026	2.08606e+06	496247	246742	292957	744019	440032	885228	194484	659331	540666	386406	418589	302924	218679	1.02584e+06	362926	MPFGELMFESSSSC[160.0307]GWVHGVC[160.0307]FSASGSR	O15143	ARPC1B
13990975	2	2.06003e+06	2.02764e+06	563359	862243	982956	1.27314e+06	1.12354e+06	735568	398848	386355	1.01501e+06	949768	88564.9	1.34114e+06	1.95865e+06	1076625	288297	454134	764762	863776	DNTINLIHTFR	O15144	ARPC2
13991557	2	8748122	8241177	1.8816e+06	3.51785e+06	4588750	5352514	5.11541e+06	6.10453e+06	1.54256e+06	2.11297e+06	4.59508e+06	6670307	846094	717715	10230000	8342101	1.85515e+06	2628021	5397984	5.24921e+06	RNC[160.0307]FASVFEK	O15144	ARPC2
13991910	2	3062189	3.31329e+06	2.83947e+06	1.42054e+06	1630881	3203494	2.05452e+06	3.10058e+06	1.91894e+06	2.01908e+06	1.91559e+06	3.79011e+06	954320	592757	3.55428e+06	3.70457e+06	1.23702e+06	1.48424e+06	1.34592e+06	2.65496e+06	DSIVHQAGMLK	O15144	ARPC2
13994741	2	2542844	2971716	1.13192e+06	1.31805e+06	2263451	869360	1.64912e+06	809678	681920	664016	6536615	2.82228e+06	69273.8	86937.6	840269	1.29776e+06	1.24597e+06	351229	1.36038e+06	1052893	DDETMYVESK	O15144	ARPC2
13995136	2	9312556	7279533	4.01085e+06	3526225	5.31292e+06	5.08215e+06	4894119	3.61485e+06	1.94677e+06	2.25068e+06	6551421	5.52714e+06	997098	1.29461e+06	8.10432e+06	6184650	1.88586e+06	2.84413e+06	3.48962e+06	3.93274e+06	MILLEVNNR	O15144	ARPC2
13998540	2	2828715	3.39816e+06	1634912	1.19625e+06	1.38719e+06	2.76853e+06	1.55129e+06	2.4933e+06	743638	696402	1.69699e+06	2713146	245922	761480	2.25372e+06	3733815	1.01878e+06	1.32218e+06	1.18178e+06	1.75059e+06	ELQAHGADELLK	O15144	ARPC2
13998985	2	12450000	10780000	7.58787e+06	4.51329e+06	6222340	9795229	4582578	6922387	3473103	2.74469e+06	8957840	9558838	1.67639e+06	944540	16350000	8281931	4341499	3910538	5.59597e+06	6.70509e+06	YFQFQEEGK	O15144	ARPC2
14009697	2, 3	8162881	7.34973e+06	2901163	9048700	7.5526e+06	5119490	3.73417e+06	3.83256e+06	3432292	2216282	2768592	4941247	2.29463e+06	4273639	6508320	6.95682e+06	3.77331e+06	3.19979e+06	4900261	2.70961e+06	DTDAAVGDNIGYITFVLFPR	O15144	ARPC2
14010559	3	12700000	7.5104e+06	413631	3.71245e+06	3.25463e+06	8882266	5.48986e+06	3.5337e+06	557749	1.54143e+06	850878	5.03035e+06	842697	871190	11750000	8724419	1.58364e+06	4.00659e+06	1.88955e+06	1.69554e+06	RVYGSFLVNPESGYNVSLLYDLENLPASK	O15144	ARPC2
14014062	3	1.99928e+06	1.65818e+06	69549.9	977960	776368	930435	821646	385988	200182	331395	469470	1.60328e+06	216500	141549	801218	955897	291806	1.06779e+06	213764	501928	VYGSFLVNPESGYNVSLLYDLENLPASK	O15144	ARPC2
13990369	2	13620000	11990000	4059440	5817432	6.46195e+06	8172280	7.41577e+06	6536599	3394259	2.81685e+06	7323952	6592623	1.18408e+06	161439	8444105	9647398	3750296	3.495e+06	7317408	6536274	LIGNMALLPIR	O15145	ARPC3
13991233	2	5989940	4638231	1.25927e+06	1.94881e+06	3.41235e+06	3.788e+06	3644694	2.80495e+06	1.35626e+06	1.10818e+06	2.19626e+06	3.34292e+06	420784	294862	4462646	4.76413e+06	1.48926e+06	1.70978e+06	2.62609e+06	2.78878e+06	WWTC[160.0307]FVK	O15145	ARPC3
13995714	2	4221886	4.51508e+06	2.03244e+06	1.9732e+06	2.27763e+06	2.85035e+06	2.14997e+06	2.62884e+06	1277323	1.0822e+06	4447680	3482161	502796	243597	3.24473e+06	3.82085e+06	1.86175e+06	1.42539e+06	2.16474e+06	2.12355e+06	AYLQQLR	O15145	ARPC3
14004736	2	16010000	12830000	9876508	6001871	8608928	7.37533e+06	7.32658e+06	6.18687e+06	3.74377e+06	2363649	17170000	9088495	1.29126e+06	4559607	11230000	9983924	5223500	3.947e+06	8517492	6.55898e+06	DTDIVDEAIYYFK	O15145	ARPC3
14013352	2	775496	730662	892747	430932	384876	434419	432419	378478	216485	62542.3	808171	722465	907328	688025	688090	663467	2.35446e+06	2160697	484038	348504	GLGAGAGAGEESPATSLPR	O15173	PGRMC2
14015647	2	200947	206547	287975	262047	155195	174987	221991	208418	119512	125435	457771	349985	31669.5	135836	401965	283872	191217	286001	351448	254169	LLTSNDVVDFFQK	O15229	KMO
13997374	2	1.49935e+06	1.32083e+06	1.16552e+06	669464	956567	1.11084e+06	1.03415e+06	921657	580985	887640	1.30999e+06	2006357	1.36427e+06	1.97486e+06	1.57617e+06	1.08602e+06	2527709	3.19469e+06	931675	964493	LGQIYQSWLDK	O15258	RER1
13992582	2	2.39954e+06	1.68253e+06	925386	852236	1.36124e+06	1.38813e+06	1.50011e+06	1.24734e+06	583316	660517	1837481	1.87114e+06	1789425	462572	2637616	1.71308e+06	3.09484e+06	4648999	1.30456e+06	1.03619e+06	SMFAGVPTMR	O15260	SURF4
13993250	3	2594520	1.88662e+06	318671	125209	878566	1230803	1.29666e+06	1.26852e+06	222672	664967	1.33105e+06	2687688	1.71004e+06	1.96723e+06	2.33934e+06	2.04379e+06	1.87212e+06	5.2748e+06	700834	849249	GQNDLMGTAEDFADQFLR	O15260	SURF4
13998670	2	2.22619e+06	1.57103e+06	653129	700682	1.51495e+06	1.26302e+06	1.46969e+06	1.19598e+06	663918	882437	1.83436e+06	2.02128e+06	1.88117e+06	2.53729e+06	1.53712e+06	1576753	3.83233e+06	3.93596e+06	1.19928e+06	1.41463e+06	MWFQWSEQR	O15260	SURF4
13998234	2	355264	322793	118224	153299	232972	233591	124708	246602	113610	49656.9	336890	178552	104355	48739.4	233032	181709	242154	162017	244475	179032	NTAELQPESGK	O15355	PPM1G
14015650	3	965296	967987	133752	511435	448862	816502	528086	670707	159287	221209	315880	437049	302669	588270	1323740	1.33908e+06	344600	1.15098e+06	308953	568278	VADEDDVDNEEAALLHEEATMTIEELLTR	O15355	PPM1G
14002182	2	512010	538581	264318	247875	331087	359294	228193	312790	151008	98838.7	638142	181546	106596	309777	398873	432588	223324	190553	301290	311474	GAVIATELK	O15371	EIF3D
14010319	3	4578763	4301530	2.72353e+06	1067495	2202410	2258134	2.17854e+06	2359425	466484	410168	4.69553e+06	898868	471250	64228	2.98483e+06	2219926	965124	564730	2.53713e+06	1.80296e+06	RDNSDFDLLTVSETANEPPQDEGNSFNSPR	O15371	EIF3D
14010906	3	101471	203663	455937	1.00136e+06	612229	140212	107644	104879	329675	48662.4	595161	94426.8	290401	350769	157885	157306	283459	92125.3	470283	142225	ALLDSQFSYQHAIEESVVLIYDPIK	O15372	EIF3H
14014161	3	1.4893e+06	807332	142470	271261	506496	601380	581214	389442	144557	380208	344670	333912	148795	174144	1.01133e+06	889729	127106	277191	615225	435431	NLQLLMDRVDEMSQDIVK	O15372	EIF3H
13996380	2	1.1448e+06	1.00514e+06	507063	520451	551706	627486	835795	953497	308004	475380	775863	653477	564851	286415	1075528	1.29657e+06	1.18036e+06	1710310	850407	580451	QQYTNQLAK	O15400	STX7
14007978	2	2.26401e+06	1.77527e+06	450727	564762	493114	739153	752751	651470	297976	191667	1.77747e+06	973326	662634	484617	1.17123e+06	1218615	2.24278e+06	2.20131e+06	844667	733244	QLEADIMDINEIFK	O15400	STX7
14008668	4	1075235	834854	342401	1609894	1.05424e+06	930644	427932	733583	231869	327757	497021	864132	452812	750026	1.85441e+06	1.50572e+06	384290	2.91522e+06	598520	346566	DLGMMIHEQGDVIDSIEANVENAEVHVQQANQQLSR	O15400	STX7
14008785	2	3280528	3142945	1.9421e+06	1.25049e+06	1.55783e+06	1886414	1.42749e+06	1.74039e+06	1.02951e+06	903099	2.80107e+06	1.75652e+06	1.69506e+06	467197	3.17984e+06	2260729	4.60976e+06	5056749	1.42139e+06	1.82116e+06	TLNQLGTPQDSPELR	O15400	STX7
14012685	3	1.15973e+06	924720	716822	843352	791315	752181	702445	717445	525262	291713	1.52607e+06	355577	885952	421417	848937	1.03289e+06	1.82247e+06	1.79879e+06	840302	613129	NLVSWESQTQPQVQVQDEEITEDDLR	O15400	STX7
13992293	2	1.87931e+06	1.34603e+06	1.00506e+06	744225	808982	753581	1.17842e+06	1.20199e+06	548051	383811	2.02918e+06	1.54224e+06	752589	1.08191e+06	1158185	1.31053e+06	1.54991e+06	1.74622e+06	973699	829510	GGAVVDEGPTGVK	O15427	SLC16A3
14014015	2	1.48884e+06	1.27141e+06	1.2026e+06	624169	743647	613969	759060	901374	336949	391598	2266581	1185216	501204	824327	1.02657e+06	1.41801e+06	1.48013e+06	1.38244e+06	1.03461e+06	588811	EPQPEVAAAEEEK	O15427	SLC16A3
13991285	2	2.91801e+06	2554631	634931	608599	1.35818e+06	1.30237e+06	911460	838701	294103	275208	1.83043e+06	1.36706e+06	196539	161152	2.4394e+06	1.83931e+06	496248	605768	990672	983708	VLISFK	O15511	ARPC5
13998798	2	5.67476e+06	5.90906e+06	1.75631e+06	1.33201e+06	2870851	3.05229e+06	2.63821e+06	2.5906e+06	1.62353e+06	776596	3.09653e+06	3.68635e+06	331072	256978	4.91375e+06	3.71625e+06	1.46622e+06	1.43624e+06	2467331	1.88446e+06	ALAAGGVGSIVR	O15511	ARPC5
14006111	3	17630000	15790000	6093858	3.54361e+06	5.62551e+06	5.82917e+06	7010184	4990704	5.46151e+06	2.19651e+06	19930000	9876463	1.46273e+06	434250	10990000	7.93296e+06	6264518	1.63735e+06	3.97638e+06	4.77738e+06	FVDEEDGGDGQAGPDEGEVDSC[160.0307]LR	O15511	ARPC5
14009373	2	1.90834e+06	2.35516e+06	1.43279e+06	1.64833e+06	975569	1.9651e+06	612294	841653	330155	423190	2294109	2.03815e+06	1.44232e+06	5.12601e+06	1.42352e+06	1726708	5.62045e+06	5.73846e+06	953266	1.27769e+06	WASGLTPAQNC[160.0307]PR	O15533	TAPBP
13997081	2	1.90612e+06	1.45701e+06	514053	611188	1.27348e+06	1.13605e+06	1.4173e+06	989169	124580	283342	1342978	1.25242e+06	474076	379180	1.25253e+06	1.40993e+06	779950	1.18545e+06	1.08846e+06	978476	TLATDILMGVLK	O43143	DHX15
14014551	3	3.8261e+06	3.10078e+06	157256	375786	489603	2.31561e+06	1.89062e+06	1.55046e+06	234072	850864	728463	2.67439e+06	359464	1.95533e+06	1890125	1.95662e+06	533738	1.84087e+06	486566	1.18079e+06	LGIDDLVHFDFMDPPAPETLMR	O43143	DHX15
14005871	3	2.60252e+06	3.05431e+06	843012	761347	1.371e+06	1637931	1.37818e+06	1.10415e+06	539618	826294	983538	1556330	3.89402e+06	896675	2357718	1.98389e+06	5.80917e+06	6451842	1.14846e+06	1715000	QYYIGDIHPSDLKPESGSK	O43169	CYB5B
14005964	4	7.80384e+06	6.34753e+06	2.75842e+06	4.1331e+06	4.77166e+06	5656771	3.7921e+06	3.77733e+06	2211132	2.08087e+06	5.36133e+06	6844015	10540000	4878981	6.74049e+06	6819233	11960000	30900000	6.03529e+06	5020533	FLNEHPGGEEVLLEQAGVDASESFEDVGHSSDAR	O43169	CYB5B
14010656	2	1.63668e+06	1.73794e+06	1.69249e+06	1.11596e+06	1.16907e+06	823908	846839	946836	407282	224177	2.82519e+06	1804498	2.56045e+06	671006	955712	1.31395e+06	5579698	6165522	1715382	1.03357e+06	GQEVETSVTYYR	O43169	CYB5B
13996026	2	1.11248e+06	1116401	371894	362252	654288	718848	397716	421885	385388	265930	1.0667e+06	721350	425548	163122	635458	586366	324856	519642	363077	379046	ILQDGGLQVVEK	O43175	PHGDH
14005834	2	1798106	1.37161e+06	1.182e+06	850337	870259	794779	728459	770370	307661	209048	2.08993e+06	745131	166753	560227	1.59905e+06	971399	592535	609938	1.01221e+06	723909	LQLDSPEDAEFIVAK	O43242	PSMD3
13993123	2	3.0359e+06	2326683	1058028	1.47004e+06	1.73689e+06	1.81738e+06	1.47753e+06	1.24394e+06	467002	465697	2.24093e+06	1.11288e+06	333428	22121.6	2476747	1.64594e+06	722568	1.11165e+06	1735979	1429237	ENILEEFSK	O43390	HNRNPR
14008044	2	5030734	4238763	2.50561e+06	1.625e+06	2.51375e+06	2.06511e+06	1783671	1.53149e+06	1293505	755262	5168702	1553639	326073	355287	2.9232e+06	3.04813e+06	1159075	865350	2.62997e+06	2019812	DLYEDELVPLFEK	O43390	HNRNPR
14009372	3	7424715	6.37093e+06	3.99064e+06	3044568	4.22106e+06	3.27428e+06	3.04396e+06	2681569	1.45419e+06	850553	8842971	2.03926e+06	695264	1.69948e+06	5360358	6.34836e+06	1.92251e+06	1.49639e+06	3.70703e+06	3.37222e+06	YGGPPPDSVYSGVQPGIGTEVFVGK	O43390	HNRNPR
14009860	2	6475159	4998547	2686383	2627589	3.56048e+06	3.36245e+06	2.64329e+06	1.8179e+06	1.328e+06	907204	6646370	1654538	480047	2.34566e+06	4.10007e+06	5.78917e+06	2.25229e+06	2.42796e+06	3.67367e+06	2.7883e+06	NLATTVTEEILEK	O43390	HNRNPR
13992302	3	2333125	1.61684e+06	1.04999e+06	1.03536e+06	919091	961738	1.23029e+06	1.44894e+06	837638	987242	2.28796e+06	582211	172502	0	1832976	1.76102e+06	413346	428123	1.18328e+06	1.08111e+06	QHLENDPGSNEDTDIPK	O43396	TXNL1
14015219	3	1.34088e+06	1.6595e+06	36499.1	369918	794787	422504	589570	433022	492665	191582	2.86643e+06	638536	96275.6	117545	812874	725100	389629	51670.2	585381	569190	AGC[160.0307]EC[160.0307]LNESDEHGFDNC[160.0307]LR	O43396	TXNL1
13998468	2	953464	761880	294952	237827	450846	393779	574358	581786	248648	297966	764451	120899	53677.7	617980	543373	670770	241578	95740.2	390881	355612	VTQSDLYK	O43399	TPD52L2
14000645	2	3703517	2.70058e+06	562814	748925	1.31572e+06	1595498	1.96452e+06	1320075	684333	841531	1.97286e+06	528310	97114.6	3157817	2.67785e+06	1.95374e+06	378668	515189	1.04771e+06	1.15626e+06	LGLSTLGELK	O43399	TPD52L2
14008169	3	18210000	17290000	8402118	7584236	9281874	7.1224e+06	7.64247e+06	7.65268e+06	7.68204e+06	3647764	17270000	2.86422e+06	2.9495e+06	12730000	10720000	9752043	4336804	1.95141e+06	10610000	7290210	TPAVEGLTEAEEEELRAELTK	O43399	TPD52L2
14008492	2	3440056	2.90493e+06	1.0103e+06	861264	1.15562e+06	1.22225e+06	1.57317e+06	1.56579e+06	744391	667616	3.55791e+06	312525	62079.5	375815	3.32007e+06	2.44161e+06	519968	400168	1.21653e+06	1.21042e+06	GLLSDSMTDVPVDTGVAAR	O43399	TPD52L2
14007788	2	1.86799e+06	1.23876e+06	565547	538271	793598	666963	557530	369554	158157	164211	1781811	333073	332321	151118	660358	829291	1.41512e+06	976538	733957	542693	FYAYNPLAGGLLTGK	O43488	AKR7A2
14010366	2	329146	283337	77196.8	38525.7	88999.7	149683	134578	114370	0	21639.5	407180	219767	614934	170487	247950	110962	1.53789e+06	775758	176223	104630	EAEDDDTGPEEGSPPK	O43493	TGOLN2
14011605	2	335224	260753	161259	118496	116211	121081	134007	157917	27536.5	49098.6	200143	93995.3	503069	347069	243388	238509	1.56326e+06	1.2947e+06	139902	122752	SGAEAQTPEDSPNR	O43493	TGOLN2
13992968	3	4.39073e+06	3.63471e+06	2.18406e+06	1.87064e+06	1.97714e+06	2.02406e+06	2.2433e+06	2.69442e+06	1.49523e+06	996972	2785030	1.75896e+06	1.5136e+06	1069907	3.37725e+06	3137724	2.39935e+06	5.79111e+06	2.47636e+06	2.07212e+06	GTLSDEHAGVISVLAQQAAK	O43504	LAMTOR5
14005277	2	4682929	3.7094e+06	2.333e+06	1911227	1.87833e+06	1.55428e+06	2027012	2.18456e+06	1.16912e+06	805042	4237246	1513109	748727	370508	2.96394e+06	2.72801e+06	2485025	2.44584e+06	2.59122e+06	1.83568e+06	n[43.0184]MEATLEQHLEDTMK	O43504	LAMTOR5
14005839	3	3.73696e+06	2828448	1.22931e+06	1.13706e+06	1.69786e+06	1.05284e+06	1.44902e+06	1.16034e+06	1.11969e+06	401318	3802834	1.1356e+06	997094	463812	1.6967e+06	1.893e+06	2.36901e+06	2.66648e+06	1.8829e+06	1119488	NPSIVGVLC[160.0307]TDSQGLNLGC[160.0307]R	O43504	LAMTOR5
14008514	3	6.66948e+06	5503673	2.86651e+06	2.22828e+06	2.31258e+06	2.32576e+06	2.08795e+06	2380106	1.64809e+06	743392	6526829	1.93432e+06	1652681	459027	3.64104e+06	3797184	3144469	3.53837e+06	3.51648e+06	2.58128e+06	LTSDPTDIPVVC[160.0307]LESDNGNIMIQK	O43504	LAMTOR5
14010279	3	901968	815991	281596	161681	380298	633432	590835	668136	314684	108524	651040	157169	28009.6	57505.4	804060	637884	69422.2	65104	431438	405583	GAGAGGGGGGFGGGGGFGGGGGGGGGGSFGGGGPPGLGGLFQAGMPK	O43516	WIPF1
14008289	2	1.47352e+06	1.18616e+06	896072	577858	904053	770081	599131	438126	218965	156983	1.4881e+06	1.20064e+06	1.48834e+06	801006	988915	861767	4510624	4932407	1.0247e+06	523008	GDGPWYYYETIDK	O43674	NDUFB5
14001652	2	620161	251314	233938	191061	372205	292882	206217	120346	209070	188601	534698	600823	796126	1.03155e+06	217702	253060	1.66871e+06	1219866	270201	177106	SVSFSDVFFK	O43676	NDUFB3
13992224	3	3.20072e+06	2.61635e+06	290504	388042	1.38601e+06	1.55087e+06	1.92947e+06	1.7542e+06	572816	825544	1641318	1.01798e+06	480450	373795	1.9152e+06	2.37488e+06	524518	1.37147e+06	1.59707e+06	1.70628e+06	YLDQMEDLYEDFHIVK	O43681	ASNA1
13996247	2	957381	718683	310105	298501	395481	570546	418788	560485	94833.4	95056.4	659500	427736	135130	242922	618430	549916	191758	434469	361690	524149	VYTLSVSGDR	O43684	BUB3
14002561	2	2114483	1.75798e+06	1.29048e+06	858731	931079	1.06693e+06	823374	1275508	422080	232789	2.05213e+06	678719	99531.2	32313	1.34308e+06	1.43237e+06	688762	783795	1176346	844798	LNQPPEDGISSVK	O43684	BUB3
13990846	3	14370000	14370000	7026338	7.11825e+06	10540000	8897016	8594471	8471758	4.43522e+06	4274909	10700000	5683648	1.70524e+06	3299989	12490000	14940000	3.33413e+06	3058137	9660291	9068759	AGTQIENIDEDFRDGLK	O43707	ACTN4
13990958	3	9492284	8.01787e+06	2.93202e+06	2.63229e+06	4.84801e+06	5.63153e+06	4.83018e+06	4.8697e+06	1.25335e+06	2.30427e+06	6284888	3.0694e+06	608901	2914257	9130556	7083726	1.0496e+06	2140784	3828027	5.28157e+06	MVSDINNGWQHLEQAEK	O43707	ACTN4
13994020	3	4444471	3.82317e+06	1.54863e+06	1.64809e+06	2.66922e+06	2.48247e+06	2.23786e+06	2826867	845720	1.48028e+06	4772710	1.90444e+06	504962	1.07874e+06	3.87666e+06	4.29412e+06	1.0177e+06	1.03541e+06	2.76511e+06	2.10842e+06	HRPELIEYDK	O43707	ACTN4
13994947	3	7184658	4724154	2179590	2.71664e+06	3.98069e+06	3.49059e+06	4.05844e+06	3831596	1.5601e+06	2.02404e+06	3.44283e+06	2286040	462256	2854128	5577674	4661629	1.35578e+06	1483144	2.59423e+06	3.63409e+06	IC[160.0307]DQWDALGSLTHSR	O43707	ACTN4
13995044	2	6523179	6.17214e+06	2.93694e+06	2.61348e+06	2707538	3.98485e+06	2.81694e+06	4.54343e+06	1.41765e+06	1602997	4058680	2.78705e+06	716277	1.77795e+06	6.06002e+06	5358633	1443387	1.30016e+06	4.02667e+06	3615083	GISQEQMQEFR	O43707	ACTN4
13995462	2	3119403	3.66209e+06	2.29892e+06	1.54519e+06	1294735	2.4543e+06	1.79575e+06	3.03838e+06	988737	1.11839e+06	2.72891e+06	1.51755e+06	378494	6792586	3.23758e+06	3.70191e+06	1.10581e+06	855562	2412252	2.08594e+06	DHGGALGPEEFK	O43707	ACTN4
13996013	3	2.5994e+06	1.69608e+06	940564	1.04773e+06	1.13165e+06	1.35831e+06	1219481	1027369	686706	429312	1.19828e+06	699180	33896.5	385092	2.15283e+06	1.52997e+06	449822	257124	921031	908943	DGLAFNALIHR	O43707	ACTN4
13998866	3	9437864	6.70613e+06	3.05726e+06	2.23963e+06	5326247	5.82465e+06	4.88442e+06	4566217	1.59486e+06	2794125	5.97546e+06	3.37264e+06	801611	2.19224e+06	8739792	6269646	1380795	1.88578e+06	4526683	5239040	MLDAEDIVNTARPDEK	O43707	ACTN4
13999398	3	6795959	7449682	4.48585e+06	4018579	4456104	4.80048e+06	4061596	5968297	2.3968e+06	2245992	7926004	3.96012e+06	1.62777e+06	16570000	6592138	7515558	3783964	4006594	5.44217e+06	5.03048e+06	HRDYETATLSDIK	O43707	ACTN4
14001490	3	3.38503e+06	2409227	1.81712e+06	1.72322e+06	1.79528e+06	1.47824e+06	1.72003e+06	1.39955e+06	792251	964820	3.23162e+06	1.4054e+06	586853	415775	2.33384e+06	1.99182e+06	752655	706867	2.40024e+06	1.46448e+06	DDPVTNLNNAFEVAEK	O43707	ACTN4
14004757	2	7.35239e+06	4794206	2.13605e+06	1.89733e+06	2.0357e+06	2.32348e+06	2.4186e+06	2.47852e+06	898613	764413	4.11595e+06	1.27282e+06	121938	1.30713e+06	5196014	3.70347e+06	553080	587398	2.81848e+06	2.23822e+06	QFASQANVVGPWIQTK	O43707	ACTN4
14005098	2	7425828	6841301	2.79691e+06	2.48728e+06	3.13902e+06	3.71696e+06	3.61819e+06	3.34389e+06	1580995	1.20118e+06	6.68182e+06	1.60822e+06	646971	1.0972e+06	8092582	5.33006e+06	1.20846e+06	729510	3.35479e+06	3.23687e+06	LSGSNPYTTVTPQIINSK	O43707	ACTN4
14005373	2	8854173	6594466	5375026	3.65615e+06	3.86311e+06	3635167	3.88926e+06	3.74778e+06	1.72451e+06	1.5593e+06	8776459	2.19148e+06	699322	2252629	6408947	5.42859e+06	1868975	1.29601e+06	5.07249e+06	3.82519e+06	DDPVTNLNNAFEVAEK	O43707	ACTN4
14006485	3	6.43111e+06	6.93497e+06	1.56654e+06	1.49011e+06	4119622	2.67053e+06	2.9638e+06	2.20233e+06	1504130	1.1239e+06	11580000	3.41572e+06	696724	2.58301e+06	2.84094e+06	4.06113e+06	2.13842e+06	1.3427e+06	2.64824e+06	2.93327e+06	VEQIAAIAQELNELDYYDSHNVNTR	O43707	ACTN4
14010450	3	10730000	11390000	7634838	10850000	7505642	6.79285e+06	5374311	5.76913e+06	9827302	3.0722e+06	7190242	4268689	4.74152e+06	6.1835e+06	10850000	8574333	6413126	2.38727e+06	10900000	6300700	AC[160.0307]LISLGYDVENDRQGEAEFNR	O43707	ACTN4
14012042	2	372864	627866	174715	78517.4	19919.1	391430	147332	473526	77384.5	70347.9	449682	204775	16820	117961	420337	930096	35795.4	149254	291867	243437	HRDYETATLSDIK	O43707	ACTN4
14014545	3	269655	543220	178566	4.00371e+06	2.65866e+06	733112	95409	381457	363930	284148	743598	427834	930366	502931	187215	176148	519225	159077	926718	327699	IMSLVDPNHSGLVTFQAFIDFMSR	O43707	ACTN4
13995682	2	1.10157e+06	1.11071e+06	413235	694840	727069	901579	669929	541881	267652	455757	571580	1.48884e+06	1.27066e+06	3.1099e+06	1.45785e+06	1.32969e+06	2995854	2.97884e+06	532416	654913	QMYC[160.0307]VFNR	O43760	SYNGR2
13996780	2	417965	576048	531165	361828	388500	423721	413046	636477	312279	211871	489835	944512	1.09846e+06	1.98255e+06	781293	612029	1.44983e+06	1514514	383406	318493	FLTQPQVVAR	O43760	SYNGR2
13997447	2	884842	809553	724573	739901	482962	696449	708973	1.07901e+06	305284	315231	604712	1.13569e+06	1.38296e+06	1.34034e+06	602327	764896	2.13937e+06	3.86312e+06	514649	646416	QM[147.0354]YC[160.0307]VFNR	O43760	SYNGR2
13999944	2	710039	745941	719982	335258	579651	625887	455028	412234	324338	276514	1.0477e+06	1.29394e+06	1.0098e+06	2.57427e+06	480906	715716	2.5276e+06	2.05093e+06	452309	577168	AGGSFDLR	O43760	SYNGR2
14012379	2	1.58645e+06	1350726	775559	623167	736923	713352	840905	1.07185e+06	380350	348760	1.82664e+06	468223	74455.9	17739.6	1.7276e+06	1.38843e+06	445753	325090	1.1215e+06	864235	QEEENPAEETGEEK	O43768	ENSA
13996269	2	389949	348853	556693	251065	292144	295767	273496	307909	204573	155798	510905	688176	522859	736027	291261	317260	1.43128e+06	1.37837e+06	364371	218028	FQTAPPGK	O43772	SLC25A20
14001584	2	486425	309304	212999	128181	250405	274782	221591	323307	74778.7	64502.7	495590	571864	669498	655510	348720	349451	1.20552e+06	1.2797e+06	346399	238175	YTGTLDC[160.0307]AK	O43772	SLC25A20
13997603	2	681294	538954	139197	119336	338749	459385	454872	360318	104585	89242.9	325568	305476	44001.2	47222.1	427591	523482	149258	356624	380479	308118	NLMFLVLR	O43776	NARS
14001398	3	1.88845e+06	2.01111e+06	251205	497891	1.08906e+06	887910	973573	1237504	543828	163710	1965385	661226	336853	790603	2.28658e+06	1.54793e+06	1.15515e+06	1.08664e+06	839903	802729	YGTC[160.0307]PHGGYGLGLER	O43776	NARS
14008572	3	2.10329e+06	1.56057e+06	255530	189734	429259	809560	896016	762983	189144	193968	765746	545810	166812	274620	1.05398e+06	1.17461e+06	165492	496793	478012	669625	LTESVDVLMPNVGEIVGGSMR	O43776	NARS
14010704	2	3631193	2.23637e+06	1.06021e+06	842705	1.51926e+06	1.06704e+06	1.32545e+06	1.29948e+06	539344	305884	3317937	874374	218887	5281767	2.11928e+06	2.61522e+06	727308	806693	1.20213e+06	1.17822e+06	LMTDTINEPILLC[160.0307]R	O43776	NARS
14015533	2	695428	589770	368718	0	613250	480468	404518	289342	71858.2	33893.7	2.30883e+06	204228	95954	0	485975	483937	155165	115950	359051	244335	EDGTFYEFGEDIPEAPER	O43776	NARS
14009159	2	1.90331e+06	1332042	343646	399461	679007	537279	638344	141389	222933	123647	2.34307e+06	420401	14388.5	170090	907483	684554	456725	88735.5	641854	473030	LPGGELNPGEDEVEGLK	O43809	NUDT21
14014761	3	1.13566e+06	896124	176382	118517	679246	515066	425005	412086	23129	98644.4	1.38382e+06	292698	85396.9	945606	689625	791673	151396	150742	494129	493153	IPQSHIQQIC[160.0307]ETILTSGENLAR	O43813	LANCL1
13995452	2	594897	571410	887513	654896	364744	373017	375542	399547	315637	197622	799474	476197	1.45105e+06	1.33795e+06	707831	588069	913016	1.95066e+06	606460	434693	TFDQLTPEESK	O43852	CALU
14014059	2	835859	726867	988686	620698	530417	477584	374306	317895	609931	353798	1.22355e+06	683386	1.79041e+06	64417.4	1.13421e+06	817094	1.32424e+06	1773990	1.01142e+06	768569	DIVVQETMEDIDK	O43852	CALU
14010769	3	1.00037e+06	1.26116e+06	399686	451418	681811	717366	574759	481180	318898	170671	898492	343614	367122	16932.6	1.05001e+06	589259	788079	539416	643197	617976	NSC[160.0307]IVC[160.0307]NMGHSNTEIDVTSLR	O43865	AHCYL1
14010916	2	1.02409e+06	993071	1.7085e+06	611815	852628	747703	928468	658724	1.03332e+06	453359	2020429	633174	158712	228516	1.69313e+06	1.43288e+06	669163	731512	985070	1.1393e+06	ITETESPYQELQGQR	O43914	TYROBP
14014660	2	1.2282e+06	988941	466163	538631	555037	733542	470367	514571	271093	186234	1.14523e+06	433573	48346.9	122118	930053	672732	215642	243975	702359	551798	TGAESISLLELC[160.0307]R	O60216	RAD21
14005216	1	2.01761e+06	3.06407e+06	7227177	5408500	5687549	6087162	5522693	2.72265e+06	8397556	9084693	3.70303e+06	5478087	8565544	8059007	3.07086e+06	2312870	5.93092e+06	2157446	3597066	6.70547e+06	n[43.0184]ASDVLPILK	O60229	KALRN
13990605	2	6875012	5568757	3.97385e+06	4.19992e+06	5085214	4.97584e+06	5.26176e+06	7.05202e+06	3476932	3.43313e+06	11720000	2.47124e+06	1.01723e+06	366729	7814917	8482263	2.3152e+06	2743439	4764090	4.99475e+06	LVQTAELTK	O60234	GMFG
14004258	2	10130000	8336003	6904888	4.77072e+06	7547086	6616017	6456843	7245250	4723724	2866525	12870000	2.5801e+06	807307	430411	12540000	12260000	3.02979e+06	2.80429e+06	8225994	6161456	TTDDLTEAWLQEK	O60234	GMFG
14004485	2, 3	10730000	9633663	5.98654e+06	4.08314e+06	7.86981e+06	6.61921e+06	8012665	6438921	4525212	3145840	14350000	3912917	1.19677e+06	275614	8582813	9971688	3.32671e+06	2.81962e+06	7.30567e+06	5508120	QMVVLEEEFQNISPEELK	O60234	GMFG
14005478	2	5755116	3.9644e+06	3.63099e+06	3.65784e+06	5913380	3.80496e+06	4921020	5.29373e+06	2.90302e+06	1.78133e+06	11600000	2.01596e+06	834862	522632	7199125	8480533	1960805	1.85984e+06	4.47422e+06	3.61839e+06	n[43.0184]SDSLVVC[160.0307]EVDPELTEK	O60234	GMFG
14012682	2	481201	432670	44002	170946	160360	150291	208853	171029	51047.8	38903.5	357829	217843	178176	101862	164846	241532	529652	610994	186163	94389.6	AVEVAWETLQEEFSR	O60313	OPA1
14014229	3	343888	445904	225624	215105	175277	160019	152413	52987.2	121036	16403.4	633178	405393	276530	277996	315931	248401	1.52308e+06	796974	180784	135487	C[160.0307]NEEHPAYLASDEITTVR	O60313	OPA1
13992317	2	2.28503e+06	2476734	644375	641402	1.15693e+06	1.34043e+06	1.31669e+06	969190	850472	293845	2.36923e+06	751494	250355	1322196	2369728	2.02833e+06	876682	556524	1.02487e+06	789081	GDFC[160.0307]IQVGR	O60361
14006481	3	2.8085e+06	2.00356e+06	1.19314e+06	552850	969327	1.2151e+06	1.76022e+06	1.06806e+06	786422	513826	2.30059e+06	970720	331624	598723	2152978	2915443	639395	731810	1.88682e+06	1.12347e+06	SVTHFDSLAVIDIPGADTLDK	O60488	ACSL4
14007317	3	1.10647e+06	701209	248278	499357	573725	759151	606894	394796	268212	157782	563712	899917	201802	21409.3	1.0136e+06	897727	450655	601333	399146	458420	EAVVHGLNESEASYLITSVELLESK	O60488	ACSL4
14013259	2	777852	519371	124615	171637	216053	177271	317458	206735	74287.2	47763.6	800905	716024	43714	153588	332151	467662	302479	94738.8	311280	288780	GYDAPLC[160.0307]NLLLFK	O60488	ACSL4
14015468	2	517102	471682	280275	203166	192702	250955	268182	289605	33448.7	58426	791626	498748	55148	64095	763626	734309	136961	182456	251138	327722	TAEDYSVDENGQR	O60488	ACSL4
13998050	3	7686218	6109748	3.35629e+06	4.09916e+06	4.63839e+06	4.39476e+06	4757178	2.64288e+06	2.57186e+06	2.38024e+06	7.40471e+06	1.9227e+06	459904	1.44955e+06	6.70891e+06	5604012	1.31793e+06	1200412	4.55154e+06	3.63822e+06	VTEGLTDVILYHQPDDK	O60506	SYNCRIP
13998943	3	4433092	3.3494e+06	1.49282e+06	2178744	2.83744e+06	2.83995e+06	2.20349e+06	1.65867e+06	1199600	1.05194e+06	4327737	1.29403e+06	443121	171082	3306454	3.1935e+06	1.32311e+06	1.04988e+06	3.14305e+06	2.87984e+06	GFC[160.0307]FLEYEDHK	O60506	SYNCRIP
13999151	2	5.86639e+06	6552710	3723816	3692680	3779204	5247460	3.53566e+06	5.00438e+06	3.40126e+06	3.73744e+06	5.12529e+06	4238579	1842020	3426873	6.19754e+06	6697904	2698677	3.05078e+06	3009132	4.15458e+06	TGYTLDVTTGQR	O60506	SYNCRIP
14002371	3	2.24626e+06	1.50718e+06	954301	1.3623e+06	1.13559e+06	994799	1.13517e+06	1.29152e+06	1.21099e+06	281603	1.77459e+06	795314	455043	110794	1.48221e+06	1715614	666478	471322	1.29275e+06	1.16917e+06	LDEIYVAGLVAHSDLDER	O60506	SYNCRIP
14005425	2	6.26244e+06	4.34297e+06	2.94862e+06	2.35971e+06	2.77762e+06	2.53473e+06	2.69596e+06	2132529	1.314e+06	991026	6.3073e+06	1.20138e+06	226695	111206	4688632	5.00959e+06	755223	783790	3906579	2726271	NLANTVTEEILEK	O60506	SYNCRIP
14005691	2	3.98503e+06	3.58642e+06	1.96462e+06	1.32332e+06	1.67454e+06	1.63878e+06	1.78438e+06	1.77538e+06	971852	732459	3.9433e+06	989758	463700	847742	2.43753e+06	2.98339e+06	833795	803979	1.96622e+06	1.80001e+06	EFNEDGALAVLQQFK	O60506	SYNCRIP
14005704	2	4.8194e+06	3.17396e+06	1.88989e+06	1.21407e+06	2002160	1201988	2273883	1.53704e+06	426055	361052	5.98268e+06	594051	158809	261250	2.53316e+06	2.96886e+06	708875	521095	2.60266e+06	1.67255e+06	DLFEDELVPLFEK	O60506	SYNCRIP
14009809	3	7509337	6237968	3.92666e+06	2.42053e+06	4148092	3.62856e+06	3.36708e+06	2.25361e+06	3809862	2076614	8419135	1.90807e+06	1.37568e+06	7731559	4923843	4369035	2.39591e+06	1174031	4.02593e+06	3.51382e+06	VWGNVGTVEWADPIEDPDPEVMAK	O60506	SYNCRIP
14009819	3	9480965	8.20254e+06	5682430	3.87135e+06	4667726	4.05412e+06	4209677	4398455	3.40675e+06	3.25709e+06	9490758	2.55658e+06	1.66998e+06	4.05081e+06	8.07733e+06	6.64022e+06	1881883	1.90161e+06	4908406	4577612	YGGPPPDSVYSGQQPSVGTEIFVGK	O60506	SYNCRIP
14011100	2	271905	121009	208404	189519	275207	179741	223924	99238.7	26989.6	63802.1	313585	309203	264598	61501.2	142224	260594	706682	735397	199301	193218	IFQNLNGALDEVVLK	O60568	PLOD3
14014488	2	288634	246565	210435	255599	229546	172274	340351	283069	606217	194691	751632	269810	394740	1.72295e+06	243167	217484	609072	633141	343597	143087	QVGYEDQWLQLLR	O60568	PLOD3
13998214	3	1.32059e+06	1152917	230973	300689	493512	649533	918793	829179	192181	196353	577766	1.41321e+06	1.077e+06	906532	1.2729e+06	929064	2.37899e+06	3.18732e+06	525471	781517	NSFHSMPETC[160.0307]QWPEK	O60603	TLR2
14007897	2	1.78483e+06	1.33022e+06	276465	128983	303283	538010	955397	755631	1.10543e+06	147220	1.05052e+06	1.39745e+06	1.48189e+06	1.09308e+06	1.00114e+06	725331	1.962e+06	2.87601e+06	699587	637544	WIIDNIIDSIEK	O60603	TLR2
14010390	3	1.15252e+06	586891	61225.3	51198.1	87756.7	355183	693128	523248	26452.5	148590	33955.1	448503	81244.1	430001	869134	684045	191741	2.3504e+06	49914.2	123534	DAYWVENLMVQELENFNPPFK	O60603	TLR2
13994694	2	827024	1.00238e+06	514212	413887	609919	582347	640586	569613	214111	103742	1.71261e+06	590237	165746	72617.6	464428	707378	529454	370344	429616	399564	DVQNFPAATDEK	O60610	DIAPH1
14002830	2	756666	606734	335568	296865	379804	414255	294080	282010	221333	29213	534225	128991	87994.4	61636.7	686902	634075	185866	98706.9	244144	325082	LNAILFK	O60610	DIAPH1
14005602	3	3151056	2601975	448503	404281	1.07168e+06	1.48099e+06	2.24666e+06	1.41196e+06	551945	451561	2.23005e+06	737790	342942	463179	2.81218e+06	2.98596e+06	498554	698944	1.31515e+06	1.34284e+06	VGC[160.0307]LQLINALITPAEELDFR	O60610	DIAPH1
14007206	2	1.47237e+06	792290	940994	459387	819061	478182	896608	585455	439892	180386	1453640	382397	92177	258603	843124	1.09081e+06	706320	264363	774944	441610	QDLEAEVSQLTGEVAK	O60610	DIAPH1
14008062	2	1.29852e+06	1.03152e+06	687286	371235	485242	611144	700197	436476	191843	125601	952839	346468	95646	136207	925000	862559	419146	372146	479076	501268	TAQNLSIFLGSFR	O60610	DIAPH1
14009494	2	3.66109e+06	2.91738e+06	1.73196e+06	890605	1.87224e+06	1.36917e+06	1.78068e+06	1.29268e+06	462526	281069	4.39043e+06	1.00261e+06	384054	619387	3.18649e+06	2268545	1290414	1130538	1.42742e+06	1333654	LVAEDLSQDC[160.0307]FWTK	O60610	DIAPH1
14012326	2	1.16306e+06	1.08873e+06	1.12377e+06	768104	916758	789233	962831	688703	495222	250566	1.87491e+06	519739	114132	2.44273e+06	1.35518e+06	1.36022e+06	982052	299847	1.01349e+06	1.02459e+06	AGC[160.0307]AVTSLLASELTK	O60610	DIAPH1
14015381	3	285958	255002	295601	1.11077e+06	614623	227944	144198	77289.6	316952	141445	206913	121796	222720	151897	201158	260492	315444	125537	276084	161066	NVILEVNEAVLTESMIQNLIK	O60610	DIAPH1
14005650	2	2165388	1.63739e+06	1.09896e+06	744626	1.00982e+06	964363	961042	860945	538519	401727	1.76196e+06	1.17061e+06	1.47335e+06	199598	1.17883e+06	1.13433e+06	3.05784e+06	2.36069e+06	1.23789e+06	915185	WNTDSVEEFLSEK	O60613	SEP15
14009875	3	1.7602e+06	1.16507e+06	69815.6	677375	448893	987996	718939	808475	53979.9	216979	181554	688207	269603	286976	1.14159e+06	894102	224083	3.7637e+06	421974	163766	ELGFSSNLLC[160.0307]SSC[160.0307]DLLGQFNLLQLDPDC[160.0307]R	O60613	SEP15
14011682	2	2.07581e+06	1.93117e+06	1132643	827812	1.16412e+06	839567	930587	726688	562868	292559	2.02139e+06	1478118	1.46148e+06	515895	1.18735e+06	1.32784e+06	2.3417e+06	3.8709e+06	1.04574e+06	955783	LLDDNGNIAEELSILK	O60613	SEP15
13991531	2	3.15254e+06	2.45856e+06	891168	736233	893045	935588	1.69929e+06	1.92425e+06	642512	507311	2.67855e+06	626577	178602	185695	2317186	2.44828e+06	531243	688464	1.0407e+06	1.0565e+06	VSGAQEMVSSAK	O60664	PLIN3
13996634	3	14830000	11830000	2.98589e+06	3.39569e+06	4.37212e+06	5.66873e+06	8457768	6.63677e+06	4144703	3.97611e+06	7158135	2.65657e+06	1.16281e+06	18990000	12460000	8831958	2.46491e+06	2.90344e+06	3878569	5230624	SEEWADNHLPLTDAELAR	O60664	PLIN3
13997379	3	1457182	840138	347631	148762	387115	507128	855264	545871	379840	245688	1.12698e+06	139660	153214	10425.7	745530	751187	193367	213515	334879	447268	IATSLDGFDVASVQQQR	O60664	PLIN3
14006063	2	4.54648e+06	3.75076e+06	1575027	817952	1.1244e+06	1.30217e+06	2.30017e+06	2.11095e+06	936473	646057	3.43505e+06	579754	447371	111391	3794662	2.38198e+06	762263	829139	1.67246e+06	1.63238e+06	TLTAAAVSGAQPILSK	O60664	PLIN3
14009249	2	2.29739e+06	1.55665e+06	956757	793611	748788	761902	1633038	1.01895e+06	988737	423005	2.02988e+06	1737888	151796	1.50105e+06	1.7543e+06	1.71222e+06	559176	527556	1.14224e+06	795370	LGQMVLSGVDTVLGK	O60664	PLIN3
14013634	3	2.33557e+06	2.02544e+06	65278.8	41204.6	553385	721939	914585	656259	105191	175376	1.48968e+06	571144	44638.2	51177.4	995545	741138	132013	218194	952108	1.03723e+06	TSAAAQLDELMAHLTEMQAK	O60711	LPXN
14006152	2	5637915	4.57691e+06	1.66906e+06	1.56408e+06	2.21284e+06	2.26425e+06	2.22922e+06	2034152	1.46296e+06	1.00027e+06	5442555	686465	200249	1.24922e+06	4.6923e+06	2.9386e+06	627637	391806	2294299	1.69056e+06	TLTTVQGIADDYDK	O60739	EIF1B
13995811	2	1.12947e+06	1.00852e+06	389793	604972	777768	953125	621600	363022	247514	234769	909398	296005	119496	51172.5	745023	1.01054e+06	410284	335601	405493	569582	WEDAQITLLK	O60749	SNX2
14001209	2	780754	865414	729695	635233	470504	532928	432255	997609	207317	183699	772309	1.0235e+06	1.0097e+06	432881	727386	787617	2176463	2289464	369475	536473	EGNFDIVSGTR	O60762	DPM1
14010041	2	562157	442931	209682	226791	302322	223982	215776	198955	38419.2	95336.6	656366	766149	408232	213876	386122	365655	1.33062e+06	1.29863e+06	272764	191744	QLNYTIGEVPISFVDR	O60762	DPM1
13993581	3	1.07074e+06	784251	912023	1152915	748130	1.078e+06	919127	1.04511e+06	611027	920206	1.72549e+06	306389	296337	446.029	1.28933e+06	1.15589e+06	385363	581175	865824	1153855	GVMGGQSAGPQHTEAETIQK	O60763	USO1
13994697	2	674300	666389	310979	313786	408840	572612	436768	537076	224099	357964	612146	159210	69296.8	476390	1.0115e+06	647897	128035	393524	696583	584865	EQDLQLEELR	O60763	USO1
14008142	3	2.19396e+06	1.93351e+06	1.5696e+06	1.593e+06	1.55615e+06	1.54377e+06	1.61912e+06	1.50284e+06	1.88607e+06	1.92866e+06	1.98853e+06	1.11872e+06	1.12153e+06	564253	2875855	1.72461e+06	747048	1.12054e+06	1.02982e+06	1.90559e+06	C[160.0307]QNEQLQTAVTQQVSQIQQHK	O60763	USO1
14011880	2	924146	659832	535212	480944	453371	429350	377519	339672	195698	124728	904066	193841	54444.6	1.44029e+06	623028	593154	138722	179145	501780	413234	QSEDLGSQFTEIFIK	O60763	USO1
14004617	3	8490352	8196590	5.57205e+06	4.67763e+06	2223978	3.22213e+06	4.42938e+06	5256103	4.1434e+06	2.45933e+06	7.19966e+06	1.11898e+06	399150	179631	10080000	5.77681e+06	1.50335e+06	1.71559e+06	4483569	5.30061e+06	AADRLPNLSSPSAEGPPGPPSGPAPR	O60784	TOM1
14005283	4	6.26885e+06	6901280	9188665	5448673	3085046	3.76129e+06	4.73777e+06	6.7653e+06	6.12139e+06	2.69125e+06	12090000	1843397	1.26493e+06	309974	8645724	7.66951e+06	2.72889e+06	2.3067e+06	5.12322e+06	5039066	TVFNSETQSGQDSVGTDSSQQEDSGQHAAPLPAPPILSGDTPIAPTPEQIGK	O60784	TOM1
14008403	2	1.57786e+06	1255341	755170	412047	567541	652475	748527	686916	503306	267810	1.36201e+06	239521	103889	1.05847e+06	1.2242e+06	1.23744e+06	106123	244003	857281	800495	n[43.0184]MDFLLGNPFSSPVGQR	O60784	TOM1
14013930	3	327087	241935	188187	233262	120239	411644	410894	678462	47708.7	397570	44257.9	81689.1	27003.7	77503.2	999318	964834	57125.6	216072	105423	325268	QQSTGAIPVTQAC[160.0307]LMEDIEQWLSTDVGNDAEEPK	O60784	TOM1
13992533	2	4393133	3.71546e+06	19530000	1.99953e+06	1.63076e+06	1.33948e+06	723628	1.49131e+06	3.88402e+06	331957	3.72241e+06	5.79999e+06	2.24132e+06	2.05206e+06	2187702	1.1185e+06	10770000	3.91963e+06	1220014	1.45976e+06	QVHPDTGISSK	O60814	HIST1H2BK
13994455	2	463000000	477300000	330700000	235000000	251900000	298900000	267900000	336200000	110000000	101200000	409800000	579800000	176900000	285600000	393500000	447600000	499500000	510000000	314100000	276400000	ESYSVYVYK	O60814	HIST1H2BK
13995834	3	1.77138e+06	1.20036e+06	2062287	3.7362e+06	2.36334e+06	1.14528e+06	1.07865e+06	880916	956664	895429	1.83299e+06	1751813	2.55721e+06	920738	1.01281e+06	1.17467e+06	2.68993e+06	2866477	1.36695e+06	1.50466e+06	AM[147.0354]GIM[147.0354]NSFVNDIFER	O60814	HIST1H2BK
13997880	3	64480000	30050000	5.91336e+06	5239084	14090000	20000000	4.11996e+06	13020000	4.66157e+06	5.53293e+06	21970000	43090000	14450000	36850000	23260000	20770000	16200000	45290000	14520000	24890000	AMGIMNSFVNDIFER	O60814	HIST1H2BK
14004637	2	1037000000	659000000	140700000	100100000	270300000	427700000	442800000	342000000	74990000	79060000	702400000	595000000	149800000	314700000	616200000	582000000	299800000	655900000	399000000	405700000	AMGIMNSFVNDIFER	O60814	HIST1H2BK
14004754	2	16420000	11790000	23980000	28620000	16410000	9291963	9715791	9260759	7.03964e+06	5.85822e+06	17620000	14480000	13460000	10510000	11160000	14590000	25370000	24870000	16110000	13030000	AM[147.0354]GIM[147.0354]NSFVNDIFER	O60814	HIST1H2BK
14015422	2	1.88622e+06	1.84437e+06	1.71818e+06	894686	1.32353e+06	618617	682454	674235	475684	430830	4.72767e+06	2.29668e+06	1054708	988904	698319	594391	2.34772e+06	1.88665e+06	1.69787e+06	1338270	AM[147.0354]GIMNSFVNDIFER	O60814	HIST1H2BK
13992796, 13999245	3	18270000	17280000	8884530	7545275	11580000	7603596	9960412	3.9864e+06	5527555	2.74829e+06	17320000	15720000	13280000	6571067	7.44055e+06	5.92487e+06	26560000	34790000	7.0501e+06	8.16731e+06	AM[147.0354]GIMNSFVNDIFER	O60814	HIST1H2BK
14004271, 14006836	2	235800000	242500000	121200000	82780000	138700000	113300000	108100000	66740000	50510000	23850000	229400000	173400000	87600000	64170000	130000000	120600000	318300000	309700000	121400000	97670000	AMGIM[147.0354]NSFVNDIFER	O60814	HIST1H2BK
14012428	3	1.96883e+06	1.56898e+06	97329.3	543875	373150	953915	1.07219e+06	1.14138e+06	152535	320798	243200	1.07047e+06	322311	325558	1.5494e+06	1.74675e+06	188684	742072	285463	530403	LSELEDLLPSRPEVPNIIGETEEVELQEFDSTR	O60884	DNAJA2
14008054	2	3.67203e+06	3304638	2.15859e+06	1.46913e+06	1.82795e+06	1.81807e+06	2.42771e+06	2.0123e+06	1.86504e+06	1662247	2.84559e+06	1.19839e+06	1.15973e+06	472242	2559454	3.43444e+06	1.53873e+06	1.47702e+06	1.77765e+06	2.50905e+06	TQSSLVPALTDFVR	O60888	CUTA
14001803	3	1.05092e+06	893771	711125	853247	778846	711815	577079	616876	264322	285340	1.08763e+06	737942	957933	506536	751945	884975	892455	796775	591139	448589	TDFQRPAGAAETEPK	O75022	LILRB3
13990513	2	11740000	8841704	3661900	4069107	5.23786e+06	5613741	5.59552e+06	3.86291e+06	2.93222e+06	2464567	7.90579e+06	3.52153e+06	1.65907e+06	192706	8341657	5584286	3384577	3.06105e+06	4.56034e+06	4089460	VFASLPQVER	O75083	WDR1
13994273	2	4.87491e+06	4.65103e+06	2.65942e+06	1.88252e+06	2.01634e+06	2.39049e+06	2.0591e+06	2743955	1.22089e+06	1111962	4223869	1.96613e+06	574422	471428	3.53759e+06	3.89645e+06	1506918	1.50691e+06	2.48833e+06	2.10368e+06	DIAWTEDSK	O75083	WDR1
13994334	2	6575549	6.22897e+06	3980602	3.20189e+06	3142948	3.84308e+06	2.59503e+06	3.62938e+06	1.93858e+06	1.27974e+06	4.81878e+06	2706191	815328	317670	5.91149e+06	5.39426e+06	1.98122e+06	2.15391e+06	3.51399e+06	2.69027e+06	YEYQPFAGK	O75083	WDR1
13994408	2	2.97679e+06	2.93171e+06	855105	769808	914028	1.48352e+06	1.08699e+06	1.21463e+06	366809	490508	1691427	932320	207133	233549	2282700	2334209	672432	828798	1.0213e+06	1.18783e+06	YTSLMLR	O75083	WDR1
13998148	2	9582501	6.36198e+06	2444326	2.62522e+06	3.87742e+06	3547462	4.07648e+06	3.23541e+06	1.91895e+06	1.83143e+06	4.60429e+06	1.73835e+06	1.18111e+06	103815	7.8211e+06	4567059	1.7593e+06	2.18955e+06	3.24996e+06	3.33981e+06	LYSILGTTLK	O75083	WDR1
14006183	2, 3	5232072	4879322	1868887	2.01701e+06	2.43127e+06	1702309	1.66255e+06	1.32552e+06	1.48905e+06	847938	3.72464e+06	3074587	7.39795e+06	375465	4.52804e+06	3.45627e+06	2.02478e+06	988353	8821646	1.63902e+06	MTVDESGQLISC[160.0307]SMDDTVR	O75083	WDR1
14006849	3	7.18119e+06	6.69e+06	2.96717e+06	7967447	5.54119e+06	3673955	3.87461e+06	2843944	5043831	2.18514e+06	4495619	2461129	3340920	3.30152e+06	4578883	6154881	5.11692e+06	2230367	5873119	2.75723e+06	FGAVFLWDSGSSVGEITGHNK	O75083	WDR1
14011256	3	21960000	17870000	6.49833e+06	11810000	10840000	6.8776e+06	6.58413e+06	6270973	6.3819e+06	2.48544e+06	19850000	4778735	4.45675e+06	5383601	10920000	10640000	8.03898e+06	4654216	12430000	5.57436e+06	GPVTDVAYSHDGAFLAVC[160.0307]DASK	O75083	WDR1
14012405	3	7.76612e+06	3.70985e+06	968088	1.90901e+06	1.88008e+06	2.58409e+06	2.70401e+06	2.43285e+06	1.70593e+06	1.01167e+06	1.15168e+06	1.05877e+06	1.02683e+06	4.30009e+06	4.3368e+06	4182904	1.04567e+06	1.10528e+06	2.90809e+06	2.4394e+06	VVTVFSVADGYSENNVFYGHHAK	O75083	WDR1
14014639	3	1.40403e+06	767543	68024.7	2380434	1.29101e+06	1.01946e+06	344490	977452	199098	295749	244002	230420	365041	269768	1.88826e+06	1397789	162502	508078	961083	94351.6	IWDVSVNSVVSTFPMGSTVLDQQLGC[160.0307]LWQK	O75083	WDR1
14004285, 14007038	3, 4	29810000	26470000	8110685	6.82812e+06	11860000	10020000	10250000	9372416	6308881	2976422	21990000	7813419	2.804e+06	3047573	16650000	16780000	6461979	5.80396e+06	11640000	8951905	C[160.0307]FSIDNPGYEPEVVAVHPGGDTVAIGGVDGNVR	O75083	WDR1
13992117	2	1.44883e+06	1.26818e+06	539874	491892	719331	663400	945853	684584	352579	318450	1.38566e+06	1.11477e+06	1.13057e+06	1.07787e+06	887391	1.03008e+06	2241489	2113093	744964	656774	DIVQFVPFR	O75131	CPNE3
14007238	3	2.09458e+06	1.85668e+06	76521.6	62816.6	441282	1.23388e+06	917003	1.05247e+06	162577	539376	369613	1.54288e+06	812860	1.60716e+06	1555233	1.63801e+06	732850	3.69519e+06	494370	898120	EALAQC[160.0307]VLAEIPQQVVGYFNTYK	O75131	CPNE3
14009621	3	2.22054e+06	1.61385e+06	686331	508381	1.71997e+06	937434	914549	881629	684797	593330	1.77233e+06	1.93743e+06	1.50064e+06	1.25227e+06	1.57885e+06	1.61676e+06	2.68374e+06	3.08118e+06	1.20448e+06	893004	TIELSDDDFLGEC[160.0307]EC[160.0307]TLGQIVSSK	O75131	CPNE3
14010697	3	3267016	2308692	1.19973e+06	385090	1.70155e+06	1.50318e+06	1.54901e+06	1.6398e+06	662323	727441	2.885e+06	2.06218e+06	1.92887e+06	1.62059e+06	3043828	2319327	3.51306e+06	3.75279e+06	1.50821e+06	1.3816e+06	VEC[160.0307]YDYDNDGSHDLIGTFQTTMTK	O75131	CPNE3
14014307	2	1.47883e+06	1.43382e+06	1.0569e+06	617191	674708	766516	567171	641639	573260	223223	1.75518e+06	1328606	835817	5.71451e+06	1.2652e+06	1.20644e+06	2.57131e+06	1.98982e+06	616595	828501	SSPVEFEC[160.0307]INEK	O75131	CPNE3
13995038	2	423597	301493	99536.4	185860	239646	223965	277134	226688	17147.3	41372.4	140753	257493	436209	126567	260548	244674	906407	851081	171343	177674	AGFLAFTQLPK	O75165	DNAJC13
14009340	2	950825	775404	560320	300193	486983	447369	454586	344828	124881	121437	1.07829e+06	659084	1.01901e+06	662407	675331	615792	2.2648e+06	1.9572e+06	613108	350067	IVDGPDPENIILILK	O75165	DNAJC13
13997310	2	1.25679e+06	984540	821307	780394	760189	397653	546358	565859	755108	96251.3	1.14401e+06	589218	851236	410992	1.14635e+06	734817	272046	270423	1.08441e+06	603141	VSEEIEDIIK	O75223	GGCT
14012942	3	1.05096e+06	977176	238934	860114	905584	623382	611381	526432	363915	538095	1.61233e+06	856396	1.22778e+06	2.03859e+06	708637	894308	2.70441e+06	3415296	1.0524e+06	899056	SYQLRPGTMIEWGNYWAR	O75323	GBAS
14007313	2	2.07865e+06	1.73623e+06	664717	547198	850761	938450	1054975	815632	356980	241889	1.4585e+06	1.27154e+06	988122	358651	1.36183e+06	1.2059e+06	2.57517e+06	2.86211e+06	1162013	835616	AGVNFSEFTGVWK	O75340	PDCD6
14014570	3	1.22278e+06	1.20869e+06	71618.6	107556	736536	1.08069e+06	677651	613794	322438	384038	659041	443833	462809	491605	1.24715e+06	1.30083e+06	658645	1.75633e+06	411108	468187	n[43.0184]AAYSYRPGPGAGPGPAAGAALPDQSFLWNVFQR	O75340	PDCD6
13996586	2	3016589	2.45696e+06	1.11316e+06	1.12436e+06	1.37157e+06	1.36249e+06	1.35892e+06	1830629	1.22674e+06	513294	2.17678e+06	703533	382209	30846.3	1.89106e+06	2.48101e+06	425137	524143	1379354	1.10759e+06	QAEILQESR	O75347	TBCA
13991367	2	4528716	4758554	2571585	1879742	2.58076e+06	3537824	2.73495e+06	4.3146e+06	1.26633e+06	1.31188e+06	3.38039e+06	3.80375e+06	523709	154188	3.7489e+06	4411075	1276629	2.16807e+06	2.84886e+06	3.04111e+06	EEAQAEIEQYR	O75348	ATP6V1G1
14008153	2	2.17786e+06	1.56775e+06	729304	645239	699684	839462	753100	507581	371482	410270	1175289	478410	194073	11590000	1.16955e+06	983286	358323	553845	848801	652368	LLEPVVSMSDMLR	O75351	VPS4B
13997665	2	306261	357266	218518	230222	224797	354157	249277	225828	22388.1	100267	277169	516270	476868	672752	220943	217216	929019	1.39794e+06	183499	206682	GLGLGIVAGSLLVK	O75352	MPDU1
13990303	3	16700000	17450000	9774157	9262156	14430000	14080000	12030000	12690000	4.14334e+06	3.24793e+06	14150000	17100000	6450233	7.32858e+06	13070000	12400000	17420000	20480000	9509391	12720000	GVTIASGGVLPNIHPELLAK	O75367	H2AFY
13991089	3	19350000	15900000	5109255	6.29959e+06	15480000	12260000	11700000	9518598	3.75049e+06	3.35111e+06	17460000	13820000	2.868e+06	1989492	18070000	11640000	11200000	11590000	10310000	9250130	FVIHC[160.0307]NSPVWGADK	O75367	H2AFY
13992726	3	13670000	12440000	6.34434e+06	5.52735e+06	9510777	8961952	9667197	7162831	3.53257e+06	2.45673e+06	14040000	8722593	3.13037e+06	1.15268e+06	11950000	7949560	5310541	4.85119e+06	6888862	7.70306e+06	NGPLEVAGAAVSAGHGLPAK	O75367	H2AFY
13993062	2	12070000	11590000	5.09727e+06	5180256	7694062	9516868	8.36111e+06	6.08916e+06	2.14729e+06	2.24271e+06	9276439	7.45599e+06	1.94642e+06	3.93105e+06	12680000	7.76029e+06	4959384	5750134	4988138	6790033	SIAFPSIGSGR	O75367	H2AFY
13994008	2	3.01348e+06	2.48635e+06	1.29178e+06	1.23112e+06	1.85515e+06	1.54757e+06	1.66414e+06	1.5287e+06	527972	599136	3.75347e+06	2.2684e+06	400296	506957	2.20735e+06	2433181	1.87777e+06	1.83906e+06	1.92222e+06	1.02868e+06	C[160.0307]EELLEK	O75367	H2AFY
13994340	2	4.2989e+06	3864162	2.51241e+06	2.39266e+06	2.60246e+06	2.7259e+06	2.96283e+06	3.38702e+06	731268	1.0307e+06	6.07894e+06	3.03257e+06	778971	794049	3.36147e+06	3.4355e+06	2.29108e+06	2.40087e+06	3.13668e+06	2.3235e+06	DDLGNTLEK	O75367	H2AFY
13994681	2	9124832	11040000	10090000	6.90622e+06	9217651	9298313	7.36791e+06	4.72336e+06	3.37878e+06	2.82859e+06	12890000	12280000	3.54357e+06	397658	5254207	4234111	11870000	2.41009e+06	7026638	7.40443e+06	LEAIITPPPAK	O75367	H2AFY
13997854	3	10680000	9208129	3.20947e+06	3.47428e+06	6530725	8094325	7858137	5.41222e+06	2.03071e+06	1873109	6842525	10110000	3.84676e+06	5.9551e+06	5.85524e+06	7.18794e+06	6.79378e+06	11210000	5657843	5.69776e+06	HILLAVANDEELNQLLK	O75367	H2AFY
14000551	2	4978389	4247484	811064	1.41582e+06	1.93388e+06	2.87477e+06	3.3853e+06	2.87676e+06	722649	742417	2.15141e+06	2.70038e+06	548132	788904	3892337	5.12497e+06	1560728	3073450	1.65664e+06	1.81857e+06	EFVEAVLELR	O75367	H2AFY
14004833	2, 3	21900000	17410000	13830000	7.13622e+06	10570000	11000000	10720000	11710000	3.35094e+06	2969623	22000000	11640000	2204310	179559	20770000	13820000	6.9738e+06	7684187	7711837	10110000	AASADSTTEGTPADGFTVLSTK	O75367	H2AFY
14010862	2	2.37567e+06	1.78208e+06	389940	256195	918809	1.25487e+06	1.24461e+06	767430	102614	284275	1.3505e+06	1.36242e+06	452309	464153	1.11129e+06	1.32153e+06	1.19601e+06	1.50125e+06	792618	891292	HILLAVANDEELNQLLK	O75367	H2AFY
13992740	3	3.66998e+06	3243596	967484	1.16212e+06	2.1244e+06	1.92191e+06	2.07206e+06	1.6438e+06	760865	974322	2320798	607017	375861	406211	2.13663e+06	2515602	568657	548245	1.36475e+06	1320745	ENNAVYAFLGLTAPPGSK	O75368	SH3BGRL
13992794	2	5662484	5.8304e+06	2110523	1.34349e+06	2.95829e+06	3.94522e+06	2.4693e+06	3.13698e+06	1.21544e+06	1.52909e+06	4.8976e+06	877349	388701	332159	4.15096e+06	4205976	1153555	981107	1.88e+06	2.86574e+06	VYIASSSGSTAIK	O75368	SH3BGRL
13997551	2	3.08737e+06	2331691	743236	852168	1137929	1.00107e+06	1.43425e+06	1443614	444686	679594	2.76326e+06	459224	261675	770784	2.03593e+06	2.06697e+06	295678	364762	1.41903e+06	951249	IGFEEK	O75368	SH3BGRL
13997852	2	6984492	6.66675e+06	1.20951e+06	1.41109e+06	4709402	2.69755e+06	3.11498e+06	2.20208e+06	1.1364e+06	1.30589e+06	5420360	1.19862e+06	209640	469158	3.66199e+06	3.44826e+06	1.14201e+06	959617	2.20979e+06	2.30943e+06	GDYDAFFEAR	O75368	SH3BGRL
14004850	2	5710249	4.66445e+06	1.51643e+06	1.2652e+06	2.19291e+06	2.43373e+06	2.44001e+06	1.55149e+06	911053	711476	3.38135e+06	783101	240086	56222.9	3.36688e+06	3387173	551531	786667	1.79684e+06	1.56212e+06	ENNAVYAFLGLTAPPGSK	O75368	SH3BGRL
13990763	2	5458851	2.5556e+06	3551554	3.26584e+06	3.95277e+06	3.9449e+06	3.06215e+06	801408	1.77913e+06	1.66812e+06	4618172	7567556	11570000	4.46354e+06	1.67112e+06	1.34297e+06	19790000	25130000	3.58702e+06	3.48186e+06	IVPNVLLEQGK	O75390	CS
13996675	2	942879	786508	705606	564793	647188	577185	536986	592815	264112	245412	837337	1.04895e+06	1.70367e+06	946798	840929	795946	3362873	4.25923e+06	508943	540922	AYAQGISR	O75390	CS
14001367	2	1.54358e+06	1.2115e+06	1.17041e+06	1106322	1.53789e+06	1.53113e+06	1.5809e+06	979362	581288	1.53489e+06	1.91217e+06	2.38016e+06	4145082	1.40403e+06	1.09857e+06	1.39122e+06	6937791	7.53949e+06	1.10086e+06	1.33347e+06	DILADLIPK	O75390	CS
13996291	2	1.68211e+06	1.43161e+06	739492	616145	924219	845935	1.08364e+06	1.02062e+06	508263	532890	1.36479e+06	865300	463856	113954	1.34891e+06	1.69335e+06	1.25642e+06	1.58884e+06	986752	879545	DLQQYQSQAK	O75396	SEC22B
14000253	2	1.35854e+06	822556	449054	357138	585064	946303	659344	357419	256536	215587	635091	638013	272454	45809	1.04501e+06	831892	568377	1.49728e+06	633663	827360	VLLTMIAR	O75396	SEC22B
14001670	2	1.1974e+06	985383	806775	665032	522264	690696	756088	903567	396688	327062	995554	843703	578162	3.21932e+06	1.03835e+06	1.31549e+06	1.37755e+06	1.73451e+06	958501	620218	ANNLSSLSK	O75396	SEC22B
14005907	2	2703174	2.15789e+06	1.11574e+06	1.21213e+06	1.7365e+06	1.67806e+06	1.49417e+06	1.08864e+06	733769	474399	2276840	2679400	588295	213356	2200305	2.1825e+06	1793700	1.98058e+06	1.69264e+06	1.07473e+06	IMVANIEEVLQR	O75396	SEC22B
14010587	2	2.73537e+06	1.79415e+06	1732069	1328231	1.42845e+06	1.82202e+06	1.60195e+06	1.48753e+06	1.17181e+06	685886	3.09848e+06	876897	890150	264585	2.64629e+06	1.7075e+06	1.90165e+06	2.38165e+06	1.75857e+06	1.90401e+06	NLGSINTELQDVQR	O75396	SEC22B
14006128	1	1.76734e+06	842091	546507	247403	495049	313688	395852	250129	86018.1	81931.5	697071	553935	710189	1006492	208214	285845	1.99102e+06	1.86927e+06	602253	273824	n[43.0184]SGGSLVR	O75420	GIGYF1
13992938	2	1.82385e+06	1389570	779972	1.06373e+06	1.2366e+06	962863	1.03455e+06	1.01e+06	669780	374017	1878325	793625	271368	322981	1.93203e+06	1.12707e+06	445668	413190	1.02078e+06	1.27071e+06	ELALPGELTQSR	O75436	VPS26A
14005604	2	1.92162e+06	2043661	1.2001e+06	801047	895464	1.13323e+06	836374	988691	433547	512013	2.51629e+06	616254	66328	514716	2.42446e+06	1.37661e+06	622814	428683	1.45492e+06	1.32655e+06	EITGIGPSTTTETETIAK	O75436	VPS26A
14010988	2	1.89727e+06	1.17561e+06	899115	512977	681730	780864	754761	564453	406979	162984	1.76318e+06	1.35648e+06	1.74147e+06	1.21763e+06	710057	780080	4600142	3051795	728793	435044	FDLNSPWEAFPVYR	O75489	NDUFS3
14015405	2	490263	515521	303284	129839	507240	125671	208357	146131	165267	2633.8	1.0595e+06	427907	406530	181178	59533.4	227697	1.8689e+06	554729	337610	123589	VVAEPVELAQEFR	O75489	NDUFS3
13994709	2	819087	886601	249614	408653	498946	607017	378670	440438	216137	107003	674781	559480	144875	143151	814182	491644	416762	518704	350606	421744	QLVDTTVELANK	O75533	SF3B1
13997818	3	2499664	2.04426e+06	686382	666694	1.78371e+06	1.51188e+06	1.7443e+06	1.28166e+06	442989	516551	1.84428e+06	1.48226e+06	584139	889632	1619594	1.77254e+06	1.12295e+06	1.44226e+06	1.3626e+06	1.36641e+06	SLVEIIEHGLVDEQQK	O75533	SF3B1
14012152	3	2998005	2.22951e+06	2437828	1.52695e+06	2.72246e+06	2.67713e+06	1.745e+06	1.94204e+06	1.25817e+06	927404	5.61281e+06	1.73515e+06	540644	935301	3037339	3.31397e+06	1.35296e+06	854149	3.05448e+06	1.89586e+06	SVNDQPSGNLPFLKPDDIQYFDK	O75533	SF3B1
14014207	2	1.15251e+06	825756	688038	652765	888862	841144	604838	383050	256645	148386	2.21321e+06	607295	108832	74375.3	1.20529e+06	724928	289071	331592	857249	673367	LLVDVDESTLSPEEQK	O75533	SF3B1
14001489	2	1.12353e+06	1235213	808590	800373	550286	805653	549632	881983	226904	361982	1.20685e+06	644908	349777	253388	915040	1.03763e+06	827534	1.09361e+06	629915	676137	AALNEIESR	O75558	STX11
14007855	2	718134	942757	792938	592105	458400	277500	342860	268634	344481	142505	832707	377603	188542	191318	402986	445006	657557	364664	529874	381761	DIQDENQLLVADVK	O75558	STX11
14008772	2	1.31964e+06	1.29862e+06	642580	579405	682487	839674	631124	585837	314595	299542	650040	586520	279591	247678	1.02422e+06	733212	701765	1.06083e+06	645734	523522	QADTLNVIELNVQK	O75558	STX11
13998211	2	2.61557e+06	2142151	1.04355e+06	1171630	1.2326e+06	1.219e+06	1790197	1.1187e+06	957901	1.09385e+06	1.42732e+06	575473	608357	3.66226e+06	1.67266e+06	924669	1344278	490359	1.2649e+06	1.07026e+06	SIYLQEFQDK	O75563	SKAP2
13998418	2	3049065	2.54838e+06	931448	703347	1.30446e+06	1.15466e+06	1.26613e+06	1.34161e+06	468432	516708	969152	633056	217520	297944	1.67809e+06	1486076	454108	781053	983769	1.21435e+06	DAEEWVQQLK	O75563	SKAP2
13998665	2	2.73632e+06	2.75563e+06	722578	816154	1.19024e+06	1.20306e+06	1.21667e+06	1.41571e+06	430450	540562	1.11405e+06	635907	316027	125613	1.31301e+06	1.25308e+06	727342	1062840	934273	1.16094e+06	RGDVIYILSK	O75563	SKAP2
13999581	2	1.569e+06	1.55472e+06	289141	260046	785064	827589	728152	1.02482e+06	147973	445277	681333	248488	246953	425715	1.21161e+06	996113	205569	499988	712947	568340	TVFYYYGSDK	O75563	SKAP2
14001204	2	2.57521e+06	2247262	771270	571869	854528	1.17036e+06	1.05621e+06	1.33999e+06	531772	289321	1.01672e+06	491193	277735	0	1.65514e+06	1.17779e+06	534513	865626	1.11312e+06	887909	DC[160.0307]C[160.0307]FEISAPDK	O75563	SKAP2
13995681	2	1.13973e+06	1.63715e+06	5051273	4.06467e+06	2.3789e+06	4187535	2650668	4329675	7.45283e+06	9719926	1.36078e+06	4.37015e+06	5578160	4.7588e+06	2.55293e+06	3.08882e+06	3.88883e+06	4.07176e+06	2.06633e+06	4.73894e+06	MAAVDIR	O75586	MED6
14010345	3	2.32779e+06	2767804	438052	504611	703903	642110	842250	558606	219456	207373	1714293	628598	504930	1.1303e+06	1.92374e+06	1.36669e+06	1455747	1.13755e+06	516566	507816	TYEGMMHSSC[160.0307]QQEMMDVK	O75608	LYPLA1
14001523	2	941636	589640	198615	409432	662159	519145	480954	320549	261115	158843	471146	281368	181523	281771	479397	598006	465252	403766	521626	389010	SLVQEMVGSFGK	O75643	SNRNP200
14009776	3	1.5771e+06	1.41949e+06	54027.6	306616	505644	995986	855402	956545	150312	255915	295875	938374	138324	572843	1.28027e+06	1.45945e+06	72382.6	880576	363905	500219	FPFFNPIQTQVFNTVYNSDDNVFVGAPTGSGK	O75643	SNRNP200
14015402	3	271907	52218.1	32539.2	230558	27319.4	190798	99325.3	244347	8157.96	61506	21560	79747.7	10474.4	135453	452179	428841	24953.2	172322	56702.1	77458.5	GVESVFDIMEMEDEERNALLQLTDSQIADVAR	O75643	SNRNP200
13996244	2	1.08051e+06	1086112	204580	377178	571222	1.0257e+06	695579	714549	326624	231446	1.07313e+06	1.07674e+06	370713	1.11157e+06	659199	972333	1.00814e+06	1020956	536856	709491	C[160.0307]TLAC[160.0307]QQFR	O75695	RP2
13998037	2	3.78416e+06	2.81739e+06	1.46126e+06	1.44118e+06	1.93924e+06	1.67325e+06	2346001	2.14832e+06	876577	805518	3.17251e+06	2222949	1.42371e+06	195320	2.2983e+06	2.1337e+06	2.80771e+06	2.5823e+06	1.73739e+06	1.77302e+06	APDFLPLLNK	O75695	RP2
13991152	2	2.30781e+06	2.61423e+06	4302420	4.15634e+06	2556120	3.25706e+06	3.07679e+06	3534476	4.59889e+06	7281536	2.37224e+06	3.41825e+06	5416020	7.63378e+06	3.42597e+06	2.67204e+06	2.93221e+06	4.4464e+06	2852629	4.14791e+06	ELAEQLGLSTGEK	O75821	EIF3G
14012357	2	2.24286e+06	2310555	2.33788e+06	1.2676e+06	1.26552e+06	1.41597e+06	906985	1.0046e+06	970026	492883	3.21475e+06	834673	150879	65031.5	1.35455e+06	1.22373e+06	769092	142918	1.75845e+06	1515949	LPGELEPVQATQNK	O75821	EIF3G
14005629	3	3246641	2.71693e+06	2.59591e+06	1.85635e+06	1.47667e+06	1.61895e+06	1.52199e+06	1.33906e+06	1.33738e+06	583172	4.4029e+06	787605	252691	56315.2	3.10415e+06	1.41531e+06	633020	242127	2154393	1.63974e+06	VGGGGTAGGDRWEGEDEDEDVK	O75822	EIF3J
13998774	2	479341	421890	56486.3	64883.7	215323	161560	212074	131404	61927.8	71102.1	243104	110684	25649.8	0	399182	265332	66226.2	48110.9	152414	148307	GGLGLILK	O75832	PSMD10
13990939	2	4957955	3.37774e+06	1.76982e+06	1.63111e+06	2.15742e+06	2.25804e+06	2.34414e+06	1.64602e+06	1.32655e+06	1162726	3.36906e+06	808218	633247	330313	3653336	2.61678e+06	1018222	1.22302e+06	2.27808e+06	1.66012e+06	DIFQEIYDK	O75874	IDH1
13993718	2	3308394	2.5314e+06	784081	763943	1.65295e+06	1405146	1.88836e+06	1.14349e+06	765294	742097	2.75816e+06	1230182	1.12049e+06	1.32462e+06	2106293	2.1261e+06	2.78402e+06	2393717	1.13778e+06	1132605	NILGGTVFR	O75874	IDH1
13994622	2	5076119	3.72219e+06	1.21706e+06	941711	1.95425e+06	2396988	2.37484e+06	1.77022e+06	762990	830863	2.55496e+06	825087	1078307	11190000	3.22359e+06	3155494	1170029	836910	1.43561e+06	1.49407e+06	LIDDMVAQAMK	O75874	IDH1
13996095	2	3.15026e+06	2.06398e+06	730912	707434	1.32836e+06	978685	1.29429e+06	1.19522e+06	657004	108046	1.33109e+06	380832	156808	26454.9	1.45754e+06	1706878	571826	521585	959419	884283	IIWELIK	O75874	IDH1
13998485	3	5.73331e+06	4.03952e+06	490591	1.37671e+06	1.50689e+06	2.05656e+06	1.97691e+06	2.22945e+06	1.11889e+06	707128	605194	997289	613592	171015	4058926	4.1589e+06	972260	1.35882e+06	1.5105e+06	1.61042e+06	SIEDFAHSSFQMALSK	O75874	IDH1
13999683	2	4.23296e+06	3.39741e+06	869891	955534	1.68656e+06	1.97685e+06	2.22797e+06	1850543	1.07061e+06	826492	2.81138e+06	716556	246298	844970	3.466e+06	2371719	956241	939282	1.33426e+06	1.25224e+06	SEGGFIWAC[160.0307]K	O75874	IDH1
14000358	2	1.1628e+06	702283	1.06544e+06	877084	607924	465342	600438	1.10125e+06	662611	696905	1.01276e+06	355322	557279	614969	869492	993762	536428	481429	1.0475e+06	396538	TVEAEAAHGTVTR	O75874	IDH1
14007772	2	5941754	5970819	3424445	1.65139e+06	1.99838e+06	2.60254e+06	1.92403e+06	2.55669e+06	1.07332e+06	709764	6.76036e+06	1320982	498010	5821933	3.87629e+06	4.19964e+06	2.02367e+06	1.42268e+06	3.09362e+06	2.22433e+06	VEITYTPSDGTQK	O75874	IDH1
14011602	3	4.34778e+06	4336629	1.93005e+06	3.1216e+06	2.87305e+06	1.69673e+06	1.22751e+06	1188155	3.04263e+06	927085	3.47898e+06	1.1308e+06	1849629	8.14365e+06	3.47587e+06	3.75835e+06	1.75076e+06	1.07592e+06	3.75637e+06	1.43688e+06	VTYLVHNFEEGGGVAMGMYNQDK	O75874	IDH1
14013748	2	2526147	2330440	1.15997e+06	709518	797499	868053	992134	970358	880367	227121	1.48849e+06	292673	278982	535504	1.96459e+06	1.546e+06	610793	352100	977858	416630	ISGGSVVEMQGDEMTR	O75874	IDH1
13990642	2	10590000	7.31514e+06	6887595	5.29554e+06	6666531	7310594	6.69655e+06	6.13552e+06	2880029	3.45697e+06	6930839	8.17825e+06	9471065	2.79323e+06	7.21709e+06	6.80046e+06	16720000	23000000	5301677	6.77741e+06	AWDDFFPGSDR	O75915	ARL6IP5
13999850	3	2.403e+06	2.39646e+06	678243	2.61931e+06	1.9987e+06	1278291	1.05836e+06	1.19633e+06	764346	865340	3.91462e+06	1.65197e+06	2304780	2.24726e+06	1.11762e+06	1.01009e+06	3.00492e+06	4.66893e+06	778313	979647	EDIESNLLRPTGVALR	O75923	DYSF
14002932	2	1.42042e+06	1.32304e+06	322327	434967	702480	1083957	831821	1.21809e+06	490520	1.72989e+06	903383	492802	1.3788e+06	2.47673e+06	1.10503e+06	933854	1.09184e+06	1.67551e+06	535125	756532	SLGGEGNFNWR	O75923	DYSF
14007377	3	1.78535e+06	972957	42932.9	41630.2	292716	988097	594859	824845	54617.8	186618	187735	419405	321744	1.00341e+06	1.03361e+06	883877	385464	2.57998e+06	93477.3	184450	C[160.0307]SLDQLDDAFHPEWFVSLFEQK	O75923	DYSF
14008323	2	1.61028e+06	1.5669e+06	1.24825e+06	1058696	1.5008e+06	1.37328e+06	1.03051e+06	964824	867801	530974	1.52143e+06	1416711	2.36273e+06	8663046	1.17553e+06	1.35517e+06	3.21842e+06	4379206	1235255	1.14131e+06	NLVDPFVEVSFAGK	O75923	DYSF
14010624	2	1.62118e+06	1.2901e+06	597440	423886	804545	528544	557706	564003	238551	116323	782979	537048	1.38067e+06	203076	619189	432071	1921347	2.52732e+06	289224	229294	TQEETEDPSVIGEFK	O75923	DYSF
14012883	6	1.07376e+06	1.03369e+06	986030	601461	1.01713e+06	989284	805273	990501	1.27515e+06	1272566	542392	1.07079e+06	1.3929e+06	304073	933301	1.14567e+06	1320624	1.85296e+06	726058	924534	WLLLSDPDDFSAGAR	O75923	DYSF
13992233	2	4.03469e+06	4.16748e+06	969458	1.27939e+06	2.2638e+06	2.0155e+06	1.83332e+06	2215093	1.47957e+06	1207466	3126353	3.35947e+06	6153002	3.13444e+06	4087150	2.53516e+06	9352874	15800000	2365102	1.75e+06	SC[160.0307]AEWVSLSK	O75947	ATP5H
14000550	2	2.12436e+06	1.85816e+06	911182	973855	1.35362e+06	868251	1106763	1.32274e+06	688585	669865	2.32505e+06	1.9177e+06	3.74051e+06	2.05325e+06	1.15e+06	1.6236e+06	5244919	8560542	1.67345e+06	979943	YTAQVDAEEK	O75947	ATP5H
14004819	3	8645482	7298974	1.99103e+06	942727	3.87671e+06	3854680	1.01084e+06	3285600	1.52217e+06	886778	7.82501e+06	6139484	8406210	6667752	4.83759e+06	4.46799e+06	13580000	23550000	4258617	3.37008e+06	NLIPFDQMTIEDLNEAFPETK	O75947	ATP5H
14005597	2	3.28003e+06	2196813	1.74943e+06	1.64185e+06	2677585	1.38199e+06	1.7142e+06	1.12477e+06	1.06348e+06	606131	6.83515e+06	2.20728e+06	3.45464e+06	2.30921e+06	1.42938e+06	1.6155e+06	7208968	5310091	2.88792e+06	1.45385e+06	YPYWPHQPIENL	O75947	ATP5H
13993266	2	1.02437e+06	767104	197021	210510	714777	439523	689550	303260	0	56541.3	755113	705119	702419	758746	745608	665327	1.99442e+06	2.97536e+06	236185	388431	VTGEVLDILTR	O75955	FLOT1
13996492	2	479436	249228	68643.9	28378.4	162356	139291	180469	255443	77320	37624.9	457489	388858	294180	335995	175737	313900	993400	1.34296e+06	238634	163526	VQVQVVER	O75955	FLOT1
14002625	3	604164	581138	256727	203292	315914	413821	206294	266552	61714.6	157265	287250	782224	624659	761433	650957	442689	1.98698e+06	2.5956e+06	454897	268611	DIHDDQDYLHSLGK	O75955	FLOT1
14003745	3	1.03285e+06	600087	87462	327591	634106	451355	630510	458997	258230	202662	477656	624442	656780	6071774	549678	482824	1.50391e+06	1.77991e+06	463495	496442	TEAEIAHIALETLEGHQR	O75955	FLOT1
14006771	2	1.34509e+06	1.11439e+06	1.28626e+06	766111	773200	672849	529657	460086	790234	562472	658321	585601	1.01455e+06	1214276	1.18523e+06	787364	1.86831e+06	2.04071e+06	772112	550168	VSAQYLSEIEMAK	O75955	FLOT1
13996357	3	1.96224e+06	1431401	769855	735026	886151	1.22561e+06	801270	1.47292e+06	568529	644010	1.22351e+06	405030	169440	1.68011e+06	2040373	1.56467e+06	285836	395960	702074	1.01836e+06	VHTDFTPSPYDHDSLK	O75995	SASH3
13998119	3	2.25038e+06	1.68221e+06	966948	1.24532e+06	1324648	2185149	2081906	2.40585e+06	814232	1.40943e+06	1.83902e+06	662636	501488	419393	3.26599e+06	3.0532e+06	758217	782891	1.62425e+06	2.20923e+06	MALAFSEQEEHELPVLSR	O75995	SASH3
13998563	2	898428	991065	683899	478255	607722	853842	590993	1.02059e+06	903589	1.40156e+06	941131	509682	778465	77908.1	1.02623e+06	1.02247e+06	404879	681121	608150	997868	LEAEGVPEVSEK	O76003	GLRX3
14007882	2	1372487	898751	327868	246343	475988	457946	741632	596221	183766	216721	1.40501e+06	286152	37311.3	203291	588215	794253	287642	135792	515460	535069	YEISSVPTFLFFK	O76003	GLRX3
14008296	3	1260105	1.00381e+06	48327.8	168052	272231	635171	435281	454122	210353	132608	432365	458380	91025.3	307248	783679	1.12886e+06	233132	701745	429533	574993	LKPTDVGLLAVIANNIITINK	O76094	SRP72
14010606	3	1.71861e+06	1.44745e+06	2.07157e+06	2.35198e+06	2008306	932395	679957	670488	1.48296e+06	325252	4.39135e+06	761872	854598	1.00356e+06	1.03412e+06	1171928	1239284	565991	1.29589e+06	910040	AIELLQEFSDQHPENAAEIK	O76094	SRP72
13994462	2	710833	861621	550267	375783	474326	597266	436840	709481	295797	264023	634069	523740	105456	738836	735985	806901	260555	261089	552709	614574	LADFGVSAK	O94804	STK10
14005957	2	2.70869e+06	2.06636e+06	1.89498e+06	1.20865e+06	1.1456e+06	1.15853e+06	1.17803e+06	1485249	434123	208989	3400962	556252	136952	0	2.06376e+06	2.22213e+06	355357	160842	1.30436e+06	1.29989e+06	LSEEAEC[160.0307]PNPSTPSK	O94804	STK10
14006368	3	5.04825e+06	3536771	3464918	2.79713e+06	1788140	2.47164e+06	2.60909e+06	2.79392e+06	1.18487e+06	932811	4467244	667045	218654	247.866	5.4911e+06	3.16944e+06	687466	717969	2.16236e+06	2.62556e+06	SLQTTSPPVVAPGNENGLAVPVPLRK	O94804	STK10
14006460	2	1.85764e+06	2.08338e+06	810342	711402	1.3423e+06	1179363	1.03625e+06	888526	710585	228970	2.12357e+06	894190	171072	574902	2.16789e+06	1.60684e+06	546403	667818	1.20272e+06	965415	GLTEPQIQVVC[160.0307]R	O94804	STK10
14006751	2	1.44177e+06	1.17859e+06	587101	496829	508282	517830	591937	631103	30513	136387	1.93805e+06	132928	72564.4	48239	1.25851e+06	1.11854e+06	221917	268914	706378	411861	QVAEQGGDLSPAANR	O94804	STK10
14011134	2	4308761	3.56744e+06	2.22657e+06	2.02678e+06	1.52988e+06	1.80883e+06	2.09112e+06	1.64182e+06	819737	596452	3.56235e+06	502962	158956	2.24905e+06	2.48675e+06	2.70468e+06	984885	1.95114e+06	1.94078e+06	1740892	FFDTELENLER	O94804	STK10
14015626	3	824756	735803	158046	494522	445823	535905	458162	398592	126904	149909	393808	822382	813592	3.65808e+06	622698	777375	802875	2.67301e+06	321964	375581	ILLDQVEEAVADFDEC[160.0307]IR	O94826	TOMM70A
13994846	2	1.61951e+06	1.09801e+06	873524	617009	694210	912052	820194	762297	210782	119948	1.50111e+06	1.8084e+06	2226491	2.44154e+06	973773	1.14992e+06	4.0567e+06	6359256	921393	477458	SVQTTLQTDEVK	O94905	ERLIN2
13996248	2	761273	774563	398299	309097	405418	521992	439526	522243	242141	219615	777812	979235	1196737	850028	707433	636556	2.86422e+06	3.73497e+06	391497	409732	VAQVAEITYGQK	O94905	ERLIN2
14003395	2	284191	315147	185010	157559	215002	217920	163661	197512	55774.9	63367	405385	421840	411610	458957	160230	231484	986003	1.17283e+06	199885	196895	ALIFNK	O94905	ERLIN2
14008201	2	2.24549e+06	1.68767e+06	1.09415e+06	794846	921646	1.06399e+06	1.2175e+06	748471	482390	217206	2131992	1.55428e+06	2760445	8909114	1.48013e+06	1.22975e+06	4273563	5.26154e+06	1.34612e+06	828843	LSFGLEDEPLETATK	O94905	ERLIN2
13999509	2	807803	664977	377309	372823	477297	450425	524063	509520	138330	206970	652090	566606	169272	264604	774047	961516	361616	477091	528439	339765	NADVELQQR	O94973	AP2A2
14001765	2	246952	220949	266117	137935	272711	148583	183596	153995	82439.9	73847.6	992513	131195	26858	196406	109738	141911	76309.8	10022.3	312414	90932.9	IDASQTEFEK	O94979	SEC31A
14011899	2	696830	432963	432768	98415.3	122325	204560	115002	88041	11333.3	15343.9	482264	453927	471281	162302	339065	283134	1.59916e+06	2378796	190022	123241	TLPETLDPAEYNISPETR	O95168	NDUFB4
13991695	2	1.78927e+06	2349455	1.20903e+06	570880	780269	1.33664e+06	1.00023e+06	1.43933e+06	402754	598276	1092056	1.84082e+06	1.34227e+06	7164452	529382	1043057	3.31984e+06	1650021	642065	932352	TQIDHYVGIAR	O95197	RTN3
13996616	2	415270	280295	33988.5	177561	182338	242028	228078	459472	41148.9	117501	424649	445347	697424	73392.6	378316	476466	1.18841e+06	1.96364e+06	276170	194246	VAEVEGEQVDNK	O95202	LETM1
14000665	2	892850	788876	623990	509756	503807	479377	479714	291379	133385	133711	729156	1.02541e+06	1.04083e+06	1.20244e+06	605212	453729	2.53031e+06	1.4792e+06	529842	389284	VVEDIEYLK	O95299	NDUFA10
14000571	3	2.44483e+06	2071097	848201	563488	879679	1.24007e+06	950084	880649	614959	999661	1.71357e+06	1103250	366423	868461	1.54032e+06	1528789	867730	946181	910805	841798	AMHQSQTMEGC[160.0307]SSPIVVK	O95319	CELF2
13995862	2	1.77559e+06	1.00463e+06	240645	312864	956672	1.01712e+06	989737	518338	543587	696904	1.42883e+06	189632	246739	187069	947518	944006	192212	323869	681259	676285	WTLGFC[160.0307]DER	O95336	PGLS
13997466	2	2.05747e+06	1.62505e+06	622413	494071	1.26091e+06	1.16082e+06	1.1331e+06	781450	520156	136474	1450385	145542	124394	0	1.28061e+06	1.24181e+06	267342	140074	1.07673e+06	831716	VTLTLPVLNAAR	O95336	PGLS
14000405	2	1.30659e+06	1.0285e+06	618730	468779	947406	1.01629e+06	651160	226997	354220	78338.2	1.36702e+06	183385	99825.1	2.12536e+06	1.04618e+06	812050	404766	102881	575276	448041	TVIFVATGEGK	O95336	PGLS
14008767	3	11940000	9201159	4281457	2.31773e+06	5906712	4697081	4902407	3.9409e+06	1.80286e+06	1.05734e+06	15330000	2.42804e+06	687533	1.37257e+06	6316318	6.32064e+06	1.95603e+06	1.51611e+06	5.85505e+06	3880365	LPIPESQVITINPELPVEEAAEDYAK	O95336	PGLS
13999420	2	1.08431e+06	1.03427e+06	320939	376121	605418	689990	609299	524326	401476	148147	954521	386099	121650	128817	1.29351e+06	667574	167036	238621	707114	783456	SGTALENPVLLNK	O95352	ATG7
14008007	2	1.54375e+06	1128817	999433	870002	1.0012e+06	834786	842479	651387	423102	361092	2.15572e+06	613505	242625	1.34874e+06	889636	851632	1.1505e+06	689263	869148	851806	FDNVLPVSLAFDK	O95352	ATG7
14006649	3	5.45898e+06	3.61897e+06	675303	718402	1.34605e+06	2.9215e+06	2.52068e+06	1.61565e+06	817175	1.2942e+06	2.97268e+06	3.33919e+06	603856	1.51195e+06	2.91397e+06	3.21914e+06	403357	1620396	2.05341e+06	2.95433e+06	SIATTLIDDTSSEVLDELYR	O95379	TNFAIP8
13993242	2, 3	1.36812e+06	2.44512e+06	6.24957e+06	5330486	5.45371e+06	4336258	4.5118e+06	4.61795e+06	9331386	12940000	2.72385e+06	8526848	6079164	11270000	2.92796e+06	3.71043e+06	7943353	4427878	2930464	6269828	AALSRDEILR	O95396	MOCS3
13999295	2	203740	380748	1.04073e+06	912732	522202	735807	736822	686197	1.08656e+06	1.53306e+06	372511	841237	1.44793e+06	2.17295e+06	683466	599853	917501	818398	515612	830016	AFLLTPR	O95445	APOM
13992105	2	2548386	2103935	1.62161e+06	1.02529e+06	1.1891e+06	1.38002e+06	1.41475e+06	1358525	595385	679952	2.1073e+06	1.25773e+06	537022	571732	2.07112e+06	1.80784e+06	1.00833e+06	640192	1210376	1.12334e+06	EAAAQEAGADTPGK	O95466	FMNL1
13992121	2	2.19397e+06	1.87108e+06	877526	412053	861869	1.04874e+06	1.10745e+06	1.15265e+06	416083	492055	1.19572e+06	835163	282535	838197	1.67388e+06	1.73644e+06	685555	763495	557755	913510	QPMPAAGELEER	O95466	FMNL1
13992742	3	3622455	3019002	689494	406878	2.06252e+06	1.52114e+06	2300248	1.4917e+06	336892	626716	3191463	1268220	817884	822435	1.8435e+06	2.73558e+06	1063664	1.1664e+06	1.51574e+06	1.5787e+06	TNHIGWVQEFLNEENR	O95466	FMNL1
13993827	2	2.90814e+06	1.55874e+06	1352946	1.22301e+06	1.49474e+06	1.5424e+06	1.69707e+06	857187	578548	638514	1.90443e+06	1.26101e+06	702739	465094	1.13538e+06	1.30831e+06	1.07136e+06	795566	1.21164e+06	1.54394e+06	AGSVSLDSVLADVR	O95466	FMNL1
13995345	2	1.47051e+06	1097954	664614	461861	540875	579739	665197	779471	191219	261634	1.04701e+06	442417	183281	259932	1.17976e+06	1.30531e+06	606185	436099	683957	528366	VQESTQVLR	O95466	FMNL1
13997708	3	4276129	2.98898e+06	2.10025e+06	1.0722e+06	2.76385e+06	2.04176e+06	2.287e+06	1.97114e+06	1010939	837464	3286549	2.03801e+06	855215	623451	2.72883e+06	2.61735e+06	1.53091e+06	2.62725e+06	2.15199e+06	1.85516e+06	TAQEAFESVVEYFGENPK	O95466	FMNL1
13999558	2	991627	856904	492243	257630	408803	361604	484733	412299	141105	211467	942006	355181	86712.7	138421	585086	800847	520053	622408	416170	371556	SYVDTGGVSR	O95466	FMNL1
14002067	2	1.49703e+06	933055	698436	503937	899069	703945	893897	283530	494139	482776	872989	449323	455038	26870000	569187	510110	557345	37759	620867	494390	LQSLDALLEMK	O95466	FMNL1
14002815	2	1.30661e+06	945688	426674	436011	621886	727768	896108	791076	285287	172354	870670	527015	565612	101450	1.00745e+06	1.16e+06	898417	1.21993e+06	674607	599249	VAADWMSNLGFK	O95466	FMNL1
14008189	2	2.3119e+06	1.59251e+06	1.14376e+06	573691	883697	1.07026e+06	1377218	724606	281937	234740	1696629	751314	301035	7.56951e+06	1207244	1.23674e+06	698260	718142	1.26579e+06	993031	TTSPGLFFSLFSR	O95466	FMNL1
13996012	3	556916	173664	129165	304359	297170	943524	350125	1.07875e+06	690794	1016299	30182.1	728417	351300	1428235	385668	187201	215690	1590173	290379	398194	LFSLKPTSGPVLTVTLFGR	O95497	VNN1
14009957	2	1.70745e+06	1.32183e+06	831674	756147	1.01342e+06	1.11384e+06	642693	860768	194636	152170	1.55598e+06	404611	111499	3409524	1.26267e+06	1.00191e+06	90470.5	154122	657904	816980	VLEDPAIASDESFGAVK	O95544	NADK
14006399	2	2393823	2.00992e+06	579302	376083	1.29045e+06	1.08949e+06	893301	829371	315999	167696	2.0549e+06	1101274	2.09711e+06	495662	1.38557e+06	1.44742e+06	4.437e+06	3.64878e+06	1.04557e+06	491484	EAVLIDPVLETAPR	O95571	ETHE1
13999787	2	1.06633e+06	855272	283582	287670	564525	525878	582290	580150	193379	254652	821718	433699	633053	305456	753896	904591	1126695	1.40251e+06	562742	439157	n[43.0184]ASAGDTQAGPR	O95716	RAB3D
14007638	2	5730842	4.66259e+06	1.70928e+06	1.35861e+06	2368043	1.95133e+06	2.34091e+06	1.81886e+06	946561	369533	3790232	3348642	2615351	1.54159e+06	2729777	3.1985e+06	6158638	5612136	2.56133e+06	1.29976e+06	TYSWDNAQVILVGNK	O95716	RAB3D
14007976	2	5.10837e+06	4.22512e+06	1.69983e+06	1.12237e+06	2.18761e+06	2171759	1.7342e+06	1440142	899196	652685	3.24894e+06	1491884	1.38694e+06	405978	3739925	2676934	4.3436e+06	4246199	2.28179e+06	2.13167e+06	DAADQNFDYMFK	O95716	RAB3D
14009853	2	1.09499e+06	996815	388905	285232	400177	374532	370060	393794	128828	140223	954450	715741	365843	307030	793240	839972	1.40513e+06	1.07174e+06	529937	383172	MNESLEPSSSSGSNGK	O95716	RAB3D
14013051	2	1.41373e+06	1.26216e+06	990476	382290	533139	674393	516946	716506	266719	212747	1.77856e+06	397412	61076	2.03346e+06	1.15218e+06	1166522	361233	303873	867800	697139	LASGVEGSDIPDDGK	O95747	OXSR1
14006521	3	3.19317e+06	2.16127e+06	908802	671774	1.30083e+06	1.24361e+06	1.27369e+06	907684	260099	307306	2.23068e+06	795669	59324.8	424072	1.67391e+06	2.51448e+06	532649	699231	1.11491e+06	1.18914e+06	ENALVQMADANQAQLAMNHLSGQR	O95758	PTBP3
14012496	3	989191	550112	710767	494577	767016	598360	585224	292257	372551	192321	979324	939952	221149	1.02106e+06	447232	439227	527844	379758	785754	659459	NNQFQALLQYADPVNAHYAK	O95758	PTBP3
14001779	2	747191	678079	483684	494653	378407	392805	398924	421334	458647	412710	681650	417218	231738	676538	548722	778016	246238	212927	686489	434949	TVAVITSDGR	O95777	LSM8
14001802	3	2.42802e+06	2263293	1.04569e+06	936945	1.27156e+06	1.83606e+06	1.64663e+06	1.99485e+06	1.65747e+06	1584205	1.31923e+06	1.04323e+06	917073	1.09519e+06	2.58459e+06	2.49012e+06	821355	897691	1724921	1.89687e+06	GFDQTINLILDESHER	O95777	LSM8
14007955	3	1.59084e+06	1.16529e+06	429493	305896	573720	1.00904e+06	745611	485200	198784	253141	861485	339738	31272.1	167790	1.49806e+06	1522094	377761	479232	603445	579117	TSVQFQNFSPTVVHPGDLQTQLAVQTK	O95782	AP2A1
14013693	2	916008	762778	216734	247072	438711	485508	443425	344122	164930	34068	767664	324644	96438.7	67715.2	554595	639797	164143	276242	587220	324080	VGGYILGEFGNLIAGDPR	O95782	AP2A1
14003902	2	195552	179212	60615.5	26583.1	84354.2	71271.5	7878.99	22710	85664.6	57665.7	90072	158497	125416	0	12111.4	39649.5	153512	182123	65041.5	77759.6	YQASTSNTVSK	O95810	SDPR
14006721	2	1.15486e+06	1.06258e+06	908603	587135	562902	569784	395523	487971	306181	187294	1953310	832561	576860	98300	788080	786404	1.7171e+06	1729715	807603	464510	AALSASEGEEVPQDK	O95831	AIFM1
14010387	3	1.71015e+06	1.19337e+06	504607	526573	946377	721981	548134	550674	289189	216742	1.59338e+06	790101	773959	2.10797e+06	870182	582838	1.46404e+06	905028	986724	463643	VETDHIVAAVGLEPNVELAK	O95831	AIFM1
14012239	2	2.08476e+06	1.17713e+06	632089	782599	916218	627193	760609	456893	393692	195032	957574	594330	740024	6380063	608159	929096	1.34544e+06	1.65398e+06	903788	566257	TGGLEIDSDFGGFR	O95831	AIFM1
14012842	2	1.91521e+06	1520512	252844	275158	635950	513790	673193	642410	107954	104429	888523	876834	794402	647238	1.41167e+06	1172177	1.09542e+06	2.35645e+06	649968	483723	YFYVSAEQVVQGMK	O95881	TXNDC12
14015121	3	758866	960259	1.30686e+06	1955910	1.345e+06	519874	637052	613608	1.37543e+06	287461	1.30588e+06	797876	1.46781e+06	518472	677718	575699	1057425	1.61954e+06	1880107	473669	FAESTEISELSHNFVMVNLEDEEEPK	O95881	TXNDC12
13995485	2	858765	859991	557927	302837	497901	951116	410990	599077	321211	462614	789978	1.19818e+06	1294052	1.38912e+06	754478	810717	2.2372e+06	3.42246e+06	533551	473114	YQDLGAYSSAR	O96000	NDUFB10
14014853	2	260604	279097	265493	124070	195277	144233	175960	147662	25673.6	105191	159619	299856	304217	319414	391914	300796	772825	778029	233161	186521	NLLTGETEADPEMIK	O96005	CLPTM1
13998393	2	817744	628141	401238	390581	809033	465808	621581	418244	199937	201800	1.13794e+06	967385	1646041	2.03004e+06	535082	626614	2.94181e+06	2.80178e+06	490696	485153	ELFPIQMEGVK	O96008	TOMM40
14009619	3	1.07362e+06	832946	206861	224313	322000	478516	558676	363509	40805.5	134873	210042	1.31321e+06	798015	1.45879e+06	575718	787667	1.08245e+06	2.94523e+06	283091	342660	QLSPTEAFPVLVGDMDNSGSLNAQVIHQLGPGLR	O96008	TOMM40
14006398	3	104597	1.76133e+06	2.68095e+06	28540000	12330000	1.4217e+06	593425	202737	2.07382e+06	1.72142e+06	2326494	2.18231e+06	3.9155e+06	2454847	171936	764307	5.77551e+06	400470	12930000	1.20713e+06	ALHAAIGGIPLLAGEYIILC[160.0307]SEIPK	O96009	NAPSA
13990882	3	27570000	18890000	5.38754e+06	3.48401e+06	13570000	15220000	17810000	9494027	3.64792e+06	3982980	21790000	7.42514e+06	1.20431e+06	4426438	15190000	20660000	3.16731e+06	1.90098e+06	8675250	8909943	GEMMDLQHGSLFLR	P00338	LDHA
13992090	2	23750000	19550000	10410000	7601004	12760000	12500000	17800000	9445242	5.314e+06	4089249	21650000	9481180	2453386	3.34929e+06	20610000	14660000	5147381	3.64949e+06	12040000	11800000	QVVESAYEVIK	P00338	LDHA
13992130	3	2835218	2.33656e+06	787548	953795	1.78463e+06	1.24203e+06	1578543	838029	258043	259922	2.94337e+06	844972	235872	291754	1.47563e+06	1.27738e+06	443067	368198	1.28598e+06	1.17693e+06	DLADELALVDVIEDK	P00338	LDHA
13992186	3	7231725	3.9372e+06	255123	1.24938e+06	1.71276e+06	4347560	4.24674e+06	3.39096e+06	414598	1181388	1.49575e+06	2.37901e+06	317827	863434	6.79286e+06	5.90534e+06	378914	1.65196e+06	1180267	1.5662e+06	LIIVSNPVDILTYVAWK	P00338	LDHA
13993227	2	9618766	7021613	3.37171e+06	2.93889e+06	3684746	3.85488e+06	6.0772e+06	4.31474e+06	1.62402e+06	1.59897e+06	6976081	2679648	465177	1.43435e+06	7.90837e+06	8356112	1.28472e+06	1.14679e+06	3.71419e+06	3.35357e+06	DYNVTANSK	P00338	LDHA
13994429	2	12030000	11180000	6432234	5120986	6801557	5519101	6.53432e+06	6623088	3.60688e+06	3.50438e+06	15140000	4.66433e+06	1.77818e+06	3636354	8858891	10860000	3.10848e+06	2.99378e+06	7936946	5531736	LNLVQR	P00338	LDHA
13995211	2	23290000	22340000	9955466	12100000	14760000	13510000	14160000	15050000	6294699	5.52249e+06	25030000	8.22485e+06	2.84303e+06	6176232	28160000	18230000	4.80713e+06	4519770	12330000	12610000	SADTLWGIQK	P00338	LDHA
13995414	2	30390000	25160000	8519566	10640000	15300000	13790000	18960000	13700000	6855541	5.59035e+06	32620000	12800000	2.48815e+06	9773073	20660000	24740000	6633867	5192046	13590000	13120000	VIGSGC[160.0307]NLDSAR	P00338	LDHA
13995640	2	15160000	12200000	7321286	5.14345e+06	8398560	4.15329e+06	8978994	7567366	3.35449e+06	1.61036e+06	23520000	4432193	1.08862e+06	1675718	8.32382e+06	9795198	2.89559e+06	2521896	8089388	4753203	VTLTSEEEAR	P00338	LDHA
13998455	2	5656680	4.35163e+06	1.93474e+06	2.2137e+06	2.25397e+06	2649172	3.33798e+06	2.99744e+06	1.55017e+06	1.42784e+06	5281334	2.08031e+06	583152	1.08039e+06	4795866	5.42828e+06	1.15242e+06	1.04016e+06	3.39626e+06	2.18104e+06	YLMGER	P00338	LDHA
14004072	3	47874.4	69198.1	146538	750055	591655	140187	214953	160535	210414	134937	238295	143127	230567	136062	116390	257710	166325	56586.3	668233	164337	ITVVGVGAVGMAC[160.0307]AISILMK	P00338	LDHA
14004721	2	37150000	28710000	13730000	8833570	19070000	12890000	16310000	9090035	4.59028e+06	3.82041e+06	42680000	9558867	2.02894e+06	3.85876e+06	17650000	15290000	4801513	3.18205e+06	15920000	10970000	DLADELALVDVIEDK	P00338	LDHA
14005049	5	13820000	6.64988e+06	252372	732141	2.06293e+06	5.53607e+06	9946046	4.06129e+06	308670	1.15702e+06	5299884	2.18422e+06	327894	1.28259e+06	9731503	7.67447e+06	345172	1330679	2151851	4.32519e+06	LGVHPLSC[160.0307]HGWVLGEHGDSSVPVWSGMNVAGVSLK	P00338	LDHA
14005927	2	15670000	9067529	801490	2.06112e+06	2853416	8760923	6.57673e+06	5607153	929855	1.54381e+06	3953341	4.63404e+06	638099	1952288	14630000	11880000	901679	2.97847e+06	2.50054e+06	3046997	LIIVSNPVDILTYVAWK	P00338	LDHA
14007075	2	6.72909e+06	3.09435e+06	1.10269e+06	1311686	2.09005e+06	2.90421e+06	3.57479e+06	1.99752e+06	837670	588949	3.84577e+06	1.61423e+06	736070	1.26042e+06	2292173	3.56931e+06	633269	470730	1.39223e+06	1.76272e+06	GEMMDLQHGSLFLR	P00338	LDHA
14015447	2, 3	1.38517e+06	1.53316e+06	1.26196e+06	7.30128e+06	4560175	1576563	820565	876233	2.28431e+06	777699	1.66812e+06	824294	1.54725e+06	1.66713e+06	1052444	1334107	1.69934e+06	545660	4.03896e+06	1.01413e+06	GYTSWAIGLSVADLAESIMK	P00338	LDHA
13996017	3	1.18079e+06	785518	247252	636726	722248	832077	564620	313761	237947	227238	261382	913187	1.10662e+06	555303	1016877	591053	1511516	4.86286e+06	597507	451977	TFVVQGFGNVGLHSMR	P00367	GLUD1
13996582	2	2473683	1.62798e+06	560487	705497	1.13414e+06	1.21035e+06	903847	575136	371269	274583	1.30373e+06	2.38742e+06	1.92355e+06	1.48634e+06	1.55675e+06	1.03867e+06	4.50773e+06	5810850	983043	740649	ALASLMTYK	P00367	GLUD1
13997583	2	1.6071e+06	1.01767e+06	594471	641010	1.02624e+06	990681	750934	383636	262909	174377	1.14517e+06	1544529	2827343	931503	862810	790701	4211678	5946456	705628	720369	YNLGLDLR	P00367	GLUD1
13997800	2	2.83009e+06	2.06808e+06	1.53721e+06	1.30948e+06	1.75812e+06	1.42156e+06	1495854	1.10196e+06	685762	451410	2452745	2.917e+06	4271044	1.54476e+06	2.50137e+06	2.12829e+06	8.36638e+06	10970000	1.46008e+06	1292063	MVEGFFDR	P00367	GLUD1
13998345	3	4204012	2.70699e+06	2.86817e+06	1.74193e+06	3019181	2.21752e+06	1.98384e+06	1.20282e+06	859828	608743	3.84364e+06	4365546	6978288	2.26662e+06	2.49274e+06	1.81015e+06	10530000	14470000	2.55472e+06	2091364	HGGTIPIVPTAEFQDR	P00367	GLUD1
13999150	2	3814145	3.61922e+06	3452525	2748231	2.6206e+06	3.02815e+06	1862558	2317149	2.45004e+06	2357613	4.41617e+06	6242706	6873192	3627738	2479082	2.91446e+06	13230000	19990000	2.96264e+06	2.31901e+06	YSTDVSVDEVK	P00367	GLUD1
14003058	3	177774	154068	116032	114919	109214	146632	122764	75698.4	44858.8	38702.9	104379	127449	274336	314220	196698	105936	411651	945904	99230.6	160961	TFVVQGFGNVGLHSM[147.0354]R	P00367	GLUD1
14004278	3	10440000	9145895	3.50172e+06	3.17034e+06	2.10827e+06	4777406	3.25841e+06	4.75138e+06	1187114	1.13298e+06	378076	8302557	6250074	4438820	9170648	7.97606e+06	14140000	43540000	3250029	5.62474e+06	AKPYEGSILEADC[160.0307]DILIPAASEK	P00367	GLUD1
14004668	2	4.8864e+06	4.34878e+06	3.67023e+06	2.19979e+06	3.14042e+06	2412452	1.89373e+06	1339111	1.06015e+06	643396	4425458	4.18818e+06	5193966	2.80845e+06	3.26989e+06	2.42169e+06	14410000	14520000	2.60996e+06	2.02685e+06	DDGSWEVIEGYR	P00367	GLUD1
14006086	2	5836302	3.92252e+06	2.85513e+06	1.61652e+06	2.92241e+06	2.45041e+06	2.02017e+06	1.49099e+06	707454	510802	5778323	4.01889e+06	3.55788e+06	3.76389e+06	2.89425e+06	3.5006e+06	11180000	8407135	2.41495e+06	2048492	GFIGPGIDVPAPDMSTGER	P00367	GLUD1
13991251	2	2.15673e+06	2.45714e+06	1.48439e+06	1014362	1.53729e+06	1.10338e+06	1.30615e+06	1049218	596334	183345	1.31655e+06	2653218	2.59059e+06	1.03998e+06	1.41802e+06	1.32846e+06	5.69595e+06	8404262	1.10464e+06	999478	GPSGLLVYQGK	P00387	CYB5R3
13991774	2	1.23725e+06	988815	527572	560600	679905	737159	732507	403968	277633	146632	883391	827111	1.06059e+06	862976	730008	621652	1.94445e+06	3.51993e+06	550212	448973	GFVDLVIK	P00387	CYB5R3
13993453	2	5799497	3.71993e+06	2272799	2733988	2.39005e+06	3.38293e+06	3.11182e+06	2.11777e+06	1255189	1671349	3.8899e+06	4.46536e+06	6.33243e+06	1.68172e+06	3529603	2.21237e+06	8600874	14380000	2.21172e+06	2.90475e+06	STPAITLESPDIK	P00387	CYB5R3
13995326	3	933034	596947	412122	393487	453484	494371	524018	396677	189303	147527	674059	587311	705565	769228	453554	393768	1.41188e+06	2507442	427020	388640	SVGMIAGGTGITPMLQVIR	P00387	CYB5R3
14004427	3	10940000	8747631	6.21053e+06	4.3853e+06	6055806	4898251	5051497	3.95999e+06	2.17208e+06	1.32338e+06	8.11591e+06	9577233	8629329	4756536	6882638	6021512	29010000	22360000	5041187	4679635	IDGNLVVRPYTPISSDDDK	P00387	CYB5R3
14010037	6	11670000	14950000	5.84628e+06	14540000	9985481	31350000	22680000	33280000	14350000	55510000	5975764	33040000	27360000	60210000	31210000	31070000	13300000	43170000	10860000	34230000	APEAWDYGQGFVNEEMIR	P00387	CYB5R3
14011336	3	6104443	5540674	2.706e+06	2.00408e+06	3.03455e+06	2.53092e+06	2361656	1.99748e+06	1.29592e+06	872099	4.98366e+06	3.50785e+06	5.66884e+06	3.16949e+06	3.66759e+06	2517830	9288010	7.92257e+06	3.20878e+06	2.93212e+06	DPDDHTVC[160.0307]HLLFANQTEK	P00387	CYB5R3
13994386	2	3190273	2.6411e+06	1.12442e+06	1374978	1.98649e+06	1.55586e+06	1.75081e+06	907424	867571	629577	2.31989e+06	982960	251877	162589	1497095	1.52332e+06	946819	861186	1.44416e+06	1.40952e+06	ALLTPVAIAAGR	P00390	GSR
13995687	2	3.21378e+06	2906535	770178	1.33366e+06	1.76306e+06	1.80695e+06	1.58777e+06	2019958	608178	758613	2.75148e+06	1.62063e+06	353495	277135	2.84877e+06	2775202	992044	1.28245e+06	1.5012e+06	1.78486e+06	LGGTC[160.0307]VNVGC[160.0307]VPK	P00390	GSR
14004317	3	15690000	12530000	10900000	6788192	7.54233e+06	6495687	6.99388e+06	6893346	3706691	2.60095e+06	11960000	3.86492e+06	1.56988e+06	937288	12990000	10390000	3.18854e+06	4407928	7.82025e+06	6.77896e+06	ADFDNTVAIHPTSSEELVTLR	P00390	GSR
14012683	3	4.04178e+06	3.49024e+06	2.15062e+06	1980557	3.57575e+06	2.55386e+06	2.78154e+06	2.36812e+06	3.14521e+06	1.95741e+06	4.76974e+06	2.36512e+06	1.48752e+06	1.38339e+06	2.93102e+06	3.22309e+06	2.19787e+06	1.35842e+06	3.18728e+06	2.82863e+06	SFDSMISTNC[160.0307]TEELENAGVEVLK	P00390	GSR
14007775	3	6812826	3987392	227513	331230	901708	3.50537e+06	4.82303e+06	2948681	317339	526755	1.21297e+06	4862763	662184	9637743	5328332	5.86299e+06	1.38365e+06	10270000	759464	2.23675e+06	VLMVEEPSMNLEWLYGC[160.0307]PPPYHTFEEPVYMK	P00395	MT-CO1
14009884	3	2.09144e+06	2.55119e+06	653137	466169	1460783	1.82542e+06	2.05367e+06	1.20922e+06	654592	900760	1.27027e+06	2.76393e+06	2.0564e+06	2.52413e+06	1.96566e+06	1710582	3.07581e+06	7.14433e+06	711090	1.13544e+06	VLM[147.0354]VEEPSMNLEWLYGC[160.0307]PPPYHTFEEPVYMK	P00395	MT-CO1
13990456	2	12180000	10200000	7.14379e+06	5412060	9148413	7678696	6200782	6.58269e+06	4.26377e+06	3.68043e+06	7.70024e+06	10830000	18680000	11550000	11910000	9958418	26250000	42880000	5864094	7040795	VVLPIEAPIR	P00403	MT-CO2
13993084	2	2.03533e+06	2.03202e+06	1275250	1.44816e+06	1.21784e+06	1.14947e+06	1.34532e+06	1.41243e+06	660820	719016	3.01451e+06	2.38221e+06	4309838	2.54742e+06	1.45533e+06	1.91549e+06	6.47471e+06	9368003	1.82242e+06	1.50018e+06	LLDVDNR	P00403	MT-CO2
14002480	3	1.56335e+06	1.08407e+06	453693	741189	1.12449e+06	539841	738264	432665	458698	302549	1353986	1.19665e+06	2.08915e+06	1.37403e+06	522334	629823	2126671	2.87682e+06	667879	858896	ILYMTDEVNDPSLTIK	P00403	MT-CO2
14004152	3	15410000	11070000	2.98416e+06	1.86835e+06	5.65777e+06	8611583	8406398	7.5153e+06	2.70456e+06	2.62157e+06	11660000	13140000	13460000	14870000	8875670	8412145	23180000	46090000	8236746	8.06714e+06	MMITSQDVLHSWAVPTLGLK	P00403	MT-CO2
14006911	2	872744	444734	1.58064e+06	1.16662e+06	637160	578576	422872	535049	103261	218971	962804	1.24634e+06	3138542	2.30232e+06	374410	332359	3800318	4998885	1317585	708603	ILYM[147.0354]TDEVNDPSLTIK	P00403	MT-CO2
13990865	2	6173086	5715895	2.993e+06	2.87338e+06	3244230	3296882	3.45321e+06	4.26377e+06	2.60392e+06	2.75267e+06	7.78918e+06	3.21387e+06	951258	1.12819e+06	4.92619e+06	6.79725e+06	1.70947e+06	1.40413e+06	4409665	3518626	HVGDLGNVTADK	P00441	SOD1
14007203	2	18220000	14880000	8476053	6506780	8962433	8063694	6335207	6005498	5007795	3335098	16690000	4190306	1.70968e+06	794800	13640000	9565583	3.88835e+06	3.21336e+06	9877688	6780428	GDGPVQGIINFEQK	P00441	SOD1
14011807	3	12860000	12260000	4.86451e+06	8497199	8149049	8152503	8345445	7041946	5750076	3542342	10180000	5.5325e+06	3.05845e+06	9639144	11310000	13680000	4.76836e+06	2487033	9913296	8.03946e+06	DGVADVSIEDSVISLSGDHC[160.0307]IIGR	P00441	SOD1
13993195	2	3.84686e+06	2.81541e+06	432554	351339	936958	875649	823556	692078	797041	752468	2560624	1234362	512424	602451	1.8194e+06	1966300	1.5173e+06	1539817	647954	868830	STVLTIPEIIIK	P00488	F13A1
14001233	3	3107812	2.95402e+06	745128	515208	671591	757090	673367	869054	566801	402609	3.77783e+06	1.12548e+06	244929	849300	1.51228e+06	1.96711e+06	1.74535e+06	926956	1.01462e+06	529453	DGTHVVENVDATHIGK	P00488	F13A1
14006449	3	5144541	4745532	199091	236041	844990	1.01484e+06	802230	1.0318e+06	461894	466757	2.94519e+06	1.42148e+06	437941	1.40171e+06	3020944	3.11677e+06	637043	1.60101e+06	585514	724526	NPETDTYILFNPWC[160.0307]EDDAVYLDNEK	P00488	F13A1
13991852	2	2.92888e+06	2812906	699266	762825	1.132e+06	1052655	1.89183e+06	1.14211e+06	458965	608220	2.22719e+06	708283	90138.1	457315	2.01851e+06	2672015	391816	433703	1.21781e+06	1.61172e+06	FEVGDIMLIR	P00491	PNP
13992538	2	3.41944e+06	2.79844e+06	610032	582780	1.36012e+06	1.11524e+06	1.52742e+06	1.34562e+06	281995	302575	2.03977e+06	535441	122190	253598	3174996	2905790	290451	330843	1.66471e+06	1.13067e+06	VFGFSLITNK	P00491	PNP
13994852	3	2.47241e+06	1.90231e+06	128816	514796	521084	987035	1074927	987690	179844	405969	785894	602601	120291	199978	2350111	2.30267e+06	88002.4	354178	724556	721086	LEQFVSILMASIPLPDK	P00491	PNP
14010986	3	3.03696e+06	592925	1.21996e+06	1.93232e+06	1.91737e+06	1.72988e+06	1.1576e+06	176090	949498	596990	1.20305e+06	865969	482972	1.23319e+06	92195.1	65082.9	1.94712e+06	615448	2.57009e+06	1.93015e+06	VFHLLGVDTLVVTNAAGGLNPK	P00491	PNP
13992327	2	2.9306e+06	3198344	1123569	1.13592e+06	1.7979e+06	1.9933e+06	1.59783e+06	1.17994e+06	968544	1723013	2.56569e+06	1.12381e+06	1.38805e+06	265984	2.61556e+06	1.94111e+06	1.37765e+06	1.24097e+06	1723503	1.74366e+06	VIGGDDLSTLTGK	P00492	HPRT1
13993457	3	3.70903e+06	2.28528e+06	1322992	921511	1454282	1.75889e+06	1.61615e+06	970661	541432	381714	2717600	828804	251469	159058	1.70383e+06	1.76388e+06	564129	657200	1.37604e+06	1.06577e+06	SVGYKPDFVGFEIPDK	P00492	HPRT1
14002766	2	988261	883696	316367	319140	416390	516126	516782	355165	244248	203596	821009	201658	32331.6	64357.4	622624	669495	234422	222968	592676	428752	SYC[160.0307]NDQSTGDIK	P00492	HPRT1
14011598	2	2.18937e+06	1.58682e+06	1.34535e+06	881210	1.19079e+06	967717	1.02567e+06	759210	664692	393069	2.49647e+06	527805	367979	204097	1.12827e+06	1.22624e+06	538320	569929	1.32235e+06	1.03264e+06	NVLIVEDIIDTGK	P00492	HPRT1
13993663	4	2.17532e+06	1.20251e+06	756839	855964	1082454	1.35756e+06	836066	249546	388842	326124	925723	1.57694e+06	2.22897e+06	212781	691009	872134	3998540	6.4872e+06	1.25493e+06	829053	ISVAGVTSSNVGYLAHAIHQVTK	P00505	GOT2
14010899	2	1.7571e+06	1.16978e+06	530501	816567	1.14883e+06	898320	765810	552665	167998	256129	1.7589e+06	1.33785e+06	1.27272e+06	561094	903959	844160	3.2558e+06	2617543	936423	595531	TC[160.0307]GFDFTGAVEDISK	P00505	GOT2
14011615	2	1.44216e+06	878296	770678	638262	801726	722060	470521	157852	140039	86040.7	1.23006e+06	1.04241e+06	1.48688e+06	481679	546142	397859	3.42814e+06	3221023	853715	442976	FVTVQTISGTGALR	P00505	GOT2
14013229	2	2.11524e+06	1.52055e+06	940559	876600	1.18192e+06	1.10859e+06	833334	349894	304196	234650	2686991	1.56568e+06	1.88583e+06	1666232	801926	805900	5.65812e+06	3.67807e+06	1.34426e+06	646952	EYLPIGGLAEFC[160.0307]K	P00505	GOT2
13990679	2	74290000	40960000	17660000	19350000	34350000	27760000	29900000	16150000	14870000	9720312	47950000	11730000	6.60316e+06	5896251	45020000	34230000	10960000	12970000	25350000	19460000	YSLEPVAVELK	P00558	PGK1
13990808	2	28370000	17090000	6.57094e+06	6527780	11390000	11520000	10550000	7.0352e+06	5.27006e+06	4571704	21210000	7.25438e+06	4.04143e+06	6152856	15230000	20410000	6.77291e+06	6849720	11890000	6.64653e+06	DC[160.0307]VGPEVEK	P00558	PGK1
13990995	2	101200000	49760000	25950000	33790000	53850000	39780000	39860000	15270000	19070000	16850000	77800000	18860000	14330000	4162125	25780000	20140000	20290000	7.81816e+06	42290000	28730000	ITLPVDFVTADK	P00558	PGK1
13991873	3	121300000	85930000	20920000	24170000	54760000	51710000	56520000	22940000	23360000	16330000	71670000	23490000	15460000	10980000	50250000	66280000	24030000	27560000	45870000	36410000	ALESPERPFLAILGGAK	P00558	PGK1
13991895	3	68900000	52350000	15970000	14480000	29340000	29430000	32500000	13600000	10060000	11430000	36630000	16300000	8.10232e+06	3.71657e+06	44060000	37280000	11290000	18320000	23240000	18810000	LGDVYVNDAFGTAHR	P00558	PGK1
13993202	2	19660000	19590000	8482524	6784018	9359899	8702863	8733034	10500000	5578130	3.64491e+06	16980000	5061187	4.27432e+06	2.62613e+06	18450000	12550000	5.19464e+06	4.31591e+06	8597960	7656789	ALMDEVVK	P00558	PGK1
13993734	2, 3	1773109	1.14364e+06	688786	732310	666550	1.1886e+06	706952	757959	322659	289093	1.42937e+06	601227	672284	1.61455e+06	865994	1.32445e+06	583771	996594	1115744	735397	AHSSM[147.0354]VGVNLPQK	P00558	PGK1
13994184	3	9303278	4881257	3010753	6.81837e+06	5.21906e+06	3144793	3.45697e+06	1.58498e+06	2.54731e+06	1.7225e+06	7.68159e+06	2167082	1.68151e+06	1.72616e+06	2.40407e+06	3.63203e+06	2118579	1.93626e+06	3.42182e+06	2852177	VLNNMEIGTSLFDEEGAK	P00558	PGK1
13996397	2	37190000	29770000	10570000	11040000	17640000	15700000	16940000	16750000	8.23502e+06	4.8318e+06	30700000	7075611	4.6922e+06	445832	21820000	24570000	8285070	6.80942e+06	14980000	10370000	VLPGVDALSNI	P00558	PGK1
13996518	2	12910000	9632588	4.17517e+06	3115322	5.46696e+06	6854687	5429696	2700560	2.22083e+06	1981141	6.88079e+06	4.10369e+06	2157962	1688557	8.03922e+06	8872058	3.28313e+06	4.60827e+06	4293086	4263732	ELNYFAK	P00558	PGK1
13998475	3	16760000	12830000	7081649	10430000	11720000	7838712	11510000	12320000	11230000	6188304	15890000	6.73619e+06	7192449	3303131	15150000	15450000	7458792	7093975	12010000	8200559	VSHVSTGGGASLELLEGK	P00558	PGK1
14003835	2	574526	535787	1.32704e+06	150318	560961	181552	63087	73751	501694	6536.62	636567	363960	126240	233915	112279	88783.3	480795	46861.3	137419	312679	YAEAVTR	P00558	PGK1
14005042	2	32270000	27050000	2.72681e+06	3.93653e+06	8387614	11870000	10900000	10590000	6718342	2185495	10560000	8.00262e+06	4.19651e+06	3.73608e+06	20290000	15030000	7211418	8590272	8614194	7190146	GC[160.0307]ITIIGGGDTATC[160.0307]C[160.0307]AK	P00558	PGK1
14005450	3	10040000	6758619	4.87518e+06	4.02769e+06	5359234	3.99953e+06	4112014	3359092	2441586	874306	11930000	1.61149e+06	1.91733e+06	757383	3.8544e+06	3.84141e+06	3.5049e+06	1.87534e+06	5.23187e+06	3.17271e+06	TGQATVASGIPAGWM[147.0354]GLDC[160.0307]GPESSK	P00558	PGK1
14006101	3	79020000	66990000	20710000	13170000	34250000	26390000	27520000	20130000	14220000	5.82819e+06	93220000	14400000	6201612	3.08455e+06	38130000	38640000	18190000	8129511	27160000	17160000	TGQATVASGIPAGWMGLDC[160.0307]GPESSK	P00558	PGK1
14006388	2	39900000	23790000	15080000	16510000	18670000	14680000	13570000	6.35794e+06	8797434	4945302	41590000	8.18887e+06	5.36989e+06	5.41384e+06	15720000	18360000	9355375	8.09307e+06	17830000	11850000	VLNNMEIGTSLFDEEGAK	P00558	PGK1
14008085	2	2670788	1.50845e+06	2.0317e+06	1.43358e+06	1.69034e+06	1135764	1022279	943936	553734	277779	3027607	498896	570666	2552286	1452622	1557005	943363	805593	1.59881e+06	1.23014e+06	VLNNM[147.0354]EIGTSLFDEEGAK	P00558	PGK1
13993303	2	4.13132e+06	4.04195e+06	5.46909e+06	8816116	4.72371e+06	5734787	4.9587e+06	6.70635e+06	10410000	15660000	3.16259e+06	5.7315e+06	14340000	7087968	6607079	4.47295e+06	6292590	12910000	4.41969e+06	7.14708e+06	SGIEC[160.0307]QLWR	P00734	F2
14000503	3	2708521	2.6039e+06	1.16925e+06	1.82611e+06	2783322	6.66264e+06	6558522	5.21957e+06	4806057	11030000	726960	4.55047e+06	7403729	16850000	4292541	5013443	4235941	10540000	3914602	7.33608e+06	WVLTAAHC[160.0307]LLYPPWDK	P00734	F2
14001588	3	394025	331061	433554	400008	840545	686530	637807	638528	1135448	1.17701e+06	466290	475218	1397278	2.08766e+06	495669	476592	538047	876239	393555	545210	SPQELLC[160.0307]GASLISDR	P00734	F2
14005684	2	2256394	2.14353e+06	4.33494e+06	3631178	3.42013e+06	3.86754e+06	3.71413e+06	3.72775e+06	5411781	5825521	1.77965e+06	3137183	5907718	10750000	3.83919e+06	3.45307e+06	4411942	4899064	3292634	3479760	SPQELLC[160.0307]GASLISDR	P00734	F2
13993359	2, 3	1.0603e+06	1.41473e+06	2487615	2.27138e+06	2.38049e+06	3.54512e+06	3.20828e+06	4.55212e+06	4.54664e+06	7464700	1.02043e+06	3.55169e+06	3.69931e+06	3122953	2815889	3561953	3.56544e+06	3.21266e+06	1.85975e+06	3531141	C[160.0307]QSWSSMTPHR	P00747	PLG
13997777	2	784773	1.02745e+06	2651984	1.74659e+06	2.16028e+06	2833499	3.11303e+06	3.90699e+06	6194417	7.84529e+06	476333	3733349	5730697	5650093	2.11878e+06	2.77003e+06	2.87828e+06	2.8522e+06	1.70805e+06	3265684	TPENFPC[160.0307]K	P00747	PLG
14002908	3	484153	695779	935925	937355	1.29117e+06	845112	1.2621e+06	1.32578e+06	1.75094e+06	1962983	625236	972613	1.9005e+06	738581	1.17139e+06	801976	1.19755e+06	1551018	906733	1.28885e+06	TPENYPNAGLTMNYC[160.0307]R	P00747	PLG
14008477	2	1.19897e+06	2.10275e+06	3701388	3062389	3295620	3780689	3.94728e+06	4030341	4.9434e+06	7489339	1387843	3267978	4.30314e+06	3.19765e+06	3.67885e+06	2.81508e+06	3.93795e+06	3.65405e+06	3.45476e+06	4333757	TPENYPNAGLTMNYC[160.0307]R	P00747	PLG
14015272	2	1.0616e+06	903779	750619	421923	653353	529390	539582	570426	101391	160280	1.99229e+06	211516	34472.4	238527	1.29934e+06	1.28334e+06	125363	285684	792282	650540	NDQANYSLNTDDPLIFK	P00813	ADA
13990476	2	4502788	3.88381e+06	1652398	1773608	2.67222e+06	2773611	2106425	1.72843e+06	1.06931e+06	910534	3.13887e+06	3.39506e+06	5.85662e+06	6160468	4.07694e+06	2.28328e+06	8778646	16480000	3211739	2.17016e+06	LITTQQWLIK	P00846	MT-ATP6
14001232	2	1.20354e+06	1.22649e+06	461238	420764	333163	559314	418342	389522	399806	702533	431005	166372	379227	521922	771340	565807	221929	170916	547467	643231	SADFTNFDPR	P00918	CA2
14011079	2	1.34418e+06	1.31016e+06	420022	124749	428077	391187	351094	288926	172897	229842	833436	141579	53904	442122	736839	623201	145613	74017.8	522809	530258	AVQQPDGLAVLGIFLK	P00918	CA2
13991596	2	1.87669e+06	2711135	9452405	9047194	4907467	6194737	5033745	5.89363e+06	15550000	15190000	1990468	6190409	13510000	14700000	5534921	4.07386e+06	5281518	5.39964e+06	5263869	6864464	LQPLDFK	P01008	SERPINC1
13991986	2	1.46364e+06	1.94391e+06	7.87252e+06	6.44879e+06	4.23386e+06	4.42103e+06	4799250	5.55547e+06	9338582	15080000	2.15966e+06	5244925	8316429	14000000	3.40536e+06	4.32657e+06	5.06992e+06	3.53687e+06	4476914	4.62847e+06	FDTISEK	P01008	SERPINC1
13992660	2	1.492e+06	1.49082e+06	2.02809e+06	2.58077e+06	2.63841e+06	4385348	4686656	3161854	4.56482e+06	12450000	507520	2.20016e+06	2.97545e+06	4.98992e+06	4522125	2.2733e+06	1.20304e+06	3.67314e+06	1.24499e+06	2436118	TSDQIHFFFAK	P01008	SERPINC1
13993109	2	304119	606820	1.50765e+06	1164063	1.13594e+06	911366	1.0502e+06	957571	2.76614e+06	3.15585e+06	770131	1.9639e+06	1.91618e+06	6.32857e+06	521122	801143	1.68694e+06	1008056	847659	1.12089e+06	LPGIVAEGR	P01008	SERPINC1
14015978	3	82714.5	156872	377456	885229	597481	312915	195020	250739	416428	583274	321013	270529	434356	609337	167644	197243	142843	139740	481847	203252	NDNDNIFLSPLSISTAFAMTK	P01008	SERPINC1
13991042	2	3.30107e+06	2.43143e+06	561394	845726	1.10528e+06	1645789	1.67119e+06	1.37335e+06	698594	796234	748473	657886	2172319	486730	1.77258e+06	1.79306e+06	3.66225e+06	3.78607e+06	972222	1.11631e+06	LSSWVLLMK	P01009	SERPINA1
13994040	3	5532948	4931762	2.04368e+06	1.93787e+06	3300002	2.82086e+06	3388958	3.84959e+06	2.31028e+06	2228788	2.92867e+06	1.50411e+06	7125430	5.83406e+06	5.0776e+06	3.22582e+06	7618057	14040000	3.12497e+06	2.73871e+06	LQHLENELTHDIITK	P01009	SERPINA1
13995805	3	1.52363e+06	1.27487e+06	819074	593617	758842	785703	1.06372e+06	1.13737e+06	676241	861013	758912	639560	1671533	516521	1.23088e+06	1.15423e+06	1.91234e+06	3.2517e+06	889722	606662	FLENEDRR	P01009	SERPINA1
13996838	2	3695504	2840680	1.12671e+06	1.73196e+06	1.75223e+06	1.63956e+06	2.40349e+06	1.48709e+06	1.31629e+06	1.25086e+06	1.49328e+06	930564	4251473	578183	3.21506e+06	2.29945e+06	3.69575e+06	6.823e+06	1.38873e+06	1.75404e+06	SVLGQLGITK	P01009	SERPINA1
14001977	2	674604	441586	146343	454993	307396	237101	505464	370682	168098	200353	259680	107265	635635	49469.3	505467	531167	716493	1.438e+06	320246	208253	LSITGTYDLK	P01009	SERPINA1
14007371	2	6.75886e+06	5213834	2.92286e+06	2.25031e+06	2.29656e+06	2563294	3.21136e+06	2794466	1.51415e+06	1.48255e+06	3.15967e+06	1.31844e+06	4972258	727948	6097004	3.38564e+06	6925563	9464554	2.64947e+06	1.81484e+06	VFSNGADLSGVTEEAPLK	P01009	SERPINA1
14008108	3	1.81479e+06	1665021	1839756	1356120	1.23535e+06	680933	1061856	1.22954e+06	2179336	423001	1.51308e+06	692296	2.23282e+06	752008	1.14206e+06	1.36228e+06	2111737	1.85418e+06	1.36169e+06	516834	TLNQPDSQLQLTTGNGLFLSEGLK	P01009	SERPINA1
14014762	3	173760	227658	754515	3.15634e+06	861054	368968	87392.9	13527.5	370314	98057.6	332601	505002	281348	511843	37716.5	60379.2	1.26636e+06	424741	1.04521e+06	121552	DYNLNDILLQLGIEEAFTSK	P01011	SERPINA3
13990418	2	12850000	18190000	49640000	36620000	27150000	35190000	28200000	40940000	73810000	91550000	13440000	37360000	74630000	90530000	27520000	30760000	43160000	41450000	21610000	41930000	QTVSWAVTPK	P01023	A2M
13993745	2	12530000	12970000	26780000	25010000	28170000	29920000	28240000	29160000	48340000	75610000	11480000	25140000	57920000	58340000	27290000	23180000	25270000	29870000	24390000	32300000	ATVLNYLPK	P01023	A2M
13994929	2	2.94936e+06	3.80524e+06	14410000	10180000	7.11692e+06	10480000	7.10664e+06	11960000	17010000	24300000	3.59835e+06	10540000	16760000	23590000	7468198	8.03251e+06	11050000	13240000	7133073	12210000	GEAFTLK	P01023	A2M
13995926	2	22200000	32180000	110200000	74630000	49070000	76190000	55030000	91030000	140300000	183700000	28990000	77250000	133100000	120900000	56970000	59060000	84330000	97080000	54790000	82930000	LPPNVVEESAR	P01023	A2M
14015142	1	60634.8	115715	182271	173960	52396.8	713445	295379	1.07066e+06	473320	1.02458e+06	66455.4	504669	413178	1.41506e+06	402980	522737	391390	627628	182665	932274	GEAFTLK	P01023	A2M
13990919	2	3.03235e+06	4836753	11850000	9031216	7014981	9809065	7.55888e+06	8885696	15070000	22160000	2.9411e+06	10270000	16880000	21360000	7300986	8751626	10660000	9317702	6228619	10540000	GYTQQLAFR	P01024	C3
13991369	2	3757110	6610574	12520000	11320000	9664492	11610000	9633011	15570000	22050000	27620000	3.53409e+06	13880000	13540000	34690000	10050000	11330000	12820000	10810000	6933617	12900000	AC[160.0307]EPGVDYVYK	P01024	C3
13993165	2	1.10157e+06	1.55722e+06	4.00872e+06	2.60938e+06	2.28202e+06	4033177	2.55801e+06	3.39639e+06	5.01462e+06	7024997	1135563	4.18954e+06	4.63056e+06	10660000	2.66718e+06	3.06581e+06	3.32351e+06	3.53068e+06	2.59912e+06	3689291	LPYSVVR	P01024	C3
13993431	2	5504067	7093271	12410000	12270000	12780000	16320000	14380000	14930000	18560000	30940000	4971926	14560000	20760000	57340000	15000000	10740000	11480000	15030000	10660000	15370000	TIYTPGSTVLYR	P01024	C3
13994110	2	1.05257e+06	1.17564e+06	3.10256e+06	3.36063e+06	2258037	2.59322e+06	2.28169e+06	2.88008e+06	4.96389e+06	7.14932e+06	1.05265e+06	2.45046e+06	4.61714e+06	4392388	2.14452e+06	2.84001e+06	2.30254e+06	3295421	2.48883e+06	2.70389e+06	WLNEQR	P01024	C3
13994576	2	263075	264186	208585	110475	102332	169744	195776	490826	133516	248323	171521	76457.7	387858	114918	433366	375775	84348.5	225951	274231	263599	SGSDEVQVGQQR	P01024	C3
13999832	2	1841474	1.8695e+06	4200141	5.54389e+06	4.23289e+06	4829123	4.67072e+06	4.19539e+06	5.8601e+06	9428109	1.88914e+06	4195187	7102902	8993292	2.85261e+06	3117243	3094004	3519063	3.31934e+06	4.55611e+06	EVVADSVWVDVK	P01024	C3
14001199	2	440629	823809	2.80197e+06	1632425	1.38803e+06	1013520	639179	1.057e+06	3062619	1.27317e+06	482529	1.71575e+06	2.75411e+06	2.68327e+06	702715	835290	1962853	905131	1.3897e+06	1.41339e+06	NEQVEIR	P01024	C3
14005059	3	1.44167e+06	1.41088e+06	5838059	4823350	2.84575e+06	2.15636e+06	2.27194e+06	1.86055e+06	4.59329e+06	4.38437e+06	2.45391e+06	1716025	4776446	536270	1.81894e+06	1986206	2.96295e+06	2360412	3.14109e+06	2971025	ILLQGTPVAQM[147.0354]TEDAVDAER	P01024	C3
14005702	2, 3	8.30289e+06	10890000	42770000	27020000	23590000	20320000	21730000	19200000	51340000	47700000	13660000	19820000	31020000	1.63337e+06	15370000	16780000	27780000	17190000	22140000	26890000	ILLQGTPVAQMTEDAVDAER	P01024	C3
14007208	2, 3	981456	1.80435e+06	878010	1.24244e+06	1.90881e+06	2.37568e+06	3.14473e+06	2.50736e+06	2586080	5508778	962994	3.77645e+06	3650670	15480000	1.42662e+06	2.25042e+06	1.65231e+06	2.40089e+06	1.19124e+06	2702022	EPGQDLVVLPLSITTDFIPSFR	P01024	C3
14011781	3	925382	807351	559891	1.09985e+06	1.10534e+06	2.41127e+06	2.48497e+06	2.16432e+06	887887	2489119	335015	1.2844e+06	1.22e+06	13080000	1.89067e+06	2324578	875137	1.87119e+06	762874	1955146	YYGGGYGSTQATFMVFQALAQYQK	P01024	C3
13993931	2	79752.4	177255	489120	566257	361449	557558	389934	726013	595259	1361062	102774	559491	721697	1.78341e+06	414660	388208	538003	524026	297660	558867	LQGTLPVEAR	P01031	C5
13990925	2	9661342	7.45534e+06	5852840	5498512	5.28323e+06	4205798	5.35742e+06	5303560	3.5919e+06	2872375	8536245	2.12546e+06	2.79197e+06	1.58372e+06	3.73077e+06	3.74904e+06	1.87473e+06	387030	8.07289e+06	3280661	LEAVQYK	P01040	CSTA
13992098	2	10680000	9624591	6350089	6204442	3.31808e+06	4457024	5.04927e+06	6.88043e+06	3.06882e+06	2287888	692982	2261545	2.04531e+06	11470000	7348771	6.05101e+06	2.99666e+06	1.62743e+06	5.3028e+06	5.71738e+06	NKDDELTGF	P01040	CSTA
13992403	3	11470000	8.36183e+06	7142915	6.30043e+06	7.1038e+06	4212682	5835370	4.47356e+06	4.99615e+06	4.17994e+06	7887999	2.20887e+06	2.82598e+06	9190367	4304001	4083692	1.86684e+06	869719	8253333	4478309	SLPGQNEDLVLTGYQVDK	P01040	CSTA
13995450	2	20340000	18880000	12490000	9958982	11370000	11800000	11620000	10890000	7534121	7.87327e+06	13270000	6.89306e+06	7941942	32220000	10500000	9604960	4992776	2.21253e+06	13290000	9412729	TQVVAGTNYYIK	P01040	CSTA
14004371	2	35610000	26620000	22890000	14160000	15520000	12900000	14470000	13720000	9966433	7258244	27490000	5.1276e+06	5.9091e+06	12390000	19790000	15240000	6535951	2342113	23460000	11480000	SLPGQNEDLVLTGYQVDK	P01040	CSTA
13996421	2	1.60029e+06	3.07984e+06	6808880	4.76272e+06	3.39714e+06	7.21217e+06	4.70357e+06	9085735	8592851	14760000	1.01064e+06	4470492	9838985	1.13318e+06	4752771	6.33079e+06	3.92763e+06	5.41173e+06	4577898	7.0039e+06	RPPGFSPFR	P01042	KNG1
13994230	2	837327	725997	383484	208104	334131	450840	410714	448066	180446	173053	824942	596850	169087	55997.7	668247	609804	412937	587647	337659	436756	LVVVGAGGVGK	P01111	NRAS
14013183	2	509519	381019	87106.5	160873	46699.5	344812	395491	234509	86965.3	28516.7	97644.3	172352	60211.7	163627	378091	562392	141042	244101	127388	165710	TGEGFLC[160.0307]VFAINNTK	P01112	HRAS
14015514	3	1.07807e+06	1001266	139944	219843	230371	619994	450846	509846	91934.9	77180	161365	484654	124962	191361	914251	936700	143781	570872	234882	345075	QVVIDGETC[160.0307]LLDILDTAGQEEYSAMR	P01112	HRAS
14012901	2	542521	369078	442902	431541	617860	841160	748533	888984	1.56639e+06	1.61935e+06	130653	572771	814948	409481	647185	634553	746238	516208	644435	658267	SC[160.0307]DLALLETYC[160.0307]ATPAK	P01344	IGF2
13992756	3	2.54288e+06	3.14731e+06	1.53721e+06	1.53099e+06	1.97875e+06	1.87817e+06	2956134	4.0532e+06	3.95015e+06	5002845	1.36929e+06	3.04046e+06	9569557	6.52355e+06	1.73766e+06	1.90577e+06	14790000	23240000	2.62098e+06	3.39406e+06	VYAC[160.0307]EVTHQGLSSPVTK	P01834	IGKC
14009240	2, 3	1.48069e+06	1093106	2.3011e+06	1.54289e+06	875772	496334	1.26203e+06	1.48435e+06	1.85899e+06	1.84175e+06	1.7059e+06	1.99664e+06	11270000	3.43638e+06	712061	1.02875e+06	10090000	8522377	8057095	1.07299e+06	VDNALQSGNSQESVTEQDSK	P01834	IGKC
13992017	2	490147	592742	972421	711795	337867	392266	786277	896566	1.51621e+06	1.51612e+06	549022	1.19815e+06	12800000	3.00618e+06	561572	561729	5887559	6897964	1.24439e+06	749973	GPSVFPLAPSSK	P01857	IGHG1
14000866	3	628111	506163	1.50754e+06	1.5027e+06	711311	588068	1.00255e+06	923425	2.13968e+06	2722112	626568	1.191e+06	14340000	3.45317e+06	486340	638091	4039097	5882139	2.11406e+06	1.45595e+06	FNWYVDGVEVHNAK	P01857	IGHG1
14006144	3	887702	1.06392e+06	823892	1.09293e+06	457275	379240	1.01574e+06	1.2264e+06	2.18343e+06	1.92128e+06	853685	961607	5.06859e+06	4.0245e+06	624118	882686	6555162	8224270	2122709	1.71413e+06	TPEVTC[160.0307]VVVDVSHEDPEVK	P01857	IGHG1
14010679	2	965376	778795	2.67505e+06	980184	724524	805542	1.37511e+06	1.11067e+06	768272	1.51594e+06	859147	1.24797e+06	12050000	2.21164e+06	769580	753598	4.11652e+06	4.89393e+06	1.59017e+06	1058028	TTPPVLDSDGSFFLYSK	P01857	IGHG1
13995467	2	3.00338e+06	4840228	2.21262e+06	3.42466e+06	1.4761e+06	3.2002e+06	444913	774000	527851	1470624	3.14932e+06	3.85679e+06	2.4266e+06	1.32804e+06	2401943	2.22344e+06	3299286	4.44582e+06	1317593	1478961	FDSDAASPR	P01889	HLA-B
13991210	2	1.21274e+06	2.11322e+06	1.1454e+06	1.40817e+06	1.15216e+06	2447253	462037	1.03486e+06	299220	503541	658327	1.14633e+06	1.07863e+06	740757	936610	852704	2692462	4088129	446847	1.08498e+06	VDLGTLR	P01891	HLA-A
13993380	2	2.19068e+06	3.50601e+06	1.55148e+06	2.4021e+06	1.29945e+06	2311116	578966	1.13539e+06	285515	521948	954521	1.14562e+06	1.44371e+06	819954	2.09043e+06	1.93358e+06	2.87299e+06	3.91102e+06	717575	956452	FDSDAASQR	P01891	HLA-A
14004205	3	16090000	28110000	18800000	20670000	9385653	21340000	7880145	16990000	3.75604e+06	5.41075e+06	16740000	16730000	10290000	8413304	17980000	17880000	30710000	27730000	12130000	15730000	DGEDQTQDTELVETRPAGDGTFQK	P01892	HLA-A
14004741	2	2.16017e+06	2.60287e+06	3.83787e+06	5567140	3.28742e+06	4532248	1.62754e+06	2.04706e+06	1.49344e+06	1.9976e+06	1.33487e+06	943881	1.4945e+06	1.91068e+06	2.32634e+06	2.24716e+06	7.88136e+06	7057361	3.78632e+06	4239746	AYLEGTC[160.0307]VEWLR	P01892	HLA-A
14005006	3	8.13654e+06	11290000	7290838	9494130	6396703	7982064	4000988	8392237	3.0801e+06	2.7301e+06	8.30166e+06	2.61952e+06	4405111	6030256	8932617	9067988	18670000	22130000	3.46131e+06	3.15442e+06	APWIEQEGPEYWDGETRK	P01892	HLA-A
13991013	2	5.95127e+06	16950000	3.00059e+06	11590000	10250000	12680000	4208577	5601779	3325232	7.5146e+06	16050000	13760000	6.09418e+06	7881143	4573023	6.55749e+06	15540000	11990000	5342740	7.6428e+06	EPNVLIC[160.0307]FIDK	P01903	HLA-DRA
13991043	3	18110000	31970000	7143420	20110000	14540000	30220000	8.18395e+06	17580000	4731158	17600000	20340000	20230000	11600000	10600000	20220000	15750000	16560000	29220000	15870000	22260000	VEHWGLDEPLLK	P01903	HLA-DRA
13995021	3	3.91442e+06	6490974	2.76078e+06	11470000	7.37128e+06	6348619	1.75988e+06	3.56459e+06	3472182	4.13121e+06	5239621	5219379	5.72878e+06	3.56679e+06	2.91317e+06	3.70942e+06	5415491	6.60628e+06	4.45568e+06	4452424	FASFEAQGALANIAVDK	P01903	HLA-DRA
13998702	2	7046080	17610000	4478171	10240000	5703459	17260000	2.64707e+06	9710988	2.82955e+06	7.70741e+06	12280000	13780000	5837771	6.48994e+06	8717876	9609755	10130000	15070000	8.10096e+06	11200000	ANLEIMTK	P01903	HLA-DRA
14007927	2	19140000	36510000	18380000	49660000	31160000	31590000	6.96944e+06	15560000	16850000	14630000	28270000	24520000	22390000	19720000	15560000	19160000	29800000	24410000	25780000	20220000	FASFEAQGALANIAVDK	P01903	HLA-DRA
14005760, 14015158	2, 3	46470000	103800000	14660000	29590000	40700000	86190000	19160000	40170000	10250000	28320000	77530000	59750000	34110000	33380000	46250000	48620000	63200000	69230000	38280000	58220000	FHYLPFLPSTEDVYDC[160.0307]R	P01903	HLA-DRA
14014836	2	405432	703964	766226	2030825	317736	1.13387e+06	152906	757040	162294	250891	3.11364e+06	2724660	964686	26690000	1.92217e+06	2.01159e+06	1.29211e+06	1.69727e+06	998467	1.4463e+06	ISYLTFLPSADEIYDC[160.0307]K	P01906	HLA-DQA2
13995027	2	326930	473922	693816	771823	854589	898696	786042	1.05951e+06	1.97525e+06	2.83816e+06	301050	816555	1426072	0	990580	703502	635497	699828	692577	901665	SLSQQIENIR	P02452	COL1A1
14006543	2	390525	636982	2224066	815079	904397	1.21116e+06	834212	1565614	2.59242e+06	2.81693e+06	360929	1.12645e+06	1.40531e+06	5.86753e+06	1.01862e+06	1.0857e+06	1.33067e+06	660132	1.07298e+06	1.28581e+06	NSVAYMDQQTGNLK	P02452	COL1A1
14009334	2	240823	303158	444239	609352	704475	680553	653791	953515	1.49163e+06	1.52082e+06	172526	641938	915946	5504964	940470	753842	580601	595862	568762	721271	SGEYWIDPNQGC[160.0307]NLDAIK	P02452	COL1A1
14011077	3	1.29092e+06	1.66528e+06	1.81572e+06	1.61353e+06	2439355	2481747	2.57252e+06	2.77798e+06	4.6982e+06	5967413	1.58971e+06	2.39481e+06	2.93592e+06	13020000	2.40077e+06	2312978	2.66156e+06	2.14004e+06	1.89706e+06	2.71422e+06	VFC[160.0307]NMETGETC[160.0307]VYPTQPSVAQK	P02452	COL1A1
14002375	2	252862	239343	747020	700801	638085	841090	916810	823785	981460	2782374	33783.2	575825	1.56662e+06	542661	910572	468327	457104	926389	488128	918887	INTDEIMTSLK	P02461	COL3A1
14012912	2	576986	584318	4345744	4347103	2.00428e+06	1.06491e+06	1203846	1.47441e+06	4.5375e+06	3.05956e+06	1.60679e+06	1.11548e+06	3233321	1.55368e+06	943402	675847	1.65891e+06	1.07505e+06	2.0397e+06	1.62526e+06	FTYTVLEDGC[160.0307]TK	P02461	COL3A1
13995627	2	927490	861802	6.24861e+06	4.20609e+06	1.37807e+06	405860	3.03022e+06	783596	9272921	6158422	2.31238e+06	5.84007e+06	18180000	3.23768e+06	394315	737768	2216996	1.37096e+06	93720000	1.90202e+06	DAEEWFFTK	P02533	KRT14
13996498	2	5192217	4.03608e+06	3.42273e+06	1.64858e+06	2.07925e+06	1.66886e+06	2.68831e+06	2.49743e+06	6.24824e+06	3.85039e+06	3.96577e+06	4.40446e+06	3.43635e+06	1.06588e+06	3.39306e+06	4.00638e+06	1528984	1.84823e+06	24640000	1.56175e+06	ISSVLAGGSC[160.0307]R	P02533	KRT14
13997555	2	2.6748e+06	3.95296e+06	8514800	9850597	2978910	1.46876e+06	2.70123e+06	1.63474e+06	23190000	4784177	4.92178e+06	11430000	40230000	11020000	2.4323e+06	1.95071e+06	6.68617e+06	3.76685e+06	40430000	2.34508e+06	YETELNLR	P02533	KRT14
14001769	2	324948	261960	1175034	783125	276636	154783	368323	93726.1	1.16411e+06	1.04269e+06	435020	935290	3.728e+06	507314	389122	286358	351592	189569	2.42422e+06	259559	ADLEM[147.0354]QIESLK	P02533	KRT14
14008654	2	646537	724476	3287406	1.03299e+06	457165	185317	1192851	998129	3038222	1881066	691722	1.47703e+06	1.21991e+06	611997	464203	851075	958551	862669	10020000	524610	C[160.0307]EMEQQNQEYK	P02533	KRT14
13995705	2	971485	1.47076e+06	4.00584e+06	1.89556e+06	973130	2317611	1.33711e+06	5947185	5.4844e+06	4289735	1.20856e+06	5.13418e+06	16350000	3.42171e+06	4.61583e+06	6.43603e+06	1.45597e+06	7266446	77480000	3.33333e+06	YEELQVTAGR	P02538	KRT6A
14012425	2	627566	404667	2.21101e+06	668399	328798	183478	406662	475164	2190186	824195	1216577	2.29053e+06	1.49971e+06	3.43892e+06	157671	486287	920523	414618	17340000	264152	GSGGLGGAC[160.0307]GGAGFGSR	P02538	KRT6A
14014434	3	178043	288733	180841	275676	145991	137880	76646.5	93080.7	228074	227993	358301	290976	683093	549264	185973	208250	645655	295596	16760000	197648	QC[160.0307]ANLQAAIADAEQRGEMALK	P02538	KRT6A
13992576	2	1.87526e+06	1.75689e+06	1.1315e+06	664584	869256	954939	858629	1.24656e+06	766603	591119	1.79687e+06	1.08502e+06	891965	27895.6	1.12795e+06	920088	325620	170125	2.97495e+06	1.80979e+06	EAALSTALSEK	P02545	LMNA
13993291	2	1.53888e+06	1078839	823730	310702	728591	580950	810464	978659	463499	548149	1.86991e+06	232330	140269	0	1.2138e+06	1.13373e+06	239343	127704	2321978	1.06227e+06	SGAQASSTPLSPTR	P02545	LMNA
13993515	2	1.90082e+06	1.56733e+06	717105	659947	680616	835654	992177	1.10015e+06	564450	527268	1.99277e+06	1.00772e+06	612735	130720	1.3062e+06	1.03965e+06	367009	318515	2.1455e+06	1.07873e+06	EDLQELNDR	P02545	LMNA
13994616	2	9427032	7663546	4897853	4279706	5.70352e+06	5173384	4562135	6887085	2.8947e+06	3649867	8.16575e+06	3.8821e+06	2.88561e+06	12140000	6.81286e+06	8806853	3999210	5138405	7824323	4.62773e+06	LLEGEEER	P02545	LMNA
13996599	2	1.81014e+06	1340062	882919	516744	791765	712593	909673	1.03489e+06	588684	613239	2.28006e+06	894592	762927	1.10647e+06	1.20195e+06	1.11399e+06	328402	291887	2.55734e+06	1.22826e+06	EGDLIAAQAR	P02545	LMNA
13997651	2	2465858	1.81192e+06	653758	412915	934215	831233	1.0195e+06	1.08813e+06	239538	371647	3240060	837339	789898	21610.9	1.51461e+06	1.18723e+06	349360	109255	3.38486e+06	1.0514e+06	VAVEEVDEEGK	P02545	LMNA
13998327	2	2.37484e+06	1.8358e+06	576986	477591	776086	603329	927159	1.05463e+06	438282	272667	2.39074e+06	760047	591097	53810.2	1.1391e+06	1.03869e+06	297109	227923	3.05937e+06	1.11868e+06	ITESEEVVSR	P02545	LMNA
14000832	3	1.84126e+06	1.19783e+06	1.10041e+06	1.63782e+06	797373	972181	875351	1.13067e+06	733097	844293	690695	595947	969204	1.46396e+06	1865463	1.05271e+06	176515	665839	2.58825e+06	1.35016e+06	IRIDSLSAQLSQLQK	P02545	LMNA
14003570	3	1.00824e+06	810054	491856	138178	321415	257122	388652	309815	237289	102454	869533	170036	338380	17089	400672	337758	230956	215441	783354	494835	MQQQLDEYQELLDIK	P02545	LMNA
14009486	2	1.90896e+06	2296035	976637	949737	811282	533662	791273	550883	738172	410191	2721623	780643	405613	2.3472e+06	1.03346e+06	530288	938410	148123	1965881	1.19327e+06	TALINSTGEEVAMR	P02545	LMNA
14011341	3	4.82721e+06	5649326	2.36435e+06	5.97277e+06	3.53733e+06	2.52241e+06	1.99728e+06	1.65961e+06	3.0613e+06	1.52875e+06	4056843	2497782	3.15729e+06	2.2246e+06	2.04211e+06	1.74414e+06	4488201	139321	8788357	2.61709e+06	AGQVVTIWAAGAGATHSPPTDLVWK	P02545	LMNA
14014320	2	2.68617e+06	2.0336e+06	1.01801e+06	664735	832396	854836	928529	917606	562093	337004	2.29443e+06	1.12716e+06	1.12343e+06	213331	1287431	1.23854e+06	1.2467e+06	1152644	2.2926e+06	1.15868e+06	MQQQLDEYQELLDIK	P02545	LMNA
13990756	3	6829880	7.42556e+06	18530000	16690000	20350000	12630000	17370000	8748902	36730000	34240000	12890000	20860000	33840000	62520000	5.01215e+06	6761756	23380000	16210000	12470000	16530000	EQLGPVTQEFWDNLEK	P02647	APOA1
14010217	3	186403	45466.5	68690.9	146046	44485	116247	536180	457799	970505	2159253	53125.9	175362	1.56833e+06	1389342	26331.7	55685.5	362586	704280	696947	661351	LREQLGPVTQEFWDNLEK	P02647	APOA1
14010315	2	22040000	25480000	72310000	43270000	61310000	36840000	47630000	27060000	88950000	67260000	57210000	55970000	71990000	175900000	21930000	27750000	80830000	38320000	50600000	49440000	EQLGPVTQEFWDNLEK	P02647	APOA1
13996495	2	1.27171e+06	1.2114e+06	5.77522e+06	3.31252e+06	1.79866e+06	2.39937e+06	1.72646e+06	1526295	3.80744e+06	4.71553e+06	1.78731e+06	2.1633e+06	5430984	4500611	1.08262e+06	1.29402e+06	2.88751e+06	3.34791e+06	2.69514e+06	2.61495e+06	LQAEAFQAR	P02649	APOE
14007324	2	2.13194e+06	1.49138e+06	6222471	3.31247e+06	2.94388e+06	2.7712e+06	2.59891e+06	1932825	4.44389e+06	4513334	2.72238e+06	2.37836e+06	5.62497e+06	6280623	1753874	1.78043e+06	4.62257e+06	3.99577e+06	5349158	3.90031e+06	SWFEPLVEDMQR	P02649	APOE
13999441	3	2.67279e+06	2.19977e+06	6.15392e+06	5.61177e+06	3340660	3.38956e+06	2.71919e+06	3.18729e+06	6076269	8371785	1.93847e+06	3185239	11980000	14360000	1.57127e+06	1728516	7245263	11600000	3.57848e+06	4.76349e+06	DALSSVQESQVAQQAR	P02656	APOC3
14004928	2	3.83967e+06	2.98667e+06	9840624	6243627	3.75238e+06	5.26275e+06	3.17866e+06	4.35339e+06	6.30902e+06	7786627	2.81273e+06	3476507	10140000	2.6513e+06	3.05628e+06	2.67588e+06	9700477	14000000	4.77989e+06	5358926	DALSSVQESQVAQQAR	P02656	APOC3
14001020	3	267699	285771	332689	161059	132715	193141	32870.4	17908.3	299995	340794	213514	465756	1.35307e+06	165142	55632.8	214460	870152	1.89187e+06	288811	116684	DSHSLTTNIMEILR	P02671	FGA
14010374	2	154088	159168	262858	26577.1	70325.6	47496.5	34343.9	23336.8	201845	157559	172224	325730	418367	0	11325.1	136488	1.05971e+06	599707	121304	51420.7	GGSTSYGTGSETESPR	P02671	FGA
13999052	2	373857	391207	585749	550160	330118	394708	250796	345870	939281	1.13308e+06	221221	543515	3613949	2.27533e+06	424493	729959	1.05054e+06	2091211	399906	347115	EDGGGWWYNR	P02675	FGB
14000425	2	359259	275131	329771	202254	152469	140667	101797	148478	377967	306358	246087	348614	2.26821e+06	1.16711e+06	136440	373707	932771	1.77128e+06	256508	100147	QGFGNVATNTDGK	P02675	FGB
14000649	3	431159	500611	772714	363940	125908	206290	109189	174986	642746	216233	331790	571241	3653527	630558	145314	391675	1.48338e+06	2051484	299919	96597.6	AHYGGFTVQNEANK	P02675	FGB
13998628	2	432515	427389	660390	714335	424639	716054	473681	898024	1.77514e+06	1985253	403530	904872	2.63953e+06	1.59543e+06	454510	786111	1.71027e+06	2.88817e+06	422192	764707	DNC[160.0307]C[160.0307]ILDER	P02679	FGG
14006778	2	524390	599630	663025	370545	45718.1	268518	70621.1	165620	661075	433364	419812	574391	1.32892e+06	985838	88712.8	588998	1858800	2.34844e+06	357008	241012	VAQLEAQC[160.0307]QEPC[160.0307]K	P02679	FGG
14012963	3	834879	748367	879068	294195	275156	362568	149826	220409	1105557	748879	597035	1.10529e+06	3576642	1.11143e+06	195528	426103	2.29411e+06	1.56552e+06	469886	491047	FFTSHNGMQFSTWDNDNDK	P02679	FGG
14013230	3	2.62138e+06	2.39455e+06	3.42355e+06	1.61875e+06	1.62023e+06	1.51369e+06	1.17269e+06	1.02708e+06	4595147	2.82194e+06	2.87259e+06	2.29326e+06	14950000	16550000	826183	2117669	7399036	7752269	2.33355e+06	1513115	EGFGHLSPTGTTEFWLGNEK	P02679	FGG
14014285	3	474673	611127	774253	1.86305e+06	1.80014e+06	348106	271098	68433.8	493100	274127	913702	349230	622854	1.24711e+06	55605	85471.4	688557	123997	766296	314271	GHIYQGSEADSVFSGFLIFPSA	P02745	C1QA
13992281	2	1.00979e+06	1.27107e+06	2.82215e+06	2.11386e+06	2.52402e+06	2.55819e+06	1.66224e+06	3.26536e+06	6.02188e+06	4.1737e+06	632182	2.3615e+06	5.09531e+06	461383	1.736e+06	1.66884e+06	4319690	4.30592e+06	1.54887e+06	3.154e+06	TDASDVKPC[160.0307]	P02749	APOH
14006439	3	1559580	958775	1095947	1.05695e+06	990003	805076	867447	1.2886e+06	2262158	2129077	526774	1.11323e+06	1.34686e+06	1.40312e+06	795274	722538	1.74615e+06	1.16594e+06	902290	1.0357e+06	QDGHLWC[160.0307]STTSNYEQDQK	P02751	FN1
14009416	3	1.0175e+06	555208	188237	271958	485728	680818	738116	829024	900863	1.16105e+06	311535	672894	675316	546584	716447	504609	567160	583652	448573	615610	FGFC[160.0307]PMAAHEEIC[160.0307]TTNEGVMYR	P02751	FN1
14012818	2	409627	342005	361799	90499.4	140541	277684	304815	359607	549028	505654	133340	344097	446701	432664	218358	231785	463505	443945	231899	345055	WC[160.0307]GTTQNYDADQK	P02751	FN1
14014877	2	885214	631793	977950	593042	301545	574822	554095	711488	1.6904e+06	1281396	77539.1	562587	1.09369e+06	4.31024e+06	537595	426433	899847	708257	427755	529092	SYTITGLQPGTDYK	P02751	FN1
13991766	2	1268584	1.9128e+06	1.15393e+06	1.33446e+06	2551960	3.60854e+06	3.99884e+06	3.70237e+06	4.12406e+06	7.15199e+06	741050	2123969	2.87092e+06	2.98703e+06	2.71714e+06	3.08928e+06	2.44871e+06	2.03368e+06	1.75023e+06	2.6935e+06	YWGVASFLQK	P02753	RBP4
13994986	3	387567	443021	422667	580723	679849	899984	959891	1.30905e+06	1.18703e+06	2525820	376908	670122	932654	1.93273e+06	915368	1.05902e+06	676727	909502	619203	807264	QRQEELC[160.0307]LAR	P02753	RBP4
13990698	2	194400000	222300000	641400000	733800000	423900000	462700000	461800000	658300000	1079000000	1663000000	227400000	512800000	994400000	942000000	408500000	513300000	492500000	524100000	513100000	469900000	QYGFC[160.0307]K	P02765	AHSG
14004060	3	189501	155900	701584	663180	436584	404230	359139	643030	885509	1.26367e+06	112982	499277	769984	797534	304822	383070	528777	396606	206786	500343	C[160.0307]DSSPDSAEDVRK	P02765	AHSG
14004268	2	116600000	129100000	721000000	556400000	178600000	350700000	296200000	588400000	645000000	995000000	90360000	291700000	529700000	339400000	300900000	388800000	260700000	278200000	276800000	308600000	C[160.0307]DSSPDSAEDVRK	P02765	AHSG
14005943	1	4.39959e+06	5.20665e+06	5.77212e+06	7.07287e+06	3.64478e+06	20960000	16880000	66000000	11670000	112600000	1.28312e+06	12430000	20040000	26310000	23230000	62040000	5325152	18540000	21230000	14130000	QYGFC[160.0307]K	P02765	AHSG
14009443	1	8.06084e+06	13470000	21120000	18840000	9395105	15420000	17830000	67910000	38520000	68320000	6.29024e+06	31630000	25740000	56360000	18730000	58520000	15390000	28560000	32750000	21410000	C[160.0307]NLLAEK	P02765	AHSG
13990407, 14004085	2	16600000	25780000	78790000	77080000	50770000	33050000	44270000	51490000	113400000	143200000	39050000	72200000	84690000	111700000	26680000	32870000	67750000	76700000	29500000	44550000	C[160.0307]DSSPDSAEDVR	P02765	AHSG
13997508, 13997556	2	340400000	449900000	1206000000	1323000000	783600000	775700000	867100000	1167000000	2132000000	2586000000	481200000	1075000000	1638000000	1891000000	648600000	867500000	863900000	913600000	960900000	955200000	C[160.0307]NLLAEK	P02765	AHSG
13991433	3	96470000	100600000	268600000	194200000	169300000	234000000	227900000	197300000	377100000	530500000	102600000	276100000	406700000	455700000	241700000	148000000	210300000	161500000	132300000	245100000	VPQVSTPTLVEVSR	P02768	ALB
13991714	4	421086	706016	807378	723622	1.20682e+06	679759	3.96545e+06	3.7261e+06	7507778	11570000	1.11198e+06	3.71161e+06	11150000	12600000	529290	580336	4.95449e+06	4.45498e+06	4.15052e+06	5978271	LVRPEVDVMC[160.0307]TAFHDNEETFLK	P02768	ALB
13991908	2	386739	614157	2.7623e+06	1.59823e+06	737592	479040	2.61104e+06	2.78583e+06	8914198	9544180	1.09529e+06	3.88272e+06	53100000	14440000	424632	357925	9173420	8.09237e+06	6924100	5999555	LVNEVTEFAK	P02768	ALB
13992031	2	336760	278890	700830	632704	279797	180806	1903881	2.34228e+06	3886908	5586965	300685	2273398	5.72087e+06	7631349	292122	260202	4167375	4536481	2.18853e+06	3.03258e+06	AAFTEC[160.0307]C[160.0307]QAADK	P02768	ALB
13992674	2	190866	225368	681893	420251	214666	216083	1.1384e+06	1.73542e+06	3771293	3889526	409046	1.94382e+06	5432786	7.25309e+06	210253	244369	3.81711e+06	3.65438e+06	1.25496e+06	2.63268e+06	LC[160.0307]TVATLR	P02768	ALB
13993186	3	56140000	130900000	331600000	527600000	264400000	170800000	148200000	228000000	816000000	700500000	56320000	295000000	507300000	342200000	180500000	161000000	294200000	787900000	111900000	315500000	KVPQVSTPTLVEVSR	P02768	ALB
13997609	2	527989	419664	1018542	593547	536416	275678	1.10608e+06	953659	2.35726e+06	3.0822e+06	1.04974e+06	6478013	16500000	3.34275e+06	328128	354179	2.6839e+06	2.21647e+06	2.31868e+06	1.68084e+06	DDNPNLPR	P02768	ALB
13999136	3	151963	106127	52379.8	75091.5	171754	238464	1.63227e+06	1.9716e+06	568114	3.17712e+06	262630	880624	14570000	2011535	174321	176420	1.01721e+06	4.05319e+06	2.40657e+06	2.53598e+06	RHPYFYAPELLFFAK	P02768	ALB
13999473	3	834825	593838	898067	1.35857e+06	904393	574415	4.1337e+06	3.77922e+06	7.78731e+06	10620000	1.17613e+06	4.02135e+06	18010000	14540000	310675	530159	7280063	7149174	4.70305e+06	6159186	RPC[160.0307]FSALEVDETYVPK	P02768	ALB
13999912	2	275132	263543	286032	289992	171328	108246	898769	679744	1.81163e+06	1958457	287175	860348	2.62287e+06	1.69379e+06	192581	153592	1.63237e+06	1110112	1.39763e+06	1.13278e+06	LVAASQAALGL	P02768	ALB
14000305	2	122573	201175	405822	275737	247110	135070	1061243	1.10707e+06	2.06479e+06	3.17303e+06	429181	986815	2.91874e+06	3.27199e+06	123179	168886	1.91846e+06	1.38558e+06	1.6389e+06	1.18992e+06	ETC[160.0307]FAEEGK	P02768	ALB
14001342	3	123637	121557	197913	182687	128494	101647	514682	454975	1.57189e+06	1.6994e+06	167520	590286	6838655	1335814	413168	180259	722428	1.65616e+06	1.04499e+06	1.02248e+06	RHPDYSVVLLLR	P02768	ALB
14004140	2	12410000	30280000	22890000	37150000	31200000	50050000	34550000	34190000	80600000	167800000	1563650	35150000	78580000	30300000	71480000	33250000	24660000	190100000	15330000	73920000	KVPQVSTPTLVEVSR	P02768	ALB
14004153	2	1480000000	1678000000	4221000000	1982000000	2169000000	3311000000	2999000000	2784000000	4090000000	5173000000	1348000000	3209000000	3372000000	5506000000	3820000000	2543000000	2945000000	1846000000	2038000000	3245000000	VPQVSTPTLVEVSR	P02768	ALB
14004871	1	1.2831e+06	2.36541e+06	4.1787e+06	3.07813e+06	2.14006e+06	6.97659e+06	6880184	24830000	6155806	34050000	333355	8763708	8.17872e+06	11320000	6008294	25210000	3.64796e+06	5703354	8748714	5027520	C[160.0307]C[160.0307]TESLVNR	P02768	ALB
14005553	1	13070000	18290000	77970000	40680000	17240000	28610000	29550000	66110000	47930000	72300000	19490000	41730000	49410000	73310000	28330000	64110000	38220000	30780000	44900000	34670000	LVTDLTK	P02768	ALB
14005619	2	392458	467300	1.31853e+06	992118	489008	275234	2.16248e+06	2.64562e+06	5.7562e+06	4.99195e+06	1.20798e+06	2.58612e+06	5865169	9191891	407724	408539	6573245	4.25407e+06	3.36276e+06	3.70242e+06	TC[160.0307]VADESAENC[160.0307]DK	P02768	ALB
14008694	2	594832	532708	1.63118e+06	1352000	776745	471314	3.0441e+06	2632397	6957015	5.87544e+06	1.20597e+06	2547093	10220000	12170000	619924	573727	6.09177e+06	4.79867e+06	5266351	4.47299e+06	QNC[160.0307]ELFEQLGEYK	P02768	ALB
14011017	2	169923	164567	181348	412664	221806	112869	1.30996e+06	1.55677e+06	3.3495e+06	3.46045e+06	627884	1.45445e+06	3.25269e+06	6.1985e+06	95395	176578	3.9103e+06	2.4207e+06	2.20362e+06	2.06836e+06	ETYGEMADC[160.0307]C[160.0307]AK	P02768	ALB
14012661	3	43823.8	225991	175699	90004.4	65153.5	199011	535581	1.12642e+06	1.3504e+06	1.468e+06	76794	684656	1374786	2.77957e+06	120307	101874	1.55171e+06	1142582	908732	1.42781e+06	VHTEC[160.0307]C[160.0307]HGDLLEC[160.0307]ADDRADLAK	P02768	ALB
14013719	3	1.62817e+06	1.57425e+06	2.6264e+06	1.40497e+06	1.11016e+06	816273	1.58066e+06	1.45604e+06	5262897	3366223	1.66157e+06	2.69348e+06	27340000	15430000	285039	738833	8.20831e+06	7757421	4.09881e+06	3.0921e+06	SHC[160.0307]IAEVENDEM[147.0354]PADLPSLAADFVESK	P02768	ALB
13990302, 13993692, 13995352	2	224400000	370200000	1100000000	765900000	595000000	804000000	627400000	876900000	1197000000	1497000000	234600000	769500000	1189000000	1434000000	674000000	730800000	693200000	667500000	582100000	813000000	YLYEIAR	P02768	ALB
13991767, 13992309	2	263500000	383000000	1221000000	948400000	634900000	581600000	696600000	790800000	1382000000	1729000000	426600000	860800000	1300000000	1700000000	484800000	654800000	830200000	679000000	680100000	791000000	LVTDLTK	P02768	ALB
13992115, 14001212, 14003912	2	478800000	658000000	1316000000	1545000000	1143000000	1273000000	1308000000	1749000000	2415000000	4215000000	494900000	1613000000	2173000000	2678000000	984900000	1410000000	1431000000	1242000000	1130000000	1212000000	C[160.0307]C[160.0307]TESLVNR	P02768	ALB
14004458, 14011526	1	5344620	10850000	24190000	9317413	7.52677e+06	31990000	14600000	35780000	20790000	28800000	2.26739e+06	20010000	26250000	44890000	31970000	38930000	11910000	18490000	14170000	23160000	YLYEIAR	P02768	ALB
14004859, 14004944, 14012394, 14014050, 14015537	2	899700000	1166000000	3544000000	2621000000	1853000000	1686000000	1703000000	2332000000	3898000000	3869000000	1505000000	2171000000	3128000000	4207000000	1823000000	2012000000	2735000000	1682000000	2217000000	1989000000	YIC[160.0307]ENQDSISSK	P02768	ALB
13993883	2	9728944	16410000	59510000	45180000	28630000	36840000	30680000	44660000	81210000	97290000	12870000	43700000	74640000	48480000	33840000	26770000	40000000	31550000	26460000	43830000	GYQELLEK	P02771	AFP
13994900	2	17030000	23040000	69280000	62950000	39620000	46010000	47300000	65750000	95490000	155700000	22600000	52410000	85160000	87490000	39780000	49980000	50810000	48940000	48650000	49790000	YIQESQALAK	P02771	AFP
13997578	3	2367133	2.24081e+06	2.08109e+06	3266349	2662665	7.96233e+06	7233731	6717315	4806762	16770000	1.00842e+06	5.28809e+06	7.73532e+06	6.21598e+06	5.04835e+06	5.31555e+06	2.48838e+06	9000640	2.64389e+06	6.26181e+06	LGEYYLQNAFLVAYTK	P02771	AFP
14008692	2	5.46697e+06	5255319	5044435	6.02209e+06	4566219	16430000	13520000	12570000	9148310	22780000	1.92352e+06	10750000	10830000	13330000	11980000	12160000	4.97687e+06	15460000	6120109	11880000	LGEYYLQNAFLVAYTK	P02771	AFP
14013847	1	149916	260350	398049	97644.7	61920.9	734929	373844	872743	418420	1.12075e+06	49.121	462080	497216	1.03452e+06	1.05091e+06	378433	128093	372081	84797.8	558520	GYQELLEK	P02771	AFP
13990864	2	3725155	6415286	15150000	13370000	7.61257e+06	14640000	11380000	17220000	28060000	39360000	2.69291e+06	17240000	23580000	25900000	11500000	10350000	12030000	12830000	6731545	16450000	LC[160.0307]MAALK	P02774	GC
13999057	3	959766	1.17619e+06	6575264	8.22363e+06	4.61884e+06	3.15971e+06	4949180	3.41847e+06	13530000	18420000	2580674	3.66897e+06	13310000	4559117	1.5242e+06	1.38957e+06	3.82973e+06	2.74318e+06	3.01796e+06	4.58278e+06	GQELC[160.0307]ADYSENTFTEYK	P02774	GC
14005544	2, 3	20640000	29810000	61420000	56480000	67370000	34700000	47790000	36030000	118200000	98930000	65820000	69170000	72720000	131100000	23920000	36390000	93020000	61520000	41940000	55760000	HQPQEFPTYVEPTNDEIC[160.0307]EAFR	P02774	GC
14007346	3	18760000	17230000	37980000	35290000	32150000	47480000	40190000	44330000	68480000	96150000	10180000	27300000	48370000	44460000	49770000	32220000	22410000	28480000	40430000	48800000	HQPQEFPTYVEPTNDEIC[160.0307]EAFRK	P02774	GC
14009658	3	2.78818e+06	4719842	7.43588e+06	11380000	1726726	8499064	5.78898e+06	19190000	9441786	16610000	1.1137e+06	9516525	10220000	5698188	20510000	17730000	4.1818e+06	23770000	4.4586e+06	17030000	GQELC[160.0307]ADYSENTFTEYKK	P02774	GC
14011200	2	2.25897e+06	2.7315e+06	17320000	13090000	9314779	8807200	10230000	8879713	20450000	28120000	6.77691e+06	7390370	17200000	13560000	5.45655e+06	4.60617e+06	8586234	4913329	8594229	9348431	GQELC[160.0307]ADYSENTFTEYK	P02774	GC
13993936	2	1.61348e+06	1.69928e+06	445856	439331	432858	600550	221852	220807	609048	802809	790750	1.9153e+06	773197	1.04422e+06	250648	742040	2.9793e+06	4.46892e+06	355434	419502	HITSLEVIK	P02776	PF4
13997125	3	3830569	2.94912e+06	270005	461747	613525	1.47177e+06	318257	219065	611926	1.13503e+06	879239	2.79041e+06	1.34094e+06	1.43827e+06	608558	1.07031e+06	4080207	6.69318e+06	896282	679853	AGPHC[160.0307]PTAQLIATLK	P02776	PF4
14015038	2	53735.4	63471.8	862449	351233	97687.6	122330	112795	89743.8	286314	27772.4	516625	247499	86783.7	33857.7	259253	270441	267430	225694	376272	313859	LAVDEEENADNNTK	P02786	TFRC
14008681	1	990556	1.21073e+06	2169055	1742330	937592	2.12762e+06	1.98573e+06	5.82951e+06	2.15509e+06	5588081	812793	2.05707e+06	2759238	7085110	2.66703e+06	5005413	1.79997e+06	3.71484e+06	1.93071e+06	1.62487e+06	GDVAFVK	P02787	TF
13993540	2	93520000	108700000	118400000	192600000	194400000	207800000	211900000	215800000	303600000	483700000	57060000	196800000	227900000	463600000	199900000	208000000	174800000	221200000	126300000	170600000	C[160.0307]GLVPVLAENYK	P02788	LTF
13994888	2	51730000	76790000	89230000	94670000	100900000	131400000	130300000	135600000	162600000	228800000	40440000	152800000	136200000	366500000	142100000	140200000	125900000	134300000	56250000	125500000	YYGYTGAFR	P02788	LTF
14010411	3	942503	947240	108838	32253.3	947481	1.30808e+06	109028	116242	1162106	1.45235e+06	600079	1.47795e+06	1.78624e+06	1.42826e+06	360495	461716	189681	965000	1.36598e+06	1.73797e+06	ESTVFEDLSDEAERDEYELLC[160.0307]PDNTR	P02788	LTF
14011402	2	899848	553722	192713	222552	756555	687579	240060	102056	961134	702139	1210890	680051	718283	4.05864e+06	186794	364500	469735	208898	1.44751e+06	935638	NLLFNDNTEC[160.0307]LAR	P02788	LTF
14011720	3	851234	925530	57978.9	107878	1.01771e+06	1.26257e+06	154144	72437.8	1.92154e+06	1.40284e+06	1.35575e+06	1.22565e+06	1.52121e+06	1.21947e+06	286598	378827	495581	892194	1.98811e+06	1.585e+06	SQQSSDPDPNC[160.0307]VDRPVEGYLAVAVVR	P02788	LTF
14009837	2	261200	363079	121787	265888	322380	314809	239135	241223	504823	714733	171420	471453	212886	1063546	555966	432586	338636	366628	187169	329661	SWPAVGNC[160.0307]SSALR	P02790	HPX
13990968	2	3.53687e+06	3.71655e+06	3.10065e+06	3209800	1.47242e+06	2.58514e+06	2.75748e+06	2.78285e+06	1.41469e+06	1.40598e+06	3.97557e+06	1531519	980883	712248	2951478	1.70003e+06	619026	885412	1.55862e+06	2.47041e+06	ALFQDIK	P02792	FTL
13992620	3	10120000	8.18719e+06	4225820	7092598	3.52384e+06	6264417	7.5416e+06	5.9503e+06	2.36863e+06	3.47481e+06	7120639	2.9532e+06	1.6347e+06	1.695e+06	6899070	3.52811e+06	1.05998e+06	1.22001e+06	3.60944e+06	4.38982e+06	LNQALLDLHALGSAR	P02792	FTL
14002047	3	2.18885e+06	2.26494e+06	1.39677e+06	1.54294e+06	740788	1424085	1.6182e+06	1.91082e+06	590235	683948	1786735	634469	344549	2.10379e+06	1.48797e+06	1.6527e+06	252625	309501	1.23763e+06	884510	MGDHLTNLHR	P02792	FTL
14004408	2	18800000	17380000	14420000	13200000	6462845	9915196	13070000	10100000	5.26846e+06	4.08715e+06	21540000	15660000	3.2134e+06	2.67798e+06	10810000	10100000	3122356	2.8428e+06	9720597	8540360	LGGPEAGLGEYLFER	P02792	FTL
14005229	3	13760000	10850000	3607199	2239808	4695400	7.25355e+06	8942800	4882241	2.85497e+06	2.30107e+06	14000000	3.70146e+06	1.86099e+06	2.9385e+06	6.19064e+06	4682915	2.20108e+06	1961397	6.43254e+06	5.60443e+06	TDPHLC[160.0307]DFLETHFLDEEVK	P02792	FTL
14007887	2	1.35603e+06	791652	240346	338452	188086	657217	676853	387422	30621.3	150148	293685	118686	11168.8	1.51948e+06	950281	289838	17405.9	44766	179944	279243	LNQALLDLHALGSAR	P02792	FTL
13990293	2, 3	18810000	26530000	16090000	14370000	10400000	14390000	16510000	19570000	7.54397e+06	5.9498e+06	22560000	12180000	2081938	3.77185e+06	29520000	36990000	1.98717e+06	2.26959e+06	8403958	15900000	NVNQSLLELHK	P02794	FTH1
13990860	3	11290000	10840000	5.05874e+06	6023081	8356859	5.78329e+06	10040000	12560000	2.17826e+06	3.27748e+06	15120000	3.06199e+06	546616	814155	16200000	16970000	261430	604055	6804555	5269802	ELGDHVTNLRK	P02794	FTH1
14011924	2	4728172	4.07881e+06	4506316	5273021	4.13606e+06	3582258	5191580	2.48073e+06	1.72786e+06	734361	18580000	1796716	678086	4.13653e+06	5.75371e+06	4278250	601667	589593	2.80899e+06	1.94851e+06	M[147.0354]GAPESGLAEYLFDK	P02794	FTH1
14004406	2	10580000	13080000	5434186	7804351	4.29215e+06	3782891	9152983	16280000	7.82367e+06	7.61128e+06	4782793	5.89183e+06	4344430	6.53142e+06	6515673	6616770	4.63332e+06	3489488	5096005	9227320	SC[160.0307]C[160.0307]SC[160.0307]C[160.0307]PVGC[160.0307]AK	P02795	MT2A
14012281	2	510783	400826	167451	22436.2	182292	255108	213537	108017	34748.2	150790	561378	517665	435596	153083	169442	170519	1855011	788688	196698	324223	GPNVVGPYGLLQPFADAMK	P03886	MT-ND1
13999484	3	1.14857e+06	1.1832e+06	725183	674716	694909	954451	582906	507123	92216.7	192127	1.02166e+06	1.49942e+06	1761770	924409	1.1886e+06	720665	3.11034e+06	3011590	649217	530311	TISQHQISTSIITSTQK	P03915	MT-ND5
14004627	2	5432962	6.60078e+06	27210000	15140000	10520000	11800000	10630000	11090000	18780000	22610000	6045620	14290000	22100000	49110000	8741089	9016854	16150000	19830000	12910000	14170000	DVWGIEGPIDAAFTR	P04004	VTN
13990554	2	6352262	5390649	2104121	1.84611e+06	1.74091e+06	1.48457e+06	2.85575e+06	2.17483e+06	919074	906344	5.71353e+06	2.06922e+06	1.04495e+06	699394	2.83646e+06	3785514	2.95548e+06	3.68395e+06	2.7509e+06	1.58883e+06	NLSVEDAAR	P04040	CAT
13990683	3	20130000	19340000	7.91789e+06	6622596	4.60151e+06	5.7262e+06	8911807	10280000	3.15406e+06	2.65623e+06	11960000	4858159	3.16139e+06	1.92015e+06	12090000	13330000	8926392	11690000	8025685	6207735	n[43.0184]ADSRDPASDQMQHWK	P04040	CAT
13991104	3	3.77275e+06	3.63016e+06	2.03556e+06	1.54635e+06	915260	1.73627e+06	1.6665e+06	2102736	1.75892e+06	1.48306e+06	1.16227e+06	1324825	1.57928e+06	1.24665e+06	2.49001e+06	2.76916e+06	1.32894e+06	2.02073e+06	2032138	1.77365e+06	RLC[160.0307]ENIAGHLK	P04040	CAT
13995769	3	13860000	10190000	5.38132e+06	3.78405e+06	3.44913e+06	3.77699e+06	5.21864e+06	5.33891e+06	2.41521e+06	1.48757e+06	8.27493e+06	4656706	3.30023e+06	1.02567e+06	4.6068e+06	7456470	5782457	9538084	4.38914e+06	3569116	FSTVAGESGSADTVRDPR	P04040	CAT
13998745	2	11630000	10130000	4425034	2858713	2938850	3.78512e+06	4.66761e+06	4.30184e+06	1502741	1.93475e+06	8230530	3390413	2.17623e+06	1.15657e+06	5191722	6.97138e+06	5.09074e+06	6.46035e+06	4.17611e+06	3.28337e+06	LSQEDPDYGIR	P04040	CAT
14004769	2	21140000	21840000	12340000	5.85294e+06	4.66844e+06	5864289	6.71065e+06	11930000	3366464	2.07161e+06	22330000	6909913	3.28998e+06	1.37051e+06	12290000	11620000	13600000	10840000	7.94933e+06	6.08147e+06	ADVLTTGAGNPVGDK	P04040	CAT
14005515	4	7.80772e+06	2.93014e+06	220573	2348148	1.79135e+06	2565123	2.63866e+06	4.45685e+06	192476	532899	1.13319e+06	520171	693065	235764	8877405	4883612	593037	7903165	957819	874862	FYTEDGNWDLVGNNTPIFFIRDPILFPSFIHSQK	P04040	CAT
14005717	4	20660000	19410000	3.07584e+06	1.79133e+06	3.18456e+06	3.3281e+06	5.52788e+06	4.97573e+06	687659	793940	4549408	4.94632e+06	1.14358e+06	1232740	9315864	9648534	5402070	7.8839e+06	4.38495e+06	3582123	DGPMC[160.0307]MQDNQGGAPNYYPNSFGAPEQQPSALEHSIQYSGEVR	P04040	CAT
14006326	3	9046380	8412992	1.47749e+06	2.79034e+06	2.53538e+06	1.41279e+06	2.36884e+06	1.53998e+06	870978	486401	7398805	3016860	1.2596e+06	2.81402e+06	2.36267e+06	3603063	3.96552e+06	3.03502e+06	2692525	1.44905e+06	GPLLVQDVVFTDEMAHFDR	P04040	CAT
14009566	2	860357	1.09139e+06	645255	393537	334414	192058	257037	164052	50308.8	16939.6	1940600	267888	100932	78666.1	156212	336048	777879	229928	406579	172014	FSTVAGESGSADTVR	P04040	CAT
14011036	3	26610000	23270000	3139950	2.07228e+06	4.50628e+06	6.32228e+06	8869084	7264036	2.12464e+06	2.14435e+06	13270000	6801630	2.95066e+06	4.02457e+06	12490000	12890000	5.78825e+06	11520000	6.56558e+06	6.17434e+06	NPVNYFAEVEQIAFDPSNMPPGIEASPDK	P04040	CAT
13993990	3	2.5367e+06	1.69651e+06	339197	591105	1512302	1336675	1.62901e+06	1100072	292575	437040	1.35165e+06	884052	379722	377194	1.70526e+06	911746	408328	766178	1.28989e+06	1.28612e+06	FFHPEEWADLFQAAGAK	P04066	FUCA1
13990304	2	53400000	46150000	26160000	16310000	22860000	24190000	22390000	25500000	14400000	10620000	46240000	17710000	3.70515e+06	3007316	47350000	39620000	12440000	9664613	23280000	19530000	GILAADESTGSIAK	P04075	ALDOA
13993696	2	10690000	7403052	2528793	2.51412e+06	2.72728e+06	5480367	4539177	5358124	1737844	1.63362e+06	2912449	1.85805e+06	508433	623160	6.86734e+06	12390000	1.23136e+06	1.82424e+06	4.63152e+06	2.65385e+06	RALANSLAC[160.0307]QGK	P04075	ALDOA
13994068	2	6.6751e+06	7.49297e+06	1.61767e+06	1.0282e+06	2781005	2.1887e+06	2955224	2.34389e+06	963735	754449	7550523	2.86986e+06	2.33014e+06	6435301	3.07236e+06	3.74868e+06	1.79962e+06	1.68114e+06	3.52158e+06	1.68067e+06	QLLLTADDR	P04075	ALDOA
14004207	3	169700000	109500000	38370000	28400000	47150000	44960000	58560000	45250000	20880000	14230000	108500000	24540000	5394791	2.0611e+06	80530000	79400000	19750000	15180000	67590000	37990000	IGEHTPSALAIMENANVLAR	P04075	ALDOA
14005004	2	4031164	4.70702e+06	1.33093e+06	776704	2.03346e+06	791062	1.33051e+06	883166	592356	306733	11350000	953348	109100	12702.9	1220647	2.55112e+06	1.05441e+06	301655	1600807	845822	LQSIGTENTEENR	P04075	ALDOA
14012736	3	3.07757e+06	2.22092e+06	1.84355e+06	1.42186e+06	1.4974e+06	1.27045e+06	1.32118e+06	1.34754e+06	683726	578113	1.91665e+06	513017	396147	343737	1666134	1.34626e+06	562243	778639	1.26271e+06	1.25245e+06	IGEHTPSALAIM[147.0354]ENANVLAR	P04075	ALDOA
14014288	3	5.10593e+06	4.0378e+06	2419976	3.19191e+06	3490990	3.30695e+06	4.97057e+06	3.08614e+06	3.25651e+06	1.49962e+06	4.08057e+06	2295393	1.41545e+06	2.69557e+06	4857187	7.21536e+06	1504348	1.22692e+06	3.42321e+06	2.11866e+06	TVPPAVTGITFLSGGQSEEEASINLNAINK	P04075	ALDOA
14013474	2	2.13949e+06	2980183	427967	320782	479911	772044	1.48884e+06	556392	342158	265155	2.31209e+06	405540	45873.7	236205	3.395e+06	1101467	365727	183229	1.0765e+06	793136	VHVGDEDFVHLR	P04080	CSTB
13990319	2, 3	45340000	35470000	22640000	19620000	30950000	21560000	19490000	25910000	11150000	7292226	33420000	36820000	38520000	23620000	27910000	33590000	63380000	105800000	27220000	22020000	GVDEATIIDILTK	P04083	ANXA1
13990533	3	17470000	11630000	6.11331e+06	4817755	8.13356e+06	7.68422e+06	8119111	5.9932e+06	3107679	2.08667e+06	12000000	12300000	13500000	8.1279e+06	10340000	9742637	20580000	36160000	8885561	6.5916e+06	GLGTDEDTLIEILASR	P04083	ANXA1
13990715	2	13290000	14150000	9418841	5.47374e+06	7.47212e+06	9465035	6.87604e+06	5862646	3980096	2.53139e+06	8874932	14580000	13290000	8.38636e+06	10290000	8671993	29550000	45550000	7990570	7993774	SEIDMNDIK	P04083	ANXA1
13990826	2	32080000	28130000	18370000	11140000	17880000	21590000	14910000	18500000	7203672	6.54477e+06	27980000	31820000	29720000	22760000	22750000	25950000	64030000	106000000	22120000	17620000	DITSDTSGDFR	P04083	ANXA1
13991114	2	9545940	7576319	6.40753e+06	5287911	6.82686e+06	6.27382e+06	6453014	7.56304e+06	2964420	2.8637e+06	9669402	8618336	9502117	5261986	9126518	11840000	20060000	25960000	10070000	5367511	ALYEAGER	P04083	ANXA1
13991653	3	41780000	35800000	11110000	14110000	5957029	23280000	15470000	25470000	6.04315e+06	5636712	530946	28110000	28890000	9130661	42280000	29820000	32280000	82120000	13490000	28150000	AAYLQETGKPLDETLK	P04083	ANXA1
13994194	2	13400000	12140000	6.42255e+06	4629250	8026155	8434817	7.90536e+06	5.74334e+06	3.53914e+06	2.24084e+06	10250000	13790000	12180000	6229349	12330000	8738872	26540000	32790000	7.71038e+06	7.81327e+06	NALLSLAK	P04083	ANXA1
13994502	3	1.14609e+06	1.07847e+06	806080	601355	1.18821e+06	952812	1.01268e+06	633691	368910	183285	1.46256e+06	988029	1.47542e+06	438838	975304	950203	2.31714e+06	3194522	1.08655e+06	820038	GTDVNVFNTILTTR	P04083	ANXA1
13994585	3	26550000	15170000	817228	3.91358e+06	5.73352e+06	15490000	13610000	10870000	1.14253e+06	4.06926e+06	5.70896e+06	14600000	12730000	9655540	23600000	20560000	12340000	75130000	10180000	11790000	ALTGHLEEVVLALLK	P04083	ANXA1
13995000	2	10460000	8452319	5.21986e+06	4.76503e+06	8000337	7.01678e+06	7.37369e+06	6.48366e+06	2761116	2.26121e+06	9898784	3.04564e+06	629326	212426	8814552	9598309	1.35381e+06	1.86153e+06	6.45469e+06	7.30816e+06	n[43.0184]AMVSEFLK	P04083	ANXA1
13995340	2	44530000	39520000	26910000	18030000	29670000	29530000	24040000	26180000	13170000	10450000	33940000	45930000	47870000	28040000	39720000	39210000	93020000	123200000	32610000	28810000	TPAQFDADELR	P04083	ANXA1
13996382	2	374347	304088	501729	470599	162351	335744	270071	243125	321368	127147	283180	347222	919741	2.6157e+06	209705	332291	871959	1.5421e+06	577247	407684	SEIDM[147.0354]NDIK	P04083	ANXA1
13997316	3	65330000	53490000	43810000	23740000	32000000	45870000	35990000	39410000	14930000	13680000	30400000	53140000	69350000	29960000	68880000	48030000	85760000	193400000	43160000	36970000	GDRSEDFGVNEDLADSDAR	P04083	ANXA1
13999991	3	2.19434e+06	1481441	308722	710257	1.34161e+06	1.4339e+06	921764	465383	334072	406930	1.42892e+06	1.12033e+06	1.7285e+06	1.35828e+06	1.21577e+06	796795	2.93674e+06	3544951	972222	969695	MYGISLC[160.0307]QAILDETK	P04083	ANXA1
14004124	2	29480000	27620000	21980000	17350000	22140000	18580000	20410000	14820000	8.37828e+06	4325846	34100000	19940000	22020000	12250000	23840000	27240000	58930000	57930000	30790000	17650000	GTDVNVFNTILTTR	P04083	ANXA1
14004300	3	178800000	133900000	87810000	48100000	82680000	69070000	71500000	66390000	34530000	19740000	156500000	85030000	64060000	18500000	126300000	121000000	218200000	210700000	112000000	66390000	GGPGSAVSPYPTFNPSSDVAALHK	P04083	ANXA1
14004973	2	5779383	2938847	140534	550038	821798	2.5832e+06	2.2405e+06	1.53186e+06	153465	579269	1.28752e+06	2486773	1.92213e+06	1.68664e+06	4.83588e+06	3.26819e+06	2.31123e+06	12510000	1569590	2078959	ALTGHLEEVVLALLK	P04083	ANXA1
14005727	2, 3	37050000	29090000	21030000	12000000	21900000	19950000	17770000	16900000	12960000	5746237	30020000	10450000	4.64093e+06	1.93947e+06	26820000	29500000	7.36077e+06	5.36889e+06	26400000	20940000	QAWFIENEEQEYVQTVK	P04083	ANXA1
14008994	2	13250000	15530000	8090915	5.15592e+06	11230000	4.62759e+06	6769997	3.51582e+06	3.2556e+06	1.37423e+06	26270000	15580000	7.71355e+06	8546322	7.23357e+06	7109285	40850000	21440000	8.34595e+06	6119090	SEDFGVNEDLADSDAR	P04083	ANXA1
14009684	2	40120000	29490000	9497302	9258699	18700000	20400000	15550000	7429382	5102271	3.13556e+06	28890000	22110000	15220000	12410000	20350000	19230000	50950000	49070000	25760000	15590000	MYGISLC[160.0307]QAILDETK	P04083	ANXA1
14012049	1	600391	570593	129049	118206	194031	294312	276139	159460	25212.5	46138.6	136125	555597	305874	191567	710519	373026	726693	1286780	0	297862	NALLSLAK	P04083	ANXA1
14012903	2	4.0546e+06	2762086	2.95584e+06	3.41133e+06	4.13585e+06	1.99803e+06	2.13293e+06	1.35993e+06	1.27596e+06	608608	3700134	2.70851e+06	6352608	15130000	1.44276e+06	1965740	10080000	11910000	3157507	1.55365e+06	M[147.0354]YGISLC[160.0307]QAILDETK	P04083	ANXA1
13991347	2	605910	929753	1.8453e+06	1598720	1547282	1.5983e+06	1.49303e+06	1.60867e+06	2410153	2851394	638036	2819415	2.4106e+06	16750000	912093	1.34027e+06	1.91058e+06	1.32499e+06	1.19445e+06	1.40073e+06	GFEPTLEALFGK	P04114	APOB
13995694	2	219519	411074	1.17477e+06	974286	619904	1.00197e+06	811817	1.28434e+06	1.57349e+06	3.11774e+06	395465	1.56376e+06	1.54827e+06	6962093	460064	869567	920590	568450	798854	1.08143e+06	DFSAEYEEDGK	P04114	APOB
13996490	2	244844	208983	569274	650072	554594	549042	604238	502159	1.16822e+06	1840681	166825	855690	1.25237e+06	3.6071e+06	460510	377388	502895	490783	465309	639979	FIIPGLK	P04114	APOB
13999625	2	894663	622414	1.83552e+06	2.05309e+06	2.09556e+06	2.21285e+06	1.8097e+06	1.80507e+06	3.62084e+06	5.0006e+06	666217	4.08191e+06	3.47212e+06	17700000	1.99117e+06	1.29038e+06	2.04878e+06	2.71716e+06	1.34209e+06	2.15262e+06	TEVIPPLIENR	P04114	APOB
14013457	2	381863	577660	1.6618e+06	931920	950897	1.13408e+06	936530	916639	1.43336e+06	1839167	667522	1.97491e+06	1282044	11060000	788332	867462	1.41397e+06	968697	704137	1180864	IEGNLIFDPNNYLPK	P04114	APOB
13993381	3	28760000	43890000	8440558	10020000	12180000	18100000	15420000	16630000	4567578	2.98877e+06	41080000	31430000	3.51196e+06	6944114	39110000	42460000	13500000	14160000	11310000	12480000	HHAAYVNNLNVTEEK	P04179	SOD2
13994328	2	8596759	12560000	2.68601e+06	3.49561e+06	3.42482e+06	4246215	4.63116e+06	3.22748e+06	1.83286e+06	1117870	9380720	8684410	1.37024e+06	1891127	9656816	8.3637e+06	4057069	2.3105e+06	4271797	3.90898e+06	GELLEAIK	P04179	SOD2
13996145	2	582186	1174737	609898	325135	664827	191626	84141.1	144102	386239	5011.67	1.153e+06	1.13779e+06	98740.2	0	159343	131685	761648	241037	344811	471924	YQEALAK	P04179	SOD2
14004215	2	26680000	33520000	4.10378e+06	3.05796e+06	7983184	10550000	10820000	8561081	3.27198e+06	2.29304e+06	17660000	16780000	2.71745e+06	1.49965e+06	37080000	24680000	5.07004e+06	7.89043e+06	4626362	9652219	GDVTAQIALQPALK	P04179	SOD2
14006696	4	28130000	28760000	851334	1.3086e+06	5969672	11790000	13530000	8603575	2399899	2268773	15650000	9733168	1.67645e+06	1.34818e+06	29660000	29040000	4.01913e+06	5.24609e+06	6.54307e+06	11020000	HSLPDLPYDYGALEPHINAQIMQLHHSK	P04179	SOD2
14007275	3	14340000	14370000	1.4467e+06	1.38281e+06	2220145	5857609	5512196	4.11995e+06	1.4779e+06	2.15971e+06	1.78379e+06	4.05899e+06	1.19465e+06	904240	17970000	12180000	1139077	4.45364e+06	2.28234e+06	4214454	FNGGGHINHSIFWTNLSPNGGGEPK	P04179	SOD2
14008526	4	2.78466e+06	1.08805e+06	255512	4598947	1.85863e+06	1810270	965206	1.0026e+06	363595	520430	791145	811017	740172	397919	1.93152e+06	2411864	526611	1.07466e+06	445931	199894	GHLQIAAC[160.0307]PNQDPLQGTTGLIPLLGIDVWEHAYYLQYK	P04179	SOD2
13996006	2	163555	288823	936711	874952	383503	859342	513464	799962	1.718e+06	2.24308e+06	218620	810517	1.26611e+06	4.34404e+06	552195	513378	597012	991235	429433	1.02202e+06	ALDLINK	P04196	HRG
13995019	2	2.54295e+06	2.53819e+06	9341435	6576580	5474559	6862469	6.22645e+06	5934815	14170000	15120000	1.7937e+06	5.80538e+06	13940000	7481220	6057071	3.9746e+06	5.61483e+06	6736574	5539588	7248309	GVTFLLR	P04217	A1BG
13990595	3	27400000	68920000	5.85328e+06	15050000	16520000	41600000	9046824	19740000	12910000	30030000	22420000	32270000	13190000	12610000	40010000	30790000	10120000	14460000	31730000	45220000	AVTELGRPDAEYWNSQK	P04229	HLA-DRB1
13990632	2	3.46548e+06	9017050	2801828	7878376	4.34708e+06	11780000	1.63052e+06	3955466	3554585	10510000	3379638	6545083	4503540	2850079	5.93502e+06	5004189	3.93487e+06	4433679	8988274	11200000	GHSGLQPTGFLS	P04229	HLA-DRB1
13991612	2	8482880	23720000	3.68211e+06	6.06356e+06	3.19502e+06	7.04309e+06	1.26534e+06	3.03899e+06	3.08903e+06	7916944	2.01163e+06	2.2878e+06	5890676	7.21464e+06	3395150	5083313	5.38962e+06	5.3072e+06	4279271	6483765	FDSDVGEYR	P04229	HLA-DRB1
13991968	3	2917783	7.90208e+06	769316	2.70083e+06	2357895	9158688	726417	1904711	476833	1.62017e+06	365428	1.10811e+06	1.16039e+06	11070000	4529220	3356362	1.50583e+06	2.73547e+06	164742	516160	HNYGVGESFTVQR	P04229	HLA-DRB1
13992893	2	762826	1.70764e+06	565244	1.73457e+06	2.83693e+06	7.31605e+06	1.26642e+06	2.64101e+06	427212	1.33305e+06	4914739	6163253	194612	245766	4.54198e+06	4823952	4287760	5.61491e+06	2484492	3.68051e+06	AAVDTYC[160.0307]R	P04229	HLA-DRB1
13993735	2	533432	1.60982e+06	968431	2253118	674744	2.00713e+06	293686	868613	117692	647510	731296	1.22452e+06	4450180	1.16444e+06	616030	503512	8.29763e+06	10350000	928573	1.19497e+06	NTMETIDWK	P04233	CD74
14002235	3	642420	963174	279129	968797	612782	1.53542e+06	281970	549302	46937.8	458149	423786	589844	1.69454e+06	2.20904e+06	506913	303640	2.37474e+06	3.46353e+06	436982	751589	LTVTSQNLQLENLR	P04233	CD74
14006953	2	2699911	6.55921e+06	2.45519e+06	6344910	3153577	8689461	893339	3.43847e+06	365867	2.39719e+06	3.47976e+06	2.9911e+06	7.91508e+06	12430000	3.5084e+06	2.4082e+06	18760000	19950000	2.59693e+06	4.02099e+06	LTVTSQNLQLENLR	P04233	CD74
14007491	2	2539976	2.51618e+06	1187217	3.0517e+06	1.4008e+06	2.22111e+06	1.17829e+06	1.96617e+06	774446	1.06432e+06	2969802	1.06169e+06	1.457e+06	2774117	2.17597e+06	1.73507e+06	4637233	3064553	1.69344e+06	2.05008e+06	DLISNNEQLPMLGR	P04233	CD74
13990386	2	6460266	19290000	55720000	23730000	12700000	4939236	28710000	9252208	67920000	34430000	23780000	128400000	97530000	18560000	7.40594e+06	10770000	32190000	16630000	205800000	10830000	TLLEGEESR	P04264	KRT1
13990388	2	6484692	8677072	38230000	14340000	7.29826e+06	2.34853e+06	17390000	3.85916e+06	29660000	20670000	7366504	83830000	46280000	9542814	3.14693e+06	4152583	17660000	8.0274e+06	141200000	5.67155e+06	DVDGAYMTK	P04264	KRT1
13990405	3	2.61054e+06	8705694	34430000	14890000	5.08386e+06	3.54202e+06	15220000	3794761	17770000	23030000	1.79588e+06	60740000	57700000	5504701	2.71906e+06	3.24609e+06	10600000	2570322	56920000	7.46089e+06	RTNAENEFVTIK	P04264	KRT1
13991075	2	11130000	29000000	88680000	50680000	30600000	13980000	69770000	16340000	93110000	96170000	23430000	237600000	243200000	23940000	23240000	14910000	60140000	29120000	329200000	27100000	LNDLEDALQQAK	P04264	KRT1
13991109	2	4.84421e+06	17740000	61340000	26700000	20510000	4577974	24520000	3195140	67550000	26930000	25650000	144800000	89160000	26620000	4.18596e+06	3.86919e+06	47610000	8773065	225600000	8.05694e+06	TNAENEFVTIK	P04264	KRT1
13991202	2	4833654	4.01369e+06	15280000	2724147	2413006	1.29521e+06	5934921	1.50297e+06	26420000	7.39093e+06	3.52549e+06	33680000	28430000	4.51027e+06	2.63074e+06	2.30618e+06	8586894	4200367	53190000	2.30273e+06	SISISVAR	P04264	KRT1
13992467	2	28290000	41430000	122800000	66980000	40000000	15710000	87400000	17180000	175900000	103100000	32050000	277900000	288800000	40330000	25040000	17770000	72370000	36930000	454500000	29320000	SLNNQFASFIDK	P04264	KRT1
13992931	3	14290000	28650000	10930000	10040000	17130000	9714597	61430000	13240000	44080000	51830000	26040000	164200000	143500000	78560000	14650000	16580000	22320000	29050000	267900000	21940000	THNLEPYFESFINNLR	P04264	KRT1
13992972	2	156422	711692	2.62331e+06	1.46471e+06	501920	220324	1135522	176053	1.43941e+06	1.16253e+06	459314	6029434	4296308	482965	185505	223638	1.54967e+06	769389	2727892	541838	NM[147.0354]QDMVEDYR	P04264	KRT1
13993088	2	1.69149e+06	5.64207e+06	18890000	6924690	3.76486e+06	2.31499e+06	10440000	4.58628e+06	12720000	17100000	2.67818e+06	38300000	39420000	5403032	2506295	3.92686e+06	8982373	3415703	125400000	3.70075e+06	LRSEIDNVK	P04264	KRT1
13993815	2	4.1895e+06	20950000	49100000	13150000	13950000	5419067	33230000	7.24967e+06	37240000	36630000	7.86102e+06	163100000	99960000	18900000	5.36398e+06	7707802	37620000	14010000	164700000	13480000	DYQELMNTK	P04264	KRT1
13995175	2	8613298	22630000	77450000	36760000	17680000	6077245	33100000	9809887	55740000	46850000	16180000	149100000	119900000	22970000	8688005	9962147	37580000	12610000	254200000	11890000	AEAESLYQSK	P04264	KRT1
13995310	2	4432829	14360000	56790000	24040000	14790000	5.08822e+06	41940000	6121157	40050000	42980000	10630000	227800000	39950000	16550000	5.14235e+06	6.10666e+06	33670000	14830000	344700000	12570000	NMQDMVEDYR	P04264	KRT1
13999189	2	5.59424e+06	10130000	7.13628e+06	4.26589e+06	2.92925e+06	3.53507e+06	13690000	4482319	31550000	17330000	2258253	56270000	23760000	8924710	4538870	6.35201e+06	9145745	13330000	40320000	4651396	LALDLEIATYR	P04264	KRT1
14004142	2	6568441	28830000	52270000	17880000	15630000	4930426	27620000	5.45044e+06	35900000	27570000	17740000	127100000	65630000	19250000	7.29157e+06	7.53044e+06	39340000	11190000	187700000	12880000	QISNLQQSISDAEQR	P04264	KRT1
14004841	2	2961582	11340000	47530000	13130000	4289094	4.22124e+06	14310000	5.69165e+06	16760000	18180000	1.39739e+06	71410000	43340000	6.73866e+06	3.60148e+06	5.48418e+06	12540000	2.9438e+06	61250000	8237959	RTNAENEFVTIK	P04264	KRT1
14006318	3	17970000	23580000	87910000	24020000	14630000	7374897	44270000	18410000	64360000	40910000	6.51405e+06	79260000	171000000	6.65071e+06	15810000	17670000	18030000	20050000	500300000	14360000	QISNLQQSISDAEQRGENALK	P04264	KRT1
14010706	3	957873	707342	2.66536e+06	2598958	1.11412e+06	287374	4804268	993607	3.18999e+06	3012600	2.92254e+06	10320000	2.73704e+06	779344	1078580	1.46343e+06	1.33128e+06	1.24676e+06	53330000	805500	GGGGGGYGSGGSSYGSGGGSYGSGGGGGGGR	P04264	KRT1
14011538	3	5239533	10410000	32730000	9630875	9651725	2619934	37050000	4637980	22090000	29350000	12080000	30370000	14350000	14410000	6313004	6.6108e+06	19260000	13800000	73260000	10670000	MSGEC[160.0307]APNVSVSVSTSHTTISGGGSR	P04264	KRT1
14012421	1	184062	254839	772602	26067.9	0	106638	234092	136145	664324	189250	61651.6	1.98772e+06	988749	177222	275240	256174	298888	333496	3161862	124808	SLVNLGGSK	P04264	KRT1
14013546	3	1.66463e+06	4.06606e+06	6585579	2.20167e+06	1.78336e+06	657815	5.50835e+06	2029362	2715323	3.96092e+06	2147796	6156136	4588974	2.62126e+06	2410598	3.88833e+06	4805338	3.97851e+06	4.90529e+06	1.86481e+06	M[147.0354]SGEC[160.0307]APNVSVSVSTSHTTISGGGSR	P04264	KRT1
13990500, 13994750	2, 3	24430000	34330000	114400000	43120000	32860000	12280000	63970000	11900000	195500000	85410000	26770000	250500000	235600000	30890000	8893632	12210000	70620000	31420000	280300000	25760000	SLDLDSIIAEVK	P04264	KRT1
13991266, 13996003	2	1.87409e+06	12220000	22470000	11180000	5439280	2.18341e+06	6.75529e+06	2418950	12380000	12470000	4.92096e+06	46830000	77160000	8203214	2.46193e+06	3.29495e+06	15420000	4590202	16860000	4.61087e+06	NMQDM[147.0354]VEDYR	P04264	KRT1
13995803, 14001250	2	1.0066e+06	3.00702e+06	7.75203e+06	5746836	1.82575e+06	638620	2.30528e+06	1.11662e+06	5934187	4.36123e+06	2.07655e+06	14330000	16920000	4458283	825006	1.46444e+06	5183221	1.53054e+06	2.68117e+06	1.10531e+06	NM[147.0354]QDM[147.0354]VEDYR	P04264	KRT1
13997020, 14002516	2	18410000	35590000	107500000	32430000	21030000	10530000	43910000	15280000	114500000	54610000	19820000	226000000	172800000	25600000	17390000	14610000	48780000	25150000	253500000	19910000	YEELQITAGR	P04264	KRT1
14000356, 14002541	2	678661	1.72563e+06	5.55698e+06	3.81221e+06	1.32036e+06	418067	1385601	810614	3608491	3505884	1.49229e+06	8154649	6409193	1.99518e+06	646177	1.10697e+06	2.7467e+06	1.21685e+06	2.44671e+06	993589	DYQELM[147.0354]NTK	P04264	KRT1
14003160	2	21857.5	49711.5	25136.3	61761.9	78293.8	146547	99210	184481	324375	466697	16352.2	119210	265069	416818	76440.4	94567.2	190120	144743	72169.1	167057	DC[160.0307]NTC[160.0307]IC[160.0307]R	P04275	VWF
13990424	3	16580000	7886349	3.38688e+06	3832616	7561593	5598643	4.17363e+06	1.53895e+06	2479597	1246429	11110000	2.86192e+06	4452897	1.25878e+06	5.59429e+06	3.97373e+06	3242414	3.81757e+06	3.98155e+06	4.97109e+06	VPTANVSVVDLTC[160.0307]R	P04406	GAPDH
13990725	4	180300000	97610000	3.46011e+06	13440000	25130000	75850000	65800000	32100000	9389406	18950000	23240000	37400000	15120000	18450000	110500000	86200000	8809771	56520000	36280000	56310000	VIHDNFGIVEGLMTTVHAITATQK	P04406	GAPDH
13990788	2	50180000	42080000	20360000	15620000	19780000	22660000	18160000	14880000	11050000	10210000	48160000	15920000	13580000	8.33289e+06	28860000	31630000	15540000	18050000	27710000	16980000	VGVNGFGR	P04406	GAPDH
13991199	3	79360000	60620000	12450000	16200000	30200000	38830000	31880000	16800000	15030000	8.21037e+06	49950000	20670000	18810000	15500000	56690000	31540000	21980000	34200000	27500000	29240000	IISNASC[160.0307]TTNC[160.0307]LAPLAK	P04406	GAPDH
13991234	3	34070000	23760000	7.92478e+06	8772203	15070000	15560000	15850000	11630000	6804104	5546120	19770000	7.0143e+06	6618750	5.10502e+06	20050000	21250000	5552247	8225104	9358341	9656157	LISWYDNEFGYSNR	P04406	GAPDH
13994509	3	390900000	239000000	105600000	86250000	160000000	202100000	157800000	108600000	77810000	48920000	137400000	62950000	77570000	29340000	244600000	223600000	69590000	114900000	163900000	142400000	LVINGNPITIFQERDPSK	P04406	GAPDH
13994810	2	24020000	29160000	6.88789e+06	4996504	8937498	16430000	15980000	6005555	4584041	4749936	8.29827e+06	8.1877e+06	3.37285e+06	2.06366e+06	13170000	10520000	5.28082e+06	2.46559e+06	6226875	8007340	VVDLMAHMASK	P04406	GAPDH
13995664	2	3.5939e+06	2.87975e+06	2893650	2793581	2.55185e+06	2.3106e+06	2.04863e+06	2.1905e+06	1.56081e+06	1632055	3.62712e+06	1.09438e+06	4.0691e+06	592642	2.39444e+06	3.02492e+06	2.88435e+06	3.65903e+06	3149607	1.55576e+06	LTGM[147.0354]AFR	P04406	GAPDH
13996169	3	3.00942e+06	3.27667e+06	846831	1082055	2.04157e+06	1.1063e+06	1.72991e+06	629198	1.02285e+06	327753	5795052	924292	897960	480911	801847	1.27486e+06	1679907	946510	1.21442e+06	950978	LVINGNPITIFQER	P04406	GAPDH
14004687	2	228500000	194200000	47460000	44260000	86000000	106400000	83680000	50770000	39060000	15140000	156700000	55800000	35870000	27030000	175400000	114700000	68170000	68870000	96700000	76340000	IISNASC[160.0307]TTNC[160.0307]LAPLAK	P04406	GAPDH
14004792	3	85950000	42830000	1.62965e+06	5.55938e+06	9509945	28440000	24720000	11080000	3.10063e+06	5.29904e+06	11680000	13740000	4.66676e+06	6063330	46360000	36450000	3.704e+06	19330000	15160000	20930000	VIHDNFGIVEGLMTTVHAITATQK	P04406	GAPDH
14005400	2	326900000	239300000	85730000	67360000	115800000	137900000	121800000	100500000	44380000	33910000	208100000	54410000	38440000	37650000	200500000	219100000	55860000	63440000	114000000	87870000	LISWYDNEFGYSNR	P04406	GAPDH
14006744	2	105900000	108200000	21030000	21930000	52650000	24890000	34310000	12490000	17140000	6.32038e+06	179800000	23360000	10130000	22470000	24130000	35230000	45370000	17270000	37160000	24770000	LVINGNPITIFQER	P04406	GAPDH
14011273	3	11470000	5065881	3.4233e+06	1.99374e+06	3.75752e+06	6907882	3.59305e+06	2.50956e+06	1.28667e+06	1.52624e+06	2.70922e+06	1.55525e+06	3.1988e+06	556192	8831671	3901390	1.77239e+06	4.00092e+06	4091515	3.75948e+06	RVIISAPSADAPMFVM[147.0354]GVNHEK	P04406	GAPDH
14011914	2, 3	44420000	34120000	20810000	38580000	31300000	27040000	28270000	18840000	35610000	12080000	26880000	14690000	17270000	19830000	33760000	40340000	17920000	20770000	35120000	22280000	WGDAGAEYVVESTGVFTTMEK	P04406	GAPDH
14014274	3	6039959	2.8435e+06	744116	1.2968e+06	2.98213e+06	5.44308e+06	2.13089e+06	1.65591e+06	889086	409209	1.25271e+06	531782	1.20968e+06	1.39194e+06	5087454	4491312	1.2437e+06	2.68739e+06	3.42243e+06	642603	VDIVAINDPFIDLNYM[147.0354]VYMFQYDSTHGK	P04406	GAPDH
13992264, 13994456	4	27530000	34380000	4524272	5357533	18650000	16670000	12270000	8389437	8.13043e+06	3.94568e+06	13520000	6667713	14060000	4879628	10500000	13650000	20350000	15850000	13790000	8774589	VIHDNFGIVEGLM[147.0354]TTVHAITATQK	P04406	GAPDH
14011494, 14012051	3	12060000	14880000	1.76402e+06	1.77152e+06	6.11022e+06	5.42069e+06	3.74034e+06	2.85349e+06	2.43896e+06	924742	5435165	2387741	4.13162e+06	1.59742e+06	3662045	5.33446e+06	8.00795e+06	5466906	5193440	3.46363e+06	VIHDNFGIVEGLM[147.0354]TTVHAITATQK	P04406	GAPDH
14006747	1	402369	676906	2.09778e+06	1.34183e+06	730664	1.49171e+06	1.19626e+06	1405547	1.60482e+06	3.44476e+06	501224	1.05224e+06	1530870	2.57467e+06	2.81749e+06	1.02623e+06	747943	917943	1.11095e+06	1.09262e+06	FTVFLNK	P04437
13991886	2	2.06818e+06	5.73446e+06	4.02824e+06	9292595	4.85845e+06	12000000	1.70184e+06	5387638	596446	1884748	14390000	20370000	2.10355e+06	1906148	5.54529e+06	5.46265e+06	20800000	18810000	4068232	7374730	FDSDVGEFR	P04440	HLA-DPB1
13999168	2	1.07351e+06	1.90884e+06	472456	1603583	1.13215e+06	2.57281e+06	486487	965444	175363	277558	1.14062e+06	1.12094e+06	483897	1176936	1.51889e+06	985641	1.6256e+06	2.56588e+06	635978	1.06824e+06	ATPENYLFQGR	P04440	HLA-DPB1
13991400	2	7176791	7120952	3.21939e+06	2.51135e+06	3.41709e+06	4406575	3359331	4.6475e+06	1.98186e+06	2.02989e+06	5692272	3.35655e+06	1.74407e+06	1.6427e+06	5708805	5.97044e+06	2.97535e+06	3132177	3.93995e+06	3.65333e+06	TDGFGIDTC[160.0307]R	P04632	CAPNS1
13991466	2	7396053	7.39374e+06	2.83694e+06	1.95026e+06	3.75239e+06	4403973	3909335	3690743	2025994	1.80035e+06	4.88726e+06	3.37561e+06	2.15999e+06	2.022e+06	5952123	5.23157e+06	2078591	2861759	2.85522e+06	3.64441e+06	SMVAVMDSDTTGK	P04632	CAPNS1
13992401	2	2.42693e+06	2.09745e+06	612454	606638	959924	1.36126e+06	1.4318e+06	1.35228e+06	647610	600362	1.36509e+06	579707	489681	159288	1.49409e+06	2.02465e+06	358783	980554	1.07433e+06	910951	n[43.0184]MFLVNSFLK	P04632	CAPNS1
13997382	3	6150855	5154740	2.2379e+06	2311494	3.33761e+06	2.73146e+06	2.97419e+06	3.15817e+06	1.79267e+06	1959800	5.59402e+06	2.13627e+06	2.12718e+06	231536	4.03188e+06	4.71895e+06	1.9929e+06	2.49572e+06	3.08939e+06	2932869	THYSNIEANESEEVR	P04632	CAPNS1
14000494	2	3.49848e+06	2.82261e+06	826120	1.25712e+06	2.12582e+06	2774406	2633946	2.39573e+06	769271	924429	1.76559e+06	1.20093e+06	1.62257e+06	920416	4711268	2932293	1.00063e+06	1.30344e+06	2.39447e+06	2570042	YLWNNIK	P04632	CAPNS1
14005397	3	7864802	6367149	3.601e+06	1858999	4.00457e+06	3.83085e+06	4.55087e+06	3662677	3103498	1.15867e+06	10430000	2.00759e+06	2871908	479872	6750949	6256023	3.46686e+06	3.88098e+06	4782478	3146515	ILGGVISAISEAAAQYNPEPPPPR	P04632	CAPNS1
14010204	2	606279	586878	62146.2	160138	171355	241121	238574	448142	99463.2	143645	612952	116830	107696	0	444528	856326	79740.3	243623	424114	310776	THYSNIEANESEEVR	P04632	CAPNS1
14011599	3	4936697	3693860	47566.4	1.27167e+06	1.24995e+06	1.99695e+06	2.0792e+06	1601101	329825	649906	520856	1.14306e+06	500022	790032	3.53517e+06	2653595	227162	1.3979e+06	829111	1.03253e+06	LFAQLAGDDMEVSATELMNILNK	P04632	CAPNS1
14014126	3	1.34179e+06	447327	89764.7	514930	358556	895391	491055	1.40466e+06	61678	656222	215039	594668	124567	652162	1.80338e+06	1.85046e+06	103276	1.00649e+06	242907	374100	RLFAQLAGDDMEVSATELMNILNK	P04632	CAPNS1
14007953	2	420217	288465	728137	684778	241801	199367	453695	465986	359085	344616	1.08507e+06	197540	744296	66752.4	436216	374270	159744	91806.2	3.83077e+06	1.1221e+06	LATQSNEITIPVTFESR	P04792	HSPB1
14015792	3	628534	601910	2.01832e+06	1.47729e+06	545179	1.21105e+06	965776	597555	1.76903e+06	988089	1.40628e+06	1422649	1.68394e+06	67701.7	903891	717151	785453	579680	11570000	2491428	YTLPPGVDPTQVSSSLSPEGTLTVEAPMPK	P04792	HSPB1
13990994	2	13750000	10220000	4085731	4.47541e+06	7265066	8.00136e+06	6.88698e+06	6057803	2.99584e+06	3.99807e+06	7762829	8563558	7981028	7.27035e+06	10650000	6.70582e+06	12830000	22850000	4.82771e+06	4.6343e+06	MEVGQYIFVK	P04839	CYBB
13992997	2	1.7034e+06	1.59909e+06	3.34004e+06	752000	1916474	692214	135284	298344	1.16048e+06	71010.6	1.42159e+06	1.92377e+06	2.05464e+06	472910	234252	131730	6187153	2.01849e+06	515810	1.17805e+06	QSISNSESGPR	P04839	CYBB
13996112	3	3.82979e+06	2.81786e+06	817954	1.36133e+06	2.18606e+06	1.40423e+06	1.484e+06	1.27282e+06	1000056	516076	2.19942e+06	1947048	3.88179e+06	2.538e+06	2.08196e+06	1.24438e+06	4846031	4.51382e+06	1.25425e+06	1.56865e+06	IVGDWTEGLFNAC[160.0307]GC[160.0307]DK	P04839	CYBB
13996186	2	6.7353e+06	6.0009e+06	5618078	3.66207e+06	3113129	3.48181e+06	2632372	3646595	1.37249e+06	1.01195e+06	6169554	5.83019e+06	5044666	4568074	4.85106e+06	3.42575e+06	10770000	11770000	3672270	2.24936e+06	QEFQDAWK	P04839	CYBB
13996973	2	2.44317e+06	2.90196e+06	1.31823e+06	1.21565e+06	1667410	2.04578e+06	1.96663e+06	1.46926e+06	859866	861026	1.58288e+06	2.30142e+06	1.99484e+06	371689	2.14415e+06	1.61836e+06	3.71053e+06	7.06261e+06	1.92561e+06	1.87554e+06	GVHFIFNK	P04839	CYBB
14004345	2	31940000	29650000	14110000	9864376	14110000	13420000	10520000	10900000	6.42126e+06	3.94336e+06	27270000	17270000	15680000	10820000	17470000	16020000	40090000	46690000	13720000	11580000	IGVFLC[160.0307]GPEALAETLSK	P04839	CYBB
14004452	2	19340000	17170000	4.71622e+06	5260558	10150000	11740000	8415503	9100649	4.14899e+06	3.76635e+06	13580000	11900000	12420000	15200000	16900000	11410000	28810000	24820000	7.45339e+06	8374612	IVGDWTEGLFNAC[160.0307]GC[160.0307]DK	P04839	CYBB
14005821	2	3.58694e+06	3.20156e+06	1.14128e+06	1.26169e+06	1.89661e+06	1.37816e+06	1.83887e+06	1.56182e+06	548799	424974	3.93503e+06	2.31669e+06	2.00773e+06	5304697	2249375	2.46168e+06	8164036	7017141	1.57186e+06	1150832	EC[160.0307]PIPQFAGNPPM[147.0354]TWK	P04839	CYBB
14014237	1	308632	313401	106059	40415.1	0	287707	135870	331068	0	30453.4	289668	233166	132101	142006	454483	522726	329750	910065	127718	193483	DVITGLK	P04839	CYBB
14015560	2	747232	491629	87071	142326	245698	483022	374745	558278	60689.4	234334	296596	681239	188010	2.61894e+06	516445	407560	406058	1.41598e+06	75240.5	139006	WIVGPMFLYLC[160.0307]ER	P04839	CYBB
13990856	2	2.05777e+06	2.03052e+06	1716599	1.20194e+06	1.29282e+06	1.58034e+06	914037	1270946	666374	414501	1905392	3228913	4054551	3.27135e+06	2455849	1.88252e+06	9493174	10640000	1.29371e+06	1.18952e+06	LPVALDPGAK	P04843	RPN1
13991222	2	2.19141e+06	2.0608e+06	937458	1.04805e+06	1370807	1.53162e+06	1621038	1.51034e+06	585190	556474	1.70428e+06	1.78424e+06	2.93071e+06	2384033	1.70648e+06	1.99967e+06	6.1477e+06	9628064	1.53532e+06	1.27347e+06	FPLFGGWK	P04843	RPN1
13991732	3	1253184	1.02795e+06	545202	190692	645265	809324	757710	782264	250486	274887	770801	1.3897e+06	1.34412e+06	671600	1.40518e+06	1.32877e+06	2.84259e+06	6.09647e+06	982245	627495	RTVDLSSHLAK	P04843	RPN1
13993129	2	869578	783620	800709	510542	538437	521598	234923	447221	141083	95559.9	755052	1228447	1.23544e+06	433744	257790	260520	2.77582e+06	3.22856e+06	547703	492026	HFDETVNR	P04843	RPN1
13995319	2	4.03805e+06	3.09741e+06	2.40833e+06	2644848	2772313	2.4764e+06	2327777	2.32539e+06	2.05079e+06	1.74135e+06	3.39256e+06	4.09595e+06	5.74097e+06	2.88937e+06	2.74659e+06	3106729	10140000	12810000	2.39021e+06	1.77377e+06	SEDLLDYGPFR	P04843	RPN1
13997380	2	481257	415518	471092	255366	412331	230472	67983.5	117577	89933.6	18171.6	417424	619306	765440	238617	120614	69519.6	2.08631e+06	1.14899e+06	160061	264550	TEGSDLC[160.0307]DR	P04843	RPN1
14001847	3	1.09308e+06	866049	379247	371598	932696	593971	629799	232540	303770	179703	751683	937267	977816	348108	726091	537742	3.36271e+06	1.81105e+06	687475	513978	VAC[160.0307]ITEQVLTLVNK	P04843	RPN1
14004725	2	3.65649e+06	2.94421e+06	1.71986e+06	1.29167e+06	1.88962e+06	1.55539e+06	1.70551e+06	1.22623e+06	711067	560682	3022199	2.27922e+06	2.45407e+06	1.2832e+06	1.96922e+06	1.68634e+06	10770000	6.12563e+06	1.88315e+06	1.40718e+06	VAC[160.0307]ITEQVLTLVNK	P04843	RPN1
14005895	2	5955345	3.97619e+06	2.89208e+06	2.39991e+06	2.85729e+06	2.21284e+06	2.65599e+06	2.03994e+06	1.2632e+06	662101	5.68372e+06	4.83813e+06	5292961	4.59942e+06	3.70892e+06	2.81092e+06	15130000	12710000	2.16917e+06	2.30062e+06	NIEIDSPYEISR	P04843	RPN1
14006892	2	3.31254e+06	2.64702e+06	3.31894e+06	1438952	1.85214e+06	1.50723e+06	1.36911e+06	1.26151e+06	746833	551614	3.82244e+06	3.46645e+06	4.04758e+06	3.15183e+06	2.04573e+06	2.0256e+06	10640000	8.05119e+06	2.30958e+06	1.27225e+06	GEDEEENNLEVR	P04843	RPN1
14009313	3	6.34118e+06	4286982	445531	855207	2.2316e+06	2.96472e+06	3.40256e+06	3.06849e+06	668193	1.06204e+06	3.90237e+06	3.31425e+06	3.81659e+06	5352312	4924037	4.20474e+06	10680000	14020000	4.79452e+06	3.24785e+06	NLVEQHIQDIVVHYTFNK	P04843	RPN1
14010049	3	4.04758e+06	3698450	1.24725e+06	624341	1.81474e+06	1.70099e+06	2.00632e+06	1.20059e+06	737563	720869	2.13902e+06	4681333	3.0134e+06	3286153	1.33058e+06	1.50088e+06	7307405	3.62636e+06	1.53573e+06	1.60866e+06	APDELHYTYLDTFGRPVIVAYK	P04843	RPN1
13991056	2	1685301	1.8458e+06	741398	568023	1.03344e+06	934093	836439	1.31106e+06	301348	373372	1230130	2.11967e+06	1.88198e+06	1.00973e+06	1.22094e+06	1.46224e+06	4.77111e+06	7566421	727523	990900	YIANTVELR	P04844	RPN2
13991273	2	3.37702e+06	2152262	664669	648030	1.95352e+06	1.98311e+06	3.32787e+06	1.91438e+06	924927	911098	2.7488e+06	3.71613e+06	5331086	3161484	2219315	2528817	6578997	11740000	1754636	1.60564e+06	SIVEEIEDLVAR	P04844	RPN2
13991372	3	2214322	1.97527e+06	1.14258e+06	818277	1.26507e+06	1.09086e+06	1.12483e+06	1.21017e+06	766305	477142	1.51811e+06	1.9582e+06	3.49691e+06	1.08031e+06	1.38218e+06	1.33749e+06	4.6686e+06	7.42442e+06	1.34989e+06	1.2259e+06	LQVTNVLSQPLTQATVK	P04844	RPN2
13993484	2	683300	538665	388120	356955	408863	374876	341232	392744	343506	176732	585796	728126	763813	4483683	505998	508981	1.43685e+06	2111124	447904	354056	MLAQQAVK	P04844	RPN2
14002052	3	576345	594719	69157.1	38530.1	259223	349621	415536	370267	145705	89709.9	415519	680968	664048	527576	367887	458208	1.13436e+06	1.37294e+06	300081	343515	EDQVIQLMNAIFSK	P04844	RPN2
14004210	3	11700000	9065520	4.46346e+06	2.28189e+06	4.49895e+06	5174824	5.63995e+06	5002188	2.31243e+06	825414	7073020	9435840	8638184	5686563	7096867	7315897	16700000	29750000	5965937	4.38243e+06	EETVLATVQALQTASHLSQQADLR	P04844	RPN2
14004432	2	5913645	4.32855e+06	2.83721e+06	1.31074e+06	2.59349e+06	2363307	2.90617e+06	2.25468e+06	1.13081e+06	883203	4217851	4982069	4456985	3608957	2.42042e+06	2.2469e+06	10770000	9976592	3403569	2.11982e+06	NPILWNVADVVIK	P04844	RPN2
14005585	2	2768800	2.48742e+06	715042	265588	1.2184e+06	1.36567e+06	1.43699e+06	1.3828e+06	513406	523315	1.9572e+06	2407336	2.0468e+06	2.01903e+06	1.82215e+06	1.87055e+06	5.32856e+06	4.40307e+06	1.63814e+06	1.30604e+06	EDQVIQLMNAIFSK	P04844	RPN2
14006069	3	3.43353e+06	2560826	1.04695e+06	2.39421e+06	1.84801e+06	1.57466e+06	1.51678e+06	1.43602e+06	1.81145e+06	729215	1.59717e+06	2.2988e+06	3306734	2.10402e+06	2.04772e+06	2201322	4892248	9575080	2.08363e+06	1.622e+06	NFESLSEAFSVASAAAVLSHNR	P04844	RPN2
14007448	3	4.53981e+06	2559587	4018.11	639237	982381	3.31559e+06	2.24037e+06	2.87661e+06	28344.9	745120	582266	1.93157e+06	1.09831e+06	1.16504e+06	3913864	3.93452e+06	1.57624e+06	14940000	374748	754228	ASLDRPFTNLESAFYSIVGLSSLGAQVPDAK	P04844	RPN2
14008663	2	3196314	2.94141e+06	2.55242e+06	1.81208e+06	2238356	2.00939e+06	1.93212e+06	2010263	1.68517e+06	1.96654e+06	2.91489e+06	2.45435e+06	4.05668e+06	2.18104e+06	2.10668e+06	1.87282e+06	8.16632e+06	7419531	2.299e+06	1.86712e+06	ISTEVGITNVDLSTVDK	P04844	RPN2
14009052	2	2.26797e+06	2.0385e+06	1.16031e+06	572024	865888	1.35409e+06	1.11163e+06	1.06682e+06	485199	368474	1.73461e+06	1.77344e+06	2.37472e+06	694760	1.67994e+06	1.4854e+06	4220881	6.1255e+06	1.2397e+06	1.07553e+06	LQVTNVLSQPLTQATVK	P04844	RPN2
14009593	2	1913460	1.56176e+06	1.01296e+06	604347	1.11135e+06	969225	1.20843e+06	1.14038e+06	323978	168402	2047028	1.42119e+06	1.82104e+06	469466	1.24959e+06	1.46636e+06	5.12352e+06	3.43031e+06	1.10959e+06	922128	FPEEEAPSTVLSQNLFTPK	P04844	RPN2
13990779	2	19100000	17110000	7419935	7.33919e+06	11650000	11040000	9798150	9762142	6.35705e+06	5.65769e+06	15820000	13360000	12280000	4717843	14920000	9659870	15470000	22860000	10610000	10890000	ILLLGAGESGK	P04899	GNAI2
13991551	2	12360000	10830000	6369644	4.37134e+06	5900541	7.69759e+06	7.09156e+06	9265359	4.25523e+06	3.00863e+06	10650000	10560000	7.80524e+06	14480000	11720000	10770000	14490000	18340000	5417426	6.52833e+06	LFDSIC[160.0307]NNK	P04899	GNAI2
13991746	3	3.5901e+06	2541780	783215	943312	1.41734e+06	1549724	1.59745e+06	1.32473e+06	458668	142775	1976346	1.97126e+06	1.03465e+06	1.43133e+06	2018726	1.9191e+06	2.11409e+06	4482207	1.61132e+06	1.092e+06	AVVYSNTIQSIMAIVK	P04899	GNAI2
13992259	2	15170000	13400000	10380000	6.48025e+06	8706882	8823421	8.32809e+06	10580000	4847953	4.33686e+06	14430000	14600000	7683783	3.94284e+06	9620782	11710000	16230000	11710000	9103019	8.22647e+06	YDEAASYIQSK	P04899	GNAI2
13992785	3	15970000	13590000	6389942	5.46976e+06	7.59215e+06	6.60059e+06	7185715	6898385	3.75642e+06	3.6063e+06	13460000	11020000	7533598	8471735	8880707	8554490	13810000	17670000	7456152	6.12338e+06	IIHEDGYSEEEC[160.0307]R	P04899	GNAI2
13995050	3	57650000	48220000	16500000	17460000	29360000	28480000	28480000	26180000	14630000	12000000	38980000	34040000	28010000	24310000	40230000	26960000	43520000	39980000	25390000	25270000	ITHSPLTIC[160.0307]FPEYTGANK	P04899	GNAI2
13995156	3	7459153	4404779	5443539	5459126	6674483	13270000	10730000	12080000	10710000	20670000	1.0984e+06	5.75768e+06	12930000	7.18069e+06	10230000	8265518	5325874	13390000	6.91428e+06	10640000	AMGNLQIDFADPSRADDAR	P04899	GNAI2
13998347	3	4493621	3.9084e+06	1.25176e+06	1.5299e+06	2.76807e+06	2.17881e+06	2632921	1.67384e+06	1.23579e+06	901237	4130034	2.67187e+06	1812532	2.51689e+06	2.29403e+06	1745326	4.97827e+06	3929020	2.09177e+06	1.8989e+06	LWADHGVQAC[160.0307]FGR	P04899	GNAI2
13998651	3	5500670	5083394	1.93284e+06	1.98544e+06	2.23059e+06	4325128	3.03954e+06	3801907	1.29283e+06	1.51235e+06	1.78963e+06	2.53698e+06	3.78221e+06	2217765	6.6045e+06	4038598	4.16597e+06	9526491	2885290	3.60303e+06	RLWADHGVQAC[160.0307]FGR	P04899	GNAI2
13999551	3	2.22965e+06	2.31277e+06	1.56537e+06	1.50004e+06	1.92442e+06	744100	1.51507e+06	1.08691e+06	1456337	1315605	2.92725e+06	1.16678e+06	1.93236e+06	171450	1.20712e+06	1535116	1.70988e+06	1.53804e+06	1.16752e+06	1.16948e+06	EYQLNDSAAYYLNDLER	P04899	GNAI2
14004155	2	27570000	21060000	12860000	7648945	11000000	10510000	11650000	10790000	5512358	4409228	21130000	10100000	9864658	6845989	22860000	20380000	19770000	22220000	12240000	11490000	IAQSDYIPTQQDVLR	P04899	GNAI2
14004265	3	26210000	16840000	9032220	6.16714e+06	8.30706e+06	13030000	11030000	14230000	4743441	4.07434e+06	6.08666e+06	8.09508e+06	10460000	3377593	24760000	16980000	10460000	21330000	13310000	11550000	SREYQLNDSAAYYLNDLER	P04899	GNAI2
14004719	2	8745673	6.55354e+06	3033856	1.95916e+06	3.76595e+06	3526874	3763807	3019277	1.14999e+06	859219	5.79818e+06	4065471	2346325	2814281	5016661	4753526	6.09549e+06	8486077	4.19851e+06	2904929	AVVYSNTIQSIMAIVK	P04899	GNAI2
14007178	2	18850000	14200000	9084659	5178222	9332688	5325669	8050842	5.18668e+06	3.70304e+06	2798912	16150000	9588495	4.67299e+06	8.2291e+06	9580305	8778941	11020000	13040000	6.1277e+06	6328767	AMGNLQIDFADPSR	P04899	GNAI2
14007260	2	2126196	1734065	1041138	632447	662559	939164	829366	1.60835e+06	332452	314931	1.82425e+06	1.13342e+06	548498	798370	1740993	2219472	1.46759e+06	1.99838e+06	1402690	699892	IIHEDGYSEEEC[160.0307]R	P04899	GNAI2
14009031	2	4.7201e+06	4.13682e+06	1.38557e+06	1433387	2.48194e+06	2128620	1.83574e+06	1552071	904504	776552	4.52924e+06	1.98054e+06	1139445	532296	3091024	2.60807e+06	2788005	2.65801e+06	1680059	2.03137e+06	EYQLNDSAAYYLNDLER	P04899	GNAI2
14011323	3	26210000	21670000	8.27365e+06	7.04994e+06	11270000	10410000	12970000	11330000	8785100	5.47641e+06	13460000	16210000	13290000	15960000	13130000	12370000	20320000	26910000	9537310	8733524	QLFALSC[160.0307]TAEEQGVLPDDLSGVIR	P04899	GNAI2
13990399	3	558000000	564100000	338700000	272300000	391900000	339800000	300500000	251300000	163700000	107300000	534000000	562900000	139400000	104800000	376500000	389200000	437700000	600200000	332300000	346200000	VTIAQGGVLPNIQAVLLPK	P04908
14004150	2	584900000	570000000	297900000	182100000	291900000	290400000	220000000	183000000	98340000	54800000	490500000	452800000	73270000	75010000	406900000	371700000	357800000	416300000	290800000	274000000	VTIAQGGVLPNIQAVLLPK	P04908
14009391	1	1.37759e+06	1.69442e+06	342242	285847	297820	965512	418008	700217	0	109167	2.39584e+06	1.84869e+06	123948	952304	1.26043e+06	1.95662e+06	1.55946e+06	1.77563e+06	207555	644233	HLQLAIR	P04908
13992508	2	1.50228e+06	1.62401e+06	969843	574388	736573	763239	880079	985850	727863	448704	1.46675e+06	1841498	1.18305e+06	971251	1202787	1.0957e+06	2295674	2729508	806799	841157	LIIVEGC[160.0307]QR	P05023	ATP1A1
13993099	2	2.05428e+06	2.14125e+06	1.13507e+06	836389	990730	1.23503e+06	1.23385e+06	1.32279e+06	790524	740715	1724725	2.1545e+06	1.63402e+06	916693	1.84542e+06	1.37784e+06	3.09974e+06	3.92645e+06	1.03042e+06	1.50885e+06	LNIPVSQVNPR	P05023	ATP1A1
13998859	2	487577	436843	377118	178303	211188	273976	364269	390922	161481	196569	527861	522886	295704	169356	461930	446791	709964	821734	384190	238838	YGTDLSR	P05023	ATP1A1
13999192	3	684048	653287	287448	582944	670909	351762	412698	530791	297308	329492	947310	892339	702707	194711	847537	448238	1.08742e+06	1.58327e+06	343823	489555	GVGIISEGNETVEDIAAR	P05023	ATP1A1
14001488	2	1.59516e+06	1.79496e+06	575130	620429	721466	685515	1.0136e+06	1.1229e+06	1.25331e+06	914396	2536524	1.25591e+06	1.05331e+06	1.5043e+06	1.05061e+06	1.10337e+06	2.52155e+06	2.0202e+06	1.31095e+06	1.03091e+06	C[160.0307]IELC[160.0307]C[160.0307]GSVK	P05023	ATP1A1
14005285	2	2.7068e+06	2.11956e+06	2.35406e+06	1.08981e+06	1206040	1.01176e+06	1.28324e+06	1.46917e+06	953868	598455	3.5148e+06	2960149	1.29497e+06	855361	2.04949e+06	2.26461e+06	3.90873e+06	3.12678e+06	1.51971e+06	1.24061e+06	VDNSSLTGESEPQTR	P05023	ATP1A1
14006045	2	2.60467e+06	2082668	1448305	801595	1.12822e+06	1.15004e+06	1.26331e+06	1156624	810372	533078	2.37118e+06	1.9752e+06	1.08352e+06	422602	2.40364e+06	1.546e+06	2.81438e+06	2920479	1.34856e+06	1.30711e+06	AVFQANQENLPILK	P05023	ATP1A1
14006356	2	2864190	2.72232e+06	2.617e+06	1.1082e+06	1588783	1.32626e+06	1.60563e+06	1.69922e+06	1.24472e+06	1.11359e+06	3.57658e+06	2.46352e+06	1.89046e+06	1.50427e+06	3.07076e+06	2373974	4823952	4.66393e+06	1899410	1.70802e+06	SPDFTNENPLETR	P05023	ATP1A1
14007646	2	2.034e+06	1891210	1.16471e+06	1.77433e+06	1.09508e+06	1111014	1.56524e+06	1.22698e+06	732368	663233	2.52454e+06	1.72806e+06	1.17109e+06	450744	1446068	1.63096e+06	2.19541e+06	2.18964e+06	1388232	1.3688e+06	DAFQNAYLELGGLGER	P05023	ATP1A1
14009230	2	1.9638e+06	1.82835e+06	1.27736e+06	817636	780092	812631	926071	1.16838e+06	465397	382605	2.46382e+06	1.66219e+06	843001	798460	1.84189e+06	1.2717e+06	2.78904e+06	2.62276e+06	1.16475e+06	1.04486e+06	QGAIVAVTGDGVNDSPALK	P05023	ATP1A1
14009949	3	399657	423147	89899.5	117543	228296	438559	383567	625533	31655.4	113509	90246.8	181034	313962	331283	856779	519235	216401	1.1441e+06	177435	385846	VDWDDRWINDVEDSYGQQWTYEQR	P05023	ATP1A1
14010038	2	2595261	2.31596e+06	1.68823e+06	998752	1.00693e+06	946142	1277021	1.17319e+06	969880	499927	2988623	1.40604e+06	1.12954e+06	828665	2.23748e+06	1.52182e+06	2.4884e+06	2.64557e+06	1.58434e+06	1120893	DMTSEQLDDILK	P05023	ATP1A1
13990584	2	3509480	2.37947e+06	1.33516e+06	1.81318e+06	2459625	2.46134e+06	2.05561e+06	1.1928e+06	918835	1.24131e+06	2709959	3130877	5.27917e+06	2151684	2.80524e+06	2.03157e+06	10010000	11610000	2482635	2.32479e+06	AAFQLGSPWR	P05091	ALDH2
13990752	2	2753465	2598939	2.35675e+06	1.52278e+06	2168493	1.97365e+06	1.44083e+06	1.60927e+06	1.23793e+06	815576	2824753	3.45966e+06	5.32814e+06	2.42609e+06	1.97616e+06	2.61464e+06	12350000	12950000	2.31317e+06	1.86788e+06	VIQVAAGSSNLK	P05091	ALDH2
13991161	2	5502237	3.18424e+06	2.00463e+06	1.99914e+06	3196906	3.69824e+06	2.86611e+06	1.2215e+06	1477257	856443	3878499	3.41602e+06	6671820	5.63724e+06	3365101	2367385	10110000	14180000	3672830	2.87791e+06	LGPALATGNVVVMK	P05091	ALDH2
13996823	3	3.42242e+06	4451647	4.05576e+06	8878163	6104002	4.65534e+06	4819669	4542620	5314635	6905181	4347962	5542903	15070000	11610000	2.74928e+06	3686885	10880000	11400000	6345196	4.30838e+06	TFVQEDIYDEFVER	P05091	ALDH2
13997030	2	2.99119e+06	3.2431e+06	3.31913e+06	2.22049e+06	2.31649e+06	2.50183e+06	1.83553e+06	1.81469e+06	1.6945e+06	1483976	2.53437e+06	3830891	6908874	6796372	1.93831e+06	2447550	12410000	12620000	2.0963e+06	2.19357e+06	VAFTGSTEIGR	P05091	ALDH2
13999585	2	1.33829e+06	1.3194e+06	1.30217e+06	1.27614e+06	1.24853e+06	1.2054e+06	1.01811e+06	962811	783754	513821	1.89287e+06	1.8415e+06	2.87754e+06	2982556	945856	1.18154e+06	6790880	5.4871e+06	1.16913e+06	1.36454e+06	LADLIER	P05091	ALDH2
14004476	2	6403236	5.80184e+06	5024261	3853361	4.18288e+06	4.53892e+06	3.69581e+06	2.26949e+06	2306742	1.27139e+06	7.42168e+06	4.41469e+06	9564778	5369374	4.62711e+06	4.41864e+06	21900000	15560000	6.17528e+06	3542631	TIPIDGDFFSYTR	P05091	ALDH2
14005739	2, 3	3.80698e+06	6300099	4.53805e+06	10900000	7193652	3932475	2.12205e+06	1.56311e+06	3007679	1969773	4.74445e+06	6021470	10520000	6.08208e+06	2.29721e+06	2.68877e+06	11760000	11620000	5810528	2.96445e+06	GYFIQPTVFGDVQDGMTIAK	P05091	ALDH2
14006733	3	2.83645e+06	1.22321e+06	100995	2.38637e+06	1.76333e+06	1.81077e+06	1.50183e+06	1.73789e+06	427956	774712	1.34143e+06	1.53566e+06	1573931	3512181	2.21653e+06	2.25624e+06	672266	3.9734e+06	1.78707e+06	1.89323e+06	HEPVGVC[160.0307]GQIIPWNFPLLMQAWK	P05091	ALDH2
14007597	2, 3	5184774	4.42834e+06	4995183	3.6328e+06	4447947	3867494	3.69622e+06	2.41003e+06	2.20654e+06	1.24554e+06	10500000	4.16405e+06	12930000	3959527	5.20589e+06	1.65055e+06	22060000	9801957	5497201	3.19849e+06	TFPTVNPSTGEVIC[160.0307]QVAEGDK	P05091	ALDH2
14007930	3	2.06068e+06	2.15974e+06	961404	8005864	4.37942e+06	2.62925e+06	2.1214e+06	1.42959e+06	1.27479e+06	778547	2.07041e+06	1.81073e+06	2.42977e+06	2.70211e+06	2.11817e+06	2.04048e+06	2.06631e+06	8.18682e+06	3.35276e+06	1109748	ANYLSQALQAGTVWVNC[160.0307]YDVFGAQSPFGGYK	P05091	ALDH2
14009781	2	4250693	3893144	2756391	3.7865e+06	3.19456e+06	2.39468e+06	1.82122e+06	1.49184e+06	1.42496e+06	971432	3.53817e+06	3.75605e+06	4.79958e+06	3.98215e+06	2.95942e+06	2309529	8842781	9798118	3.61545e+06	2075446	ANNSTYGLAAAVFTK	P05091	ALDH2
14012070	2	5582308	5782951	7097110	3.13014e+06	3008780	3.81606e+06	2.70848e+06	2.91461e+06	2.06128e+06	1757687	7835198	5.56348e+06	9174522	4582869	2.9509e+06	3696296	21830000	12660000	5173866	3683826	TEQGPQVDETQFK	P05091	ALDH2
14013655	3	6.99289e+06	6951467	6.84068e+06	6820461	6.9361e+06	5275794	4150686	2897783	2.84546e+06	1.6938e+06	10150000	7.69133e+06	13100000	5171541	4.29563e+06	4.67484e+06	19690000	21270000	7245230	4192692	EAGFPPGVVNIVPGFGPTAGAAIASHEDVDK	P05091	ALDH2
14014574, 14014803	3, 4	281546	4316867	4.04889e+06	17820000	12000000	3.35124e+06	686057	270900	4.85157e+06	1.03683e+06	6682381	3.39485e+06	6591510	5338219	472152	205377	5826619	762003	9993789	1.62714e+06	SPNIIMSDADMDWAVEQAHFALFFNQGQC[160.0307]C[160.0307]C[160.0307]AGSR	P05091	ALDH2
13996861	2	363287	373006	54333.6	77630.8	136693	217724	26504.8	37684.4	514276	377728	347869	531562	1.35217e+06	1.03349e+06	12401.7	146799	1.36501e+06	500571	192447	107942	C[160.0307]PTC[160.0307]PDAC[160.0307]TFK	P05106	ITGB3
14014145	2	1.27534e+06	1.0591e+06	387322	365749	225846	345545	52999.3	30834.6	873118	673597	800003	787071	2.56133e+06	2.01458e+06	120198	524856	2.82066e+06	3.16019e+06	511161	326613	DNC[160.0307]APESIEFPVSEAR	P05106	ITGB3
13990494	3	7522616	8.33016e+06	3397911	2.97208e+06	3.96092e+06	5475571	3.59281e+06	5833317	2.83157e+06	3323350	6.0498e+06	7969014	13810000	11290000	6.44154e+06	5536736	24800000	28980000	4.07768e+06	4.50923e+06	VTYDSFC[160.0307]SNGVTHR	P05107	ITGB2
13990543	2	2.60042e+06	2.84352e+06	2218544	1.25197e+06	1.50301e+06	1.90223e+06	1.54999e+06	2.07485e+06	1.30941e+06	980457	2.5405e+06	3.29007e+06	5.64316e+06	3.20046e+06	2839627	1.66663e+06	9008851	12890000	1.47158e+06	2.03552e+06	LTEIIPK	P05107	ITGB2
13990990	3	6.96271e+06	6020503	1.56754e+06	2545630	5.26815e+06	5.57732e+06	4930460	5.43861e+06	3.49322e+06	2.73117e+06	5057201	7.8031e+06	12060000	11880000	5.86658e+06	5378465	24270000	24470000	4753229	4.89707e+06	C[160.0307]HPGFEGSAC[160.0307]QC[160.0307]ER	P05107	ITGB2
13991084	2	6575264	6637215	1.94478e+06	2659818	5.604e+06	4416492	4580325	4.11006e+06	3.06248e+06	3.24909e+06	6132632	5710978	11520000	9087909	6.14822e+06	4.43576e+06	17180000	24940000	4.9406e+06	4.53326e+06	YLIYVDESR	P05107	ITGB2
13993495	3	2.49933e+06	2.17375e+06	637252	373330	782081	835657	1.0344e+06	1.18335e+06	677050	440322	926799	1.46704e+06	3.73813e+06	3.34635e+06	1.22111e+06	1.18887e+06	3.16086e+06	6.65642e+06	818862	1.35359e+06	GDC[160.0307]DGVQINVPITFQVK	P05107	ITGB2
13993645	2	1.86939e+06	1.81467e+06	1.50197e+06	937028	1.40547e+06	1.4133e+06	1.03069e+06	1.23517e+06	1255298	1.1429e+06	2.06226e+06	1513030	1.17565e+06	371203	2.11794e+06	2.57853e+06	1.7879e+06	2.21687e+06	1.74124e+06	1.12491e+06	SATTTVMNPK	P05107	ITGB2
13994567	2	1.62663e+06	1.41714e+06	476256	552277	1.2848e+06	1.1221e+06	760187	1.18363e+06	644266	500813	1767660	1720175	2.92254e+06	2.84938e+06	1.11921e+06	773299	5.86301e+06	5.44844e+06	1.01948e+06	995146	C[160.0307]DTGYIGK	P05107	ITGB2
13994642	2	4.50588e+06	3.98821e+06	1.71117e+06	2041812	2634884	2570053	2.25501e+06	3313289	1.8116e+06	1.55026e+06	3.70608e+06	3951318	7574300	6.71719e+06	3.50843e+06	2.66263e+06	12670000	16100000	2.12692e+06	2.25337e+06	TTEGC[160.0307]LNPR	P05107	ITGB2
13996571	2	6.16615e+06	6468309	2.04539e+06	3.08389e+06	3.89471e+06	5.3417e+06	3.51642e+06	5569356	2.82689e+06	2.73263e+06	6.63194e+06	6855169	12730000	16310000	5148072	5.08837e+06	24850000	22820000	3698043	3.94158e+06	YISC[160.0307]AEC[160.0307]LK	P05107	ITGB2
13997415	3	1831362	1.8017e+06	920848	754178	1.4255e+06	1381865	1250037	1.51604e+06	578566	953395	1.19382e+06	1.95024e+06	4833582	1.40667e+06	1.92231e+06	1.3943e+06	3.8566e+06	8193005	1.2685e+06	1660205	VTATEC[160.0307]IQEQSFVIR	P05107	ITGB2
13997694	2	10790000	10020000	5.60852e+06	4.61152e+06	6.09098e+06	6976641	6760504	6.23688e+06	5016867	3.89745e+06	9443367	7.07206e+06	9996028	4461722	11850000	6.50459e+06	12020000	18190000	5.92502e+06	6.6455e+06	SQWNNDNPLFK	P05107	ITGB2
13998196	2	4.10696e+06	4.0448e+06	915350	1.51884e+06	2.52121e+06	3.01449e+06	2764853	2990388	1.98976e+06	1.57544e+06	1.50123e+06	4.10603e+06	7.56421e+06	4.9379e+06	3.91276e+06	3.17544e+06	11530000	13570000	3.02446e+06	2.81396e+06	GFLEC[160.0307]GIC[160.0307]R	P05107	ITGB2
13998900	2	282870	420291	15399	18880.3	153257	262573	201244	299165	155566	136104	200748	470889	561379	521789	303255	364847	875720	2186866	142505	256574	C[160.0307]DTRPQLLMR	P05107	ITGB2
13999134	2	6383367	4.03261e+06	2.08623e+06	1.70704e+06	2.89328e+06	3.17075e+06	2.75452e+06	3.54247e+06	1.62338e+06	1627409	5.53716e+06	2.81617e+06	4.9898e+06	6130851	4.30904e+06	4.83794e+06	12150000	19090000	2.70373e+06	3330144	ALNEITESGR	P05107	ITGB2
14004294	2	10740000	10730000	3.16619e+06	4354167	5.28682e+06	6.54869e+06	4.99203e+06	6295064	3662443	2820870	10310000	9019978	12870000	12810000	9152853	7413542	30860000	34730000	7592134	5937749	EC[160.0307]IESGPGC[160.0307]TWC[160.0307]QK	P05107	ITGB2
14004576	3	18100000	13710000	6.78506e+06	8.14619e+06	12280000	9471425	11940000	10430000	9246855	6.91087e+06	14600000	11890000	18700000	15970000	12190000	12220000	35060000	31500000	12990000	9788635	ERDSEGC[160.0307]WVAYTLEQQDGM[147.0354]DR	P05107	ITGB2
14005173	2	7268499	5.99567e+06	1746297	795779	2.07497e+06	3.50098e+06	3.17544e+06	3.43876e+06	1.92229e+06	1.41854e+06	2427103	3.61006e+06	6042845	7690568	5223359	4957587	8607105	16510000	2.83953e+06	3.25744e+06	GDC[160.0307]DGVQINVPITFQVK	P05107	ITGB2
14006863	2	540744	841749	179134	68584.7	96758.3	476186	232629	598311	38661.9	88015.5	514191	780963	634002	709601	629339	456061	2201198	2652529	139561	273008	VTYDSFC[160.0307]SNGVTHR	P05107	ITGB2
14006864	3	1.36606e+06	1.62156e+06	1.45815e+06	1.37228e+06	576856	943561	685676	1.08178e+06	670127	438464	1612642	1.18589e+06	1.74493e+06	1.58519e+06	1.11033e+06	972381	4474924	5388808	994832	957895	GC[160.0307]AADDIM[147.0354]DPTSLAETQEDHNGGQK	P05107	ITGB2
14008897	2	4.37287e+06	2.98394e+06	1.77973e+06	1.52156e+06	2.54827e+06	2.31211e+06	2295302	2.28921e+06	1.99989e+06	970431	2.81603e+06	2604884	6.11151e+06	3.29054e+06	4.05815e+06	2.69491e+06	7639258	12140000	2.70185e+06	2.20672e+06	VTATEC[160.0307]IQEQSFVIR	P05107	ITGB2
14009013	2	311120	284174	14761.5	49813.8	159753	193200	206934	443670	91548.8	54117.5	150738	322751	357508	374186	306642	573646	812408	1086143	399334	141678	C[160.0307]HPGFEGSAC[160.0307]QC[160.0307]ER	P05107	ITGB2
14009603	3	6.38939e+06	5.25597e+06	775311	1205637	2106523	3.53841e+06	3.30343e+06	2.60633e+06	1.57795e+06	1.17789e+06	2.27046e+06	3.88448e+06	3.52539e+06	6.63633e+06	4.36204e+06	3.97071e+06	6099453	17650000	2.09384e+06	2975896	ALGFTDIVTVQVLPQC[160.0307]EC[160.0307]R	P05107	ITGB2
14011359	3	18530000	17670000	6673124	7972249	12000000	13680000	10280000	11510000	12090000	10500000	14810000	14960000	19240000	30420000	21050000	13760000	36780000	43150000	12310000	12910000	ERDSEGC[160.0307]WVAYTLEQQDGMDR	P05107	ITGB2
14012850	2	3.17066e+06	2.30856e+06	322637	442451	1580673	1.83306e+06	1.56737e+06	837653	183403	393780	703219	1.48312e+06	3115508	2714980	2.78724e+06	1.06147e+06	3.84318e+06	6680502	1.48215e+06	1.5458e+06	VFLDHNALPDTLK	P05107	ITGB2
14014132	2	1121002	1.25908e+06	273129	278470	974745	813000	856028	786289	614698	438287	963144	946136	1.98914e+06	1.44784e+06	1.23929e+06	750109	4427762	3.72802e+06	836848	907822	LIYGQYC[160.0307]EC[160.0307]DTINC[160.0307]ER	P05107	ITGB2
13990381	2	263600000	257400000	61840000	64690000	139000000	122700000	119300000	60860000	35500000	24880000	206100000	80780000	12710000	65780000	107900000	98020000	43050000	25870000	112000000	74220000	GADVWFK	P05109	S100A8
13990670	2	159400000	129900000	15280000	26230000	57300000	71740000	67060000	24230000	15020000	11050000	55530000	31900000	6014639	365700000	93240000	58340000	22820000	16670000	50120000	30690000	ALNSIIDVYHK	P05109	S100A8
13991191	2	209100000	229100000	75760000	46230000	108600000	108900000	101300000	63840000	32940000	25120000	224200000	106600000	9602443	63990000	93970000	120500000	53490000	24070000	90750000	63790000	MLTELEK	P05109	S100A8
13992227	3	106500000	61810000	38820000	20360000	27450000	83710000	56770000	36620000	19060000	17430000	8580622	16670000	6.77083e+06	13450000	62330000	48900000	7999924	11300000	50000000	29750000	LLETEC[160.0307]PQYIRK	P05109	S100A8
13992469	2	21680000	13740000	6.71689e+06	7169752	9358983	7930870	20730000	9002037	4.05101e+06	3.65102e+06	18130000	11570000	1.87238e+06	6.04742e+06	13210000	19810000	8.24265e+06	4359672	9314524	5.33988e+06	M[147.0354]LTELEK	P05109	S100A8
14004608	2	26370000	35140000	3.23184e+06	2.00637e+06	2.48058e+06	44410000	13530000	15650000	677656	4.57203e+06	4147389	7.33027e+06	741668	5535949	14340000	26300000	908040	1.33203e+06	4.07555e+06	6.16726e+06	GNFHAVYRDDLK	P05109	S100A8
14006182	2	795200000	965600000	202300000	125600000	331600000	264200000	313400000	130800000	114000000	46480000	1012000000	293000000	21900000	289600000	379300000	307500000	217500000	72090000	216500000	198800000	LLETEC[160.0307]PQYIR	P05109	S100A8
13991706	2	3.05853e+06	2706570	1.83935e+06	1.44409e+06	975867	1.18554e+06	1.52754e+06	1.55404e+06	713181	695308	1.99884e+06	811256	197073	92946.4	2.52313e+06	2.3499e+06	316436	210681	2.01928e+06	1.51176e+06	EDLPAENGETK	P05114	HMGN1
13992569	2	3.21359e+06	3110229	2.96176e+06	1551457	1.68094e+06	1.22019e+06	461813	758900	1.08909e+06	208845	2.26645e+06	1.66777e+06	307092	0	1.02309e+06	569040	652748	332128	1.19819e+06	2.21881e+06	TEESPASDEAGEK	P05114	HMGN1
14009384	3	6137479	5320615	11470000	1.69085e+06	2900152	2763596	4.15059e+06	3213094	18340000	2851707	4.61468e+06	6818536	4.09807e+06	5118040	15110000	9998079	6.46155e+06	787393	5270273	6.30183e+06	VLQFNEVGANAVTPMTPENFTSC[160.0307]GFMQQIQK	P05120	SERPINB2
14011910	2	5557952	5272705	10240000	5836693	3.72444e+06	2.05384e+06	2.86367e+06	2.51969e+06	7312046	3242545	10250000	2371316	2512650	4448258	16920000	10930000	3.25682e+06	1.49213e+06	5.04688e+06	4.67143e+06	GSYPDAILQAQAADK	P05120	SERPINB2
13990784	2	12520000	8515770	1689119	2.33053e+06	8661131	9137759	8366325	4782210	1.53781e+06	1.12698e+06	13290000	10280000	12940000	12100000	7.68606e+06	7.62975e+06	30190000	36390000	6663233	6.29722e+06	EQGVLSFWR	P05141	SLC25A5
13991100	2	3511485	2.41637e+06	1.4294e+06	1.14636e+06	2.46713e+06	1926943	2.03766e+06	1664128	559082	419855	2.42977e+06	3.35802e+06	4.66578e+06	3936395	2.82177e+06	2160607	6244888	10230000	1.56844e+06	2.00719e+06	AAYFGIYDTAK	P05141	SLC25A5
13991269	2	3379928	3366000	2.58845e+06	2.01433e+06	2.46009e+06	3.30951e+06	2658574	2462192	984826	1.21134e+06	3.27759e+06	4975613	4.86781e+06	5.45891e+06	4.19385e+06	3.16138e+06	10770000	15420000	3.05068e+06	2.71564e+06	GAWSNVLR	P05141	SLC25A5
13993249	2	4.53545e+06	3.95084e+06	4398261	3341166	4.16383e+06	3.27713e+06	3.10311e+06	2.97538e+06	1.40158e+06	1.00454e+06	7856083	7.50883e+06	8364195	18280000	4.03486e+06	4.60067e+06	20790000	24210000	5.0049e+06	2.94756e+06	TAVAPIER	P05141	SLC25A5
13998404	2	2.45198e+06	2.41859e+06	2.39839e+06	1.77862e+06	1.88184e+06	1.76764e+06	1.34043e+06	1.53683e+06	1.02279e+06	815983	2.64156e+06	4.16336e+06	4951355	3.44431e+06	2.30768e+06	2123524	9795197	11680000	2384817	2.07451e+06	n[43.0184]TDAAVSFAK	P05141	SLC25A5
13998644	2	4636522	3.949e+06	4.00272e+06	5.03629e+06	5.72184e+06	4329920	3.57291e+06	2.95723e+06	2.26965e+06	2.68206e+06	4600586	6.59729e+06	8464671	4.66993e+06	4342450	3.29014e+06	11740000	21110000	3.79395e+06	3120853	DFLAGGVAAAISK	P05141	SLC25A5
14005223	2	7879884	7705803	2.60116e+06	2470025	4.99236e+06	3.25604e+06	3571433	2.0534e+06	1.39524e+06	994043	11430000	8723047	5755004	8151731	3.75011e+06	3.84133e+06	21830000	11220000	4400924	3.08572e+06	GTDIMYTGTLDC[160.0307]WR	P05141	SLC25A5
14005386	2	25750000	21780000	5.39937e+06	7.47433e+06	17940000	14500000	14790000	9346954	4607485	1.99186e+06	35050000	22140000	21190000	21350000	11850000	12980000	97000000	92310000	15840000	13770000	YFPTQALNFAFK	P05141	SLC25A5
14014264	2	671073	604101	489957	573744	482869	432581	331496	266796	197967	33107.1	1133252	837219	1.50167e+06	858661	311533	388362	4.07408e+06	2566158	726361	449782	GTDIM[147.0354]YTGTLDC[160.0307]WR	P05141	SLC25A5
13991671	2	650076	894407	1.80971e+06	1.3675e+06	1.62852e+06	2.3426e+06	2.03625e+06	1.58677e+06	2422967	5758265	415636	1.68746e+06	2966151	1.70421e+06	1.97879e+06	1456748	1.61067e+06	1.81994e+06	1.4881e+06	2288243	FPVFMGR	P05155	SERPING1
14006805	2	890480	1.22955e+06	2.21991e+06	2.71472e+06	1775849	1.7908e+06	1.65378e+06	2.04667e+06	4474788	4.00378e+06	848651	2.08208e+06	2.73284e+06	2794418	1.79703e+06	1.87267e+06	2.49595e+06	1.72168e+06	1.48816e+06	2.50804e+06	GLETSLAEC[160.0307]TFTK	P05156	CFI
13990487	2	109500000	76920000	21430000	22910000	36370000	37940000	48440000	42040000	8269113	9972908	38820000	41470000	55720000	54290000	50040000	32660000	82170000	171900000	21750000	24990000	IANVFTNAFR	P05164	MPO
13990518	2	43780000	41510000	16730000	12150000	14610000	19830000	20750000	24600000	4335972	4.23505e+06	28760000	27860000	34400000	27860000	16910000	19230000	67810000	85870000	14300000	14080000	LFEQVM[147.0354]R	P05164	MPO
13990523	2	120900000	95540000	17770000	29480000	48440000	39370000	56400000	49730000	14980000	13860000	53110000	45930000	77120000	64960000	55240000	42810000	108200000	170600000	31370000	28900000	NQADC[160.0307]IPFFR	P05164	MPO
13990540	2	43010000	47760000	15190000	12390000	19610000	13920000	19490000	21040000	5168825	4.08063e+06	30280000	37420000	31040000	40170000	13150000	16420000	91310000	74410000	10580000	14650000	QNQIAVDEIR	P05164	MPO
13990566	3	23190000	17150000	3.26465e+06	2.7046e+06	6697198	7671319	10320000	6893905	914708	1.40652e+06	7951734	7.84983e+06	9335669	11970000	8534403	8152858	17790000	23810000	4325171	3.86641e+06	SSEMPELTSMHTLLLR	P05164	MPO
13990659	2	72600000	56620000	13730000	18230000	25310000	24170000	38390000	30150000	8386916	7461263	28400000	34330000	59730000	38430000	36380000	30180000	73530000	120300000	17400000	19670000	IPC[160.0307]FLAGDTR	P05164	MPO
13991135	3	10110000	7450056	1.71377e+06	2.06196e+06	3.53837e+06	3.05432e+06	4.90013e+06	3.75568e+06	1.20264e+06	733160	4.02243e+06	4671631	6.53692e+06	7.16906e+06	2.66401e+06	3.17684e+06	11350000	21720000	2.42617e+06	2.59693e+06	VGPLLAC[160.0307]IIGTQFR	P05164	MPO
13991294	3	30750000	21480000	5006789	8100969	11750000	8712200	13790000	10750000	2.87025e+06	2.19664e+06	16670000	10250000	19250000	13150000	8691592	8724175	34610000	34070000	8.0193e+06	7.30002e+06	FC[160.0307]GLPQPETVGQLGTVLR	P05164	MPO
13991539	3	7.32304e+06	6.66311e+06	2.52079e+06	2318842	3.76412e+06	1.93342e+06	2991594	2.59372e+06	1.08557e+06	705388	6.37083e+06	4.99195e+06	6.23018e+06	7.19115e+06	1.70965e+06	2.15317e+06	12560000	11370000	1.93966e+06	2.21997e+06	DHGLPGYNAWR	P05164	MPO
13991547	2	104400000	73100000	22570000	20590000	41750000	35380000	48330000	34790000	8852693	9020394	45260000	40710000	63080000	63530000	43170000	39710000	94330000	157300000	23230000	25450000	VVLEGGIDPILR	P05164	MPO
13991613	3	12220000	14290000	2736612	2.80046e+06	8365460	3.76572e+06	8767185	5.05476e+06	1.48488e+06	1.49749e+06	11830000	7.82586e+06	8020115	10230000	3.5448e+06	4.79971e+06	21230000	20440000	2991079	3549524	FWWENEGVFSM[147.0354]QQR	P05164	MPO
13992316	2	66310000	39070000	12610000	14980000	19520000	26570000	32440000	27650000	5761043	6452925	24360000	26300000	44310000	26830000	33690000	20140000	53840000	96740000	13300000	15790000	QALAQISLPR	P05164	MPO
13992852	2	33770000	23710000	6606128	6.33223e+06	12680000	11640000	14560000	11200000	1.98375e+06	2.12473e+06	12580000	13170000	16710000	15150000	13540000	11640000	30430000	53110000	7099519	7.89381e+06	VFFASWR	P05164	MPO
13993190	2	98890000	66580000	17790000	20110000	34140000	26470000	47300000	29150000	8692605	8.1425e+06	37410000	37060000	53660000	44490000	25380000	29400000	90680000	118200000	20110000	18010000	IGLDLPALNMQR	P05164	MPO
13993361	2	10840000	7793088	6626032	7696849	7115981	5344848	6.72476e+06	4886031	2.6114e+06	2206724	7764671	6.08951e+06	19660000	5.81733e+06	3.6886e+06	2.73392e+06	15810000	24920000	7141682	4.91679e+06	IGLDLPALNM[147.0354]QR	P05164	MPO
13993747	2	26990000	15480000	3.61553e+06	3854247	6376444	11820000	10030000	9516320	2941703	1.57256e+06	7.1436e+06	11570000	12110000	12950000	10640000	11460000	23260000	48090000	6.09411e+06	7.06606e+06	IVGAMVQIITYR	P05164	MPO
13993798	2, 3	24320000	23460000	4460579	3.02235e+06	6596833	11170000	10030000	13700000	1.88234e+06	1.99252e+06	4.17036e+06	12340000	16110000	14980000	8541062	11410000	22640000	48370000	5518581	7008547	RNGFPVALAR	P05164	MPO
13993929	2	15500000	11280000	3.69622e+06	2.51791e+06	5.21523e+06	4.0045e+06	4.73322e+06	5016557	1.05485e+06	841201	6662762	9190413	9367062	9678546	4333862	4778725	17460000	22130000	3.33532e+06	3.06781e+06	GLMATPAK	P05164	MPO
13994639	2	72530000	72820000	22190000	16750000	26560000	35720000	35110000	48120000	13880000	33010000	21720000	46170000	54040000	59350000	44860000	30050000	93320000	121600000	15540000	26080000	NNIFM[147.0354]SNSYPR	P05164	MPO
13995653	3	23320000	20710000	1.90114e+06	2.66309e+06	4963264	10620000	9254727	14240000	813924	1297294	4732119	10220000	14060000	9906275	10820000	9399208	14440000	43770000	4347939	5819800	SRDHGLPGYNAWR	P05164	MPO
14004145	3	98250000	79300000	19570000	7824465	26010000	24680000	33360000	26880000	4287906	3479384	45900000	38810000	37010000	47690000	31330000	30440000	80930000	98240000	17850000	18470000	LMEQYGTPNNIDIWMGGVSEPLK	P05164	MPO
14004147	2	127200000	116000000	66830000	29890000	37740000	40730000	46420000	53430000	19940000	10220000	99110000	58950000	64300000	43640000	54450000	44830000	167400000	178200000	44220000	32370000	IIC[160.0307]DNTGITTVSK	P05164	MPO
14004159	2	65990000	40140000	10460000	11500000	17790000	15280000	22660000	17090000	4860331	2.43823e+06	32490000	17980000	23850000	23900000	17570000	17820000	60410000	55810000	15650000	11830000	FC[160.0307]GLPQPETVGQLGTVLR	P05164	MPO
14004241	2	89460000	66730000	16050000	15110000	26610000	20200000	31490000	24470000	8694126	4154783	35230000	32010000	34240000	39940000	23200000	24490000	95670000	128800000	20000000	18600000	VGPLLAC[160.0307]IIGTQFR	P05164	MPO
14004652	2	14830000	9304542	2.46393e+06	1.06396e+06	2.85596e+06	3266734	3.63495e+06	4.01093e+06	798758	692661	4.77563e+06	4.71391e+06	4126476	5.37079e+06	3.84842e+06	3.48954e+06	8784346	14040000	2.32344e+06	2.30753e+06	DFVNC[160.0307]STLPALNLASWR	P05164	MPO
14004966	3	11090000	9566830	6.75126e+06	5.19808e+06	7.21091e+06	4.79361e+06	5.60843e+06	4.86006e+06	2.0573e+06	1.21283e+06	9717170	10520000	12860000	5.20545e+06	4.02738e+06	4885981	20420000	17270000	4607164	3.49155e+06	LMEQYGTPNNIDIWM[147.0354]GGVSEPLK	P05164	MPO
14005057	3	43360000	32680000	7105151	3979208	12870000	14610000	10380000	15790000	3366857	2.12945e+06	14930000	18100000	18940000	28740000	15480000	16220000	30000000	52040000	9687929	8631706	NQINALTSFVDASMVYGSEEPLAR	P05164	MPO
14005259	3	40780000	31470000	9464437	5618691	9461757	12980000	14020000	16300000	3485177	2416417	8076084	12700000	20580000	10800000	20050000	14950000	35580000	57770000	12160000	11910000	RFC[160.0307]GLPQPETVGQLGTVLR	P05164	MPO
14005343	3	66900000	40380000	5.55509e+06	2.28338e+06	11900000	13790000	17790000	15940000	3.39606e+06	2.32467e+06	17710000	19010000	24100000	22050000	19230000	15160000	35390000	61200000	13220000	9593856	WLPAEYEDGFSLPYGWTPGVK	P05164	MPO
14005528	3	8797344	8561694	5703747	3.86525e+06	5.49462e+06	3443808	4585760	4.62046e+06	1.56752e+06	1.20156e+06	8634832	4911791	6788377	3.97919e+06	3.5373e+06	3231884	15740000	12460000	3126178	2.64509e+06	LM[147.0354]EQYGTPNNIDIWMGGVSEPLK	P05164	MPO
14006974	3	11960000	7084709	3978335	1.50572e+06	2303408	3969918	5020601	5.68707e+06	1.40298e+06	809180	1.77784e+06	2.50524e+06	7.6619e+06	5434123	4.66676e+06	4.26736e+06	5.87761e+06	16190000	3386021	2.47866e+06	DGDRFWWENEGVFSM[147.0354]QQR	P05164	MPO
14007622	2, 3	10610000	8880683	11500000	6634782	7960072	5710598	6.38542e+06	6.59996e+06	2.4887e+06	2.13334e+06	9867039	6.34835e+06	14630000	15970000	3.96893e+06	4304158	18390000	23720000	5.89668e+06	4.36172e+06	NQINALTSFVDASM[147.0354]VYGSEEPLAR	P05164	MPO
14007954	3	6610242	1.74097e+06	46010.3	420149	416332	1.19584e+06	1.72679e+06	7174836	76732.7	379592	681833	1.55753e+06	631771	7.35844e+06	5.78488e+06	4817159	103770	3618054	431265	2034003	SLMFMQWGQLLDHDLDFTPEPAAR	P05164	MPO
14009091	2	23950000	27080000	5244749	3.75315e+06	12420000	6.64156e+06	12340000	7.88877e+06	2.00728e+06	1.54736e+06	23600000	13090000	9229628	17420000	6.67522e+06	9026019	37340000	30280000	6.11617e+06	5.52012e+06	FWWENEGVFSM[147.0354]QQR	P05164	MPO
14011311	2	48900000	45170000	8083984	6038018	16410000	12760000	20080000	11750000	3.1037e+06	1.30694e+06	27060000	16480000	19210000	58300000	11410000	13420000	68530000	51160000	10560000	9952839	DYLPLVLGPTAMR	P05164	MPO
14011376	2	136700000	145200000	41210000	24630000	41010000	31390000	48180000	59830000	13740000	7.36045e+06	79820000	59110000	52200000	140300000	59310000	53680000	164400000	160500000	35690000	30160000	FPTDQLTPDQER	P05164	MPO
13999904	2	754138	596319	304348	111171	321190	416152	343743	289093	154549	106145	469324	187221	44098.7	0	566043	456676	212028	120286	272757	270594	INLIAPPR	P05198	EIF2S1
13999952	2	1.92571e+06	1.58372e+06	806121	954757	933523	1.02861e+06	974842	1.40348e+06	554896	493456	2496466	655099	299730	32996.7	1688034	1.6181e+06	508943	471380	1.14412e+06	958204	VVTDTDETELAR	P05198	EIF2S1
14001354	2	1.15745e+06	1.22423e+06	793921	541550	646509	861348	674201	927870	699991	567758	777848	800072	391848	404923	1.1095e+06	1.1717e+06	444683	441408	486838	671070	YVMTTTTLER	P05198	EIF2S1
14012019	2	2.97018e+06	3.0837e+06	1.60722e+06	973784	1.75726e+06	1.90354e+06	1.27741e+06	1.4555e+06	786194	466260	3465463	3.70437e+06	2.24263e+06	2.62144e+06	2.40736e+06	2.35795e+06	10090000	8876924	1805140	1.57254e+06	AGLNC[160.0307]STENMPIK	P05198	EIF2S1
13997095	3	2.48751e+06	2.00251e+06	1.23382e+06	1.65444e+06	1.13034e+06	1.48348e+06	1473457	1.27569e+06	876572	754479	2208176	2.36885e+06	705888	123326	2761169	2.10099e+06	681045	1.05832e+06	968197	1.41713e+06	REPAVGEPAEVTTTVLVR	P05362	ICAM1
14002774	2	758345	1.09426e+06	348395	485105	367114	617246	431137	580420	229954	455661	710515	1278274	42586.2	1.15584e+06	1239080	1.14881e+06	396188	488789	467661	817802	DLEGTYLC[160.0307]R	P05362	ICAM1
14005345	2	2349986	2841849	1586538	1.63413e+06	984725	1.18068e+06	1.12144e+06	1.20468e+06	1.05515e+06	751740	2.8995e+06	2384971	213206	2295.66	2579432	2.31934e+06	826659	1.08428e+06	1.46634e+06	1513694	DGTFPLPIGESVTVTR	P05362	ICAM1
14008272	3	1.76518e+06	2.28788e+06	255347	793644	703989	987852	962824	929360	201911	305716	2.44206e+06	2.27073e+06	216430	15945.9	3470704	2.37274e+06	428841	644645	893723	1.39059e+06	VYELSNVQEDSQPMC[160.0307]YSNC[160.0307]PDGQSTAK	P05362	ICAM1
14011261	2	925744	1.1314e+06	639771	693769	298775	794254	425426	666309	402682	506830	880458	1.03813e+06	163974	4947.75	1341005	1.32147e+06	344505	482795	523258	733132	GGSVLVTC[160.0307]STSC[160.0307]DQPK	P05362	ICAM1
14005708	3, 4	29910000	27370000	17570000	11400000	13920000	13830000	12500000	14040000	7.38752e+06	5.50119e+06	35430000	16170000	6.54571e+06	9755884	20890000	23380000	8913564	5696294	21770000	17380000	ALANVNIGSLIC[160.0307]NVGAGGPAPAAGAAPAGGPAPSTAAAPAEEK	P05386	RPLP1
14009608	3	17180000	16210000	12960000	26250000	15920000	10620000	9750384	9098866	18330000	5.71708e+06	15060000	13010000	12070000	9129225	13490000	17460000	11650000	5.26598e+06	19730000	8659153	n[43.0184]ASVSELAC[160.0307]IYSALILHDDEVTVTEDK	P05386	RPLP1
14010923	2	31330000	26030000	17520000	8722892	13030000	12930000	10240000	9656602	8769199	5100357	32610000	14860000	6705429	3.71287e+06	14430000	17160000	14060000	8418991	17860000	14630000	AAGVNVEPFWPGLFAK	P05386	RPLP1
13990509	3	22410000	20540000	11970000	12090000	13980000	13570000	11850000	11830000	8535628	5.2033e+06	22150000	14330000	7509190	90797.7	25960000	18100000	6.78785e+06	6.00492e+06	17160000	13570000	ILDSVGIEADDDRLNK	P05387	RPLP2
13998280	2	21980000	18510000	6.66887e+06	7.68995e+06	12630000	11960000	10900000	10020000	6.68344e+06	5.56977e+06	19320000	9592883	4.21174e+06	1.41425e+06	21180000	17280000	4677188	6007158	14290000	10750000	NIEDVIAQGIGK	P05387	RPLP2
14000780	3	2.53502e+06	2.20357e+06	728238	1.09843e+06	1616969	1.71403e+06	1.47526e+06	1418435	818588	631066	1.73091e+06	1.11126e+06	704925	289363	2.50885e+06	2082286	579434	874607	1.90858e+06	1.59234e+06	YVASYLLAALGGNSSPSAK	P05387	RPLP2
14004186	3	22470000	17500000	12390000	7.27695e+06	11810000	13090000	8.21903e+06	10460000	6.52603e+06	4087091	28500000	10050000	4236370	35615.6	22390000	19350000	6.01233e+06	3.54066e+06	16550000	12390000	LASVPAGGAVAVSAAPGSAAPAAGSAPAAAEEK	P05387	RPLP2
14006651	2	5.05004e+06	4.89377e+06	1.57859e+06	1.48009e+06	2.72615e+06	2.73258e+06	2.28409e+06	2.54282e+06	1.24023e+06	784231	3.42468e+06	1.79177e+06	760941	141797	5769102	5013560	1.0433e+06	1113749	3.89623e+06	2.92256e+06	YVASYLLAALGGNSSPSAK	P05387	RPLP2
13992953	2	5.20136e+06	4.36411e+06	2.16518e+06	1.67412e+06	2.5964e+06	2.91809e+06	2.54677e+06	1.73794e+06	1.40995e+06	1.20856e+06	4348137	4903316	1.01264e+06	52890000	3527436	3.85168e+06	2.40657e+06	1.44265e+06	2.62526e+06	2.45473e+06	C[160.0307]FIVGADNVGSK	P05388	RPLP0
13993590	2	7523316	5063102	3.16536e+06	3.0322e+06	4.71537e+06	3.35642e+06	2857996	1804690	1.70352e+06	1.73337e+06	6386062	3736934	1.09789e+06	9292499	4442807	3.65828e+06	1.78095e+06	1632156	2860306	2.89491e+06	IIQLLDDYPK	P05388	RPLP0
14000923	2	1.25717e+06	901490	509004	221876	519369	598848	430991	284711	71796.1	257810	1.09793e+06	924565	195279	89900.6	635908	661959	338732	430862	457572	556191	AVVLMGK	P05388	RPLP0
14004950	3	10810000	6736909	4846185	3.76188e+06	6025073	3.63829e+06	2.85759e+06	1.71556e+06	2348204	1.55144e+06	10880000	6.49058e+06	1729002	806182	5.40292e+06	3876471	3.86884e+06	2.35712e+06	4.91809e+06	3.52289e+06	AGAIAPC[160.0307]EVTVPAQNTGLGPEK	P05388	RPLP0
14005675	3	5656034	4.78173e+06	3.50185e+06	2.47945e+06	3.12874e+06	3.43053e+06	2787893	2.02458e+06	2.04499e+06	1.15941e+06	9167409	2.67304e+06	1.574e+06	120543	4.31304e+06	5019869	2291843	1.17099e+06	4233108	3.00313e+06	AFLADPSAFVAAAPVAAATTAAPAAAAAPAK	P05388	RPLP0
14009154	2	2.48144e+06	1.85817e+06	455026	417821	738500	1.34635e+06	1.10222e+06	696755	377134	460606	902727	2.04977e+06	204087	177568	1.38214e+06	1.53452e+06	855959	469982	754413	1.04229e+06	GTIEILSDVQLIK	P05388	RPLP0
13994962	3	511023	699527	1.12441e+06	1.11027e+06	1.35242e+06	1.23583e+06	1366992	1.6887e+06	2721392	3.41725e+06	470178	1.809e+06	2.06496e+06	4012156	998585	1073277	1.50741e+06	1312667	1.02404e+06	1.4263e+06	TFHEASEDC[160.0307]ISR	P05452	CLEC3B
13998144	2	259697	407435	238948	549319	577747	699329	736752	1.34658e+06	1.02862e+06	2.73713e+06	151717	808843	865620	1.4614e+06	711937	1.05827e+06	530308	692249	358733	682978	TENC[160.0307]AVLSGAANGK	P05452	CLEC3B
13998491	2	2463440	2.76046e+06	1.88886e+06	1.73515e+06	2.2275e+06	3.43995e+06	2511749	4547864	3.59698e+06	4941693	1.7182e+06	3.52328e+06	2.3728e+06	5.13004e+06	3.55164e+06	3162542	2.38663e+06	2.5641e+06	2.3086e+06	2.48002e+06	EQQALQTVC[160.0307]LK	P05452	CLEC3B
14007535	2	956404	1.39406e+06	2.64387e+06	1.76931e+06	2.03693e+06	2624569	2.38215e+06	2.74385e+06	4875694	6424316	862848	2.47558e+06	2.51932e+06	2.72043e+06	3.14607e+06	2.19574e+06	2.79159e+06	1531367	2.04433e+06	2.23733e+06	NWETEITAQPDGGK	P05452	CLEC3B
14009752	2	242828	452902	389223	325864	829509	901256	1.00236e+06	912206	732276	2.6072e+06	230556	635812	917814	2.07547e+06	840800	882495	698744	563279	409733	831873	GGTLGTPQTGSENDALYEYLR	P05452	CLEC3B
14013379	2	163328	213316	345660	205484	238714	423239	303483	639995	366660	726240	59466.7	462593	363855	625431	342724	604023	324382	441844	346728	169721	TFHEASEDC[160.0307]ISR	P05452	CLEC3B
13992516	2	1.41322e+06	1.19892e+06	543184	728071	1061356	1.26141e+06	935469	846927	340964	426758	1.20097e+06	624036	113620	50990	1.05529e+06	1.27288e+06	380828	229157	824296	764857	ETDLLILFK	P05455	SSB
13994964	3	5.04199e+06	4.23524e+06	1.17026e+06	1.93803e+06	6025846	8832617	10640000	7.24219e+06	5.54309e+06	18120000	4.19557e+06	4363624	7744571	1.69971e+06	3807219	4764397	4.16216e+06	3.62745e+06	5.31305e+06	9724787	IC[160.0307]HQIEYYFGDFNLPR	P05455	SSB
14001703	2	3549291	3345652	1.82296e+06	1.63786e+06	2.08738e+06	1.74847e+06	1847559	2286761	1.05523e+06	467331	3.6429e+06	1.432e+06	266521	631508	2.6406e+06	2.70002e+06	715285	658109	2.24033e+06	1.46985e+06	IIEDQQESLNK	P05455	SSB
14007250	2	3.72507e+06	2.83958e+06	1.45457e+06	817292	1820117	1.74537e+06	1.31184e+06	1.23153e+06	184377	299503	3.30352e+06	1.05075e+06	476429	210974	1.97384e+06	2.05898e+06	756244	819254	1.71387e+06	1.41023e+06	LDEGWVPLEIMIK	P05455	SSB
14011872	2	1458699	1.32022e+06	345404	1.3326e+06	1.42706e+06	1.04575e+06	743663	594923	632387	619700	1.0974e+06	572913	1.42669e+06	185442	1.42192e+06	1.05526e+06	730197	480524	654905	670466	LTTDFNVIVEALSK	P05455	SSB
13993669	2	1368859	1.59931e+06	4.08954e+06	3680166	3.27924e+06	3.81086e+06	3484373	3.41537e+06	6690437	10640000	1217045	2.76089e+06	7502440	6.21555e+06	2.57466e+06	2439675	2.58401e+06	2.5601e+06	2.5451e+06	3.9367e+06	AQWANPFDPSK	P05543	SERPINA7
13994233	2	519780	695076	2.17982e+06	2780668	2.218e+06	1.76646e+06	2046135	2.08387e+06	5214583	7391434	630727	1.80045e+06	5197117	3.55008e+06	1.46021e+06	1.57111e+06	1.91785e+06	2332079	1.58133e+06	2.74341e+06	NALALFVLPK	P05543	SERPINA7
14000854	2	368260	412405	1.16767e+06	1.06802e+06	879546	1061126	908170	930047	1.38283e+06	3152060	275824	766780	2.05487e+06	883086	884697	906830	953606	1.22e+06	867907	1.25049e+06	SILFLGK	P05543	SERPINA7
13992819	2	499238	680567	2.05345e+06	2.11085e+06	1.14014e+06	1.7552e+06	1093389	1.33547e+06	3.04172e+06	4302519	475516	1.98378e+06	3053011	3.28253e+06	1.22361e+06	1.05235e+06	1.7586e+06	1.70089e+06	1.1096e+06	1.92133e+06	NFGYTLR	P05546	SERPIND1
13991868	3	5.21495e+06	2921089	1.79616e+06	1.38619e+06	1898853	1.45566e+06	2.99114e+06	1.77774e+06	1.47622e+06	1.29802e+06	2653642	3.12284e+06	3.08288e+06	1.67618e+06	3215362	4.11645e+06	3.41446e+06	5.51588e+06	2.29172e+06	2335543	LKPEDITQIQPQQLVLR	P05556	ITGB1
13997815	2	526067	484598	355942	150786	233278	217398	372185	264749	366838	135814	732002	411321	152066	321673	686356	811231	184733	340832	279448	281447	SAVTTVVNPK	P05556	ITGB1
13998117	3	2.61864e+06	2.39998e+06	1.57804e+06	801210	1241549	889599	1.49908e+06	1.31497e+06	1.41712e+06	909542	2841508	3234590	2.13931e+06	2.28268e+06	1.35396e+06	1.39435e+06	3.50429e+06	1.39829e+06	1608181	1.39001e+06	LPQPVQPDPVSHC[160.0307]K	P05556	ITGB1
13998739	6	1.51271e+06	1.5578e+06	1.50501e+06	919108	1.11121e+06	812838	774860	1.21655e+06	818580	385053	1.28291e+06	1576504	4.32282e+06	13880.3	1.62319e+06	1.05449e+06	4.15401e+06	5.86252e+06	1.29282e+06	1.42191e+06	WDTGENPIYK	P05556	ITGB1
14001169	2	672084	524769	141246	147202	304084	242948	313239	347120	184248	186657	574393	574480	531236	441220	170123	180132	826295	83067.1	375483	246436	RDNTNEIYSGK	P05556	ITGB1
14009196	3	821410	914858	64892.1	148804	628570	301532	368335	347345	213185	85806.7	1935054	944624	115382	318838	484068	582491	1.42269e+06	702202	403781	414896	HC[160.0307]EC[160.0307]STDEVNSEDMDAYC[160.0307]R	P05556	ITGB1
14009945	2	1.07206e+06	1.01137e+06	408182	396471	613261	522456	743515	632452	904483	497050	1.55232e+06	1.20125e+06	838425	779447	918505	1.0161e+06	2171145	1.17294e+06	831625	654952	FC[160.0307]EC[160.0307]DNFNC[160.0307]DR	P05556	ITGB1
13992870	3	3.56692e+06	2.88662e+06	342186	481324	2.48194e+06	2.57038e+06	2990894	2368265	753165	652928	1.84155e+06	2.66344e+06	2.15445e+06	1.48747e+06	2.23345e+06	2.82047e+06	3730578	3.74111e+06	1356599	1.11608e+06	QPTFC[160.0307]SHC[160.0307]TDFIWGFGK	P05771	PRKCB
13993005	2	1.12538e+06	1.38639e+06	598974	553417	1.14396e+06	1.00084e+06	1.23936e+06	911179	494676	439587	973008	907916	757864	1.93034e+06	1.11469e+06	792120	1.02285e+06	1.42094e+06	674620	681235	ENIWDGVTTK	P05771	PRKCB
13996025	2	1.1663e+06	1.04023e+06	599971	749766	814320	671970	746324	428360	305315	204083	876473	836507	1.01674e+06	727266	1.11137e+06	923954	1.04026e+06	1600001	384982	454376	ASVDGWFK	P05771	PRKCB
14001910	2	814664	813796	796106	630186	657180	260516	484949	416882	361313	186812	899708	3.10727e+06	677525	400869	415713	749008	772316	642040	427596	373713	GTDELYAVK	P05771	PRKCB
14002209	3	1.07372e+06	978448	242358	221748	634369	921293	543930	1.21947e+06	341178	246696	427222	1.48677e+06	1.03248e+06	645034	1.03059e+06	809231	1.43069e+06	1.14629e+06	437758	356505	RC[160.0307]HEFVTFSC[160.0307]PGADK	P05771	PRKCB
14005771	2	3130684	2245818	1.27887e+06	873692	1.58194e+06	1747559	1.34637e+06	1.03749e+06	546613	261004	1.5485e+06	1.72139e+06	1.3171e+06	1222180	2.61427e+06	1.60115e+06	2299574	2.31467e+06	842715	1.01345e+06	C[160.0307]SLNPEWNETFR	P05771	PRKCB
14012029	2	2.33577e+06	1.41853e+06	548758	740930	702778	1.00411e+06	927471	731813	291884	314618	897605	786789	428228	1.06165e+06	1.48384e+06	1.3135e+06	832236	1.51804e+06	542681	458188	LSVEIWDWDLTSR	P05771	PRKCB
13995330	2	888384	889446	684794	503655	458526	618615	454349	603533	285549	352724	1.10771e+06	634451	281839	66246.9	780951	984951	523087	742779	728267	541034	LIEDNEYTAR	P06241	FYN
13990806	2, 3	9168049	9667127	7645384	6108016	5435914	7.11725e+06	5426098	8532850	11580000	8310587	7847291	12490000	5.73219e+06	8522566	8035771	8622229	8114677	8586216	5676601	8.34954e+06	SEDC[160.0307]FILDHGK	P06396	GSN
13991550	2	3.15251e+06	2.76996e+06	2.93701e+06	1.44226e+06	1.13638e+06	3.09116e+06	1.75351e+06	2.84166e+06	1.91374e+06	2.36617e+06	2.6557e+06	3.3574e+06	1.55813e+06	2.06372e+06	2.8052e+06	4.68817e+06	1.71865e+06	2.87248e+06	2.61304e+06	2.9188e+06	HVVPNEVVVQR	P06396	GSN
13993643	2	4721037	4710137	4162507	2.21884e+06	1567139	2.45221e+06	1.80905e+06	2.3097e+06	2.52978e+06	1.9127e+06	4596196	4.08053e+06	861234	531935	2.92419e+06	3.38881e+06	2.34847e+06	2.64112e+06	2.67227e+06	2.81323e+06	TGAQELLR	P06396	GSN
13994274	2	14080000	10830000	10750000	11400000	8.1079e+06	8732493	8.26778e+06	8301672	13880000	14410000	10530000	13020000	10780000	6179525	11660000	10130000	9511950	9843050	9669686	10040000	AGALNSNDAFVLK	P06396	GSN
13997952	2	4.18842e+06	3.78551e+06	3.61505e+06	2.1274e+06	1.46435e+06	1.48958e+06	1.85879e+06	2.2606e+06	2.39837e+06	1726365	5.34796e+06	3.79241e+06	973753	421402	2.5563e+06	3.41545e+06	2.0705e+06	2561701	3.353e+06	2.62943e+06	TASDFITK	P06396	GSN
14005326	2	18140000	11970000	14010000	6.78446e+06	7474661	6.86342e+06	8822495	9249884	12510000	9461681	12250000	10170000	4.98565e+06	961716	12560000	11020000	8.00967e+06	7804501	10820000	9334321	QTQVSVLPEGGETPLFK	P06396	GSN
14005980	2	7750378	6497111	6394312	4.86734e+06	3.80542e+06	2.70109e+06	2074157	2106126	3.83102e+06	2.42241e+06	6.26178e+06	4818063	2.04612e+06	2.26235e+06	4.39611e+06	3.7859e+06	4.74905e+06	2.92449e+06	6077884	3148228	TPSAAYLWVGTGASEAEK	P06396	GSN
14007333	4	8531998	5589713	1.65491e+06	1.11171e+06	1.45529e+06	2.32754e+06	2595801	2.26504e+06	1.99874e+06	1.37651e+06	4726744	3.53502e+06	795462	6049578	5339208	5.31891e+06	2361010	2801239	3.90456e+06	3.19112e+06	NWRDPDQTDGLGLSYLSSHIANVER	P06396	GSN
14007461	3	4901308	3.15163e+06	3147168	2590192	1.79866e+06	1.50552e+06	1070642	836113	2388420	1.02607e+06	2.36649e+06	4026504	1.68388e+06	7.1726e+06	1.92934e+06	1.85405e+06	3.58507e+06	1409406	3709826	2.45622e+06	VSNGAGTMSVSLVADENPFAQGALK	P06396	GSN
14007746	2, 3	19120000	14650000	12290000	5.9568e+06	5.05795e+06	4362417	5487416	5.71309e+06	8.3135e+06	3.69421e+06	17260000	10340000	2.34386e+06	3.94988e+06	8712597	9733215	8805482	6645925	9661473	7403528	AQPVQVAEGSEPDGFWEALGGK	P06396	GSN
14010812	2, 3	6.174e+06	7.38207e+06	8728818	20220000	12360000	5428637	4384221	3.81731e+06	5.52584e+06	5094749	9241254	7.81754e+06	8.27038e+06	11030000	4.66832e+06	4.51784e+06	12830000	2.98866e+06	17640000	3.69397e+06	VPVDPATYGQFYGGDSYIILYNYR	P06396	GSN
14012362	3	2.92354e+06	2.63711e+06	4386623	26880000	17290000	4390526	1.66582e+06	1.49506e+06	2326290	2.99017e+06	4.09898e+06	4.32041e+06	7070978	5513343	2.49681e+06	2.20566e+06	8133748	2148385	22250000	1561971	FDLVPVPTNLYGDFFTGDAYVILK	P06396	GSN
14012433	2	4410158	4.02268e+06	6.60125e+06	11930000	6719377	2.5691e+06	2.2872e+06	1.46327e+06	4.53621e+06	2.24594e+06	4430745	5063036	4.81049e+06	6168757	2437466	2.53567e+06	10160000	2.58857e+06	10480000	2.56425e+06	EVQGFESATFLGYFK	P06396	GSN
14013274	3	5303901	5.04125e+06	6691751	5239429	5935689	4.92574e+06	4665771	4.77908e+06	8694020	7.21379e+06	4.91468e+06	6667525	5.97774e+06	5678.59	6.68223e+06	5.40838e+06	8.06047e+06	4252814	5215885	6710758	VPFDAATLHTSTAMAAQHGMDDDGTGQK	P06396	GSN
13998111	2	12660000	12420000	8179017	8809976	6451868	5.79305e+06	8948876	11920000	4.87737e+06	5569913	18140000	5.22352e+06	1.58339e+06	20960000	8906521	11030000	3.44857e+06	2.414e+06	6910927	8029693	EVVEEAENGR	P06454	PTMA
14009673	2	3.01873e+06	2213516	6037345	1.7937e+06	1.46211e+06	1.42329e+06	345458	1021091	2.05493e+06	231960	2.75651e+06	821419	573673	193090	697870	346799	1.27277e+06	129489	1421564	1.79831e+06	RAAEDDEDDDVDTK	P06454	PTMA
14010327	2	20880000	22600000	25890000	18080000	10180000	10550000	14160000	17370000	14890000	10040000	35160000	11620000	5435288	6251451	18470000	21940000	11350000	7577659	16020000	16140000	n[43.0184]SDAAVDTSSEITTK	P06454	PTMA
14011687	2	7.34268e+06	7513997	7.80011e+06	4223097	2588784	2.40277e+06	3.45087e+06	4.10474e+06	3363417	3253423	13000000	3.43304e+06	2.22084e+06	1.76035e+06	4.63485e+06	5494036	3299539	2.3607e+06	2900595	4180382	AAEDDEDDDVDTK	P06454	PTMA
13995312, 14004106	3	8435128	6612178	10240000	4.12018e+06	5114832	3.43381e+06	1.13686e+06	1.88005e+06	5.00532e+06	736066	8806546	3.16443e+06	1.33673e+06	1.00575e+06	1.35559e+06	862268	3.99933e+06	439734	3114756	5033130	RAAEDDEDDDVDTK	P06454	PTMA
13990477	2	15950000	16120000	6.09795e+06	5541475	12420000	6561886	8640403	6.62285e+06	4736860	4.32895e+06	14240000	15300000	24620000	7.07265e+06	10080000	11630000	29950000	41020000	7254472	8191493	IMNVIGEPIDER	P06576	ATP5B
13990492	3	7.96693e+06	5.86305e+06	4618820	4341573	6738129	5.26027e+06	5031130	4.74615e+06	3.46884e+06	2.45176e+06	9190206	7009817	18320000	5.12646e+06	4799625	4744019	22570000	28200000	5.15495e+06	4.13903e+06	AIAELGIYPAVDPLDSTSR	P06576	ATP5B
13990575	3	22380000	21370000	11800000	7.53549e+06	13130000	15470000	12010000	15970000	8.11919e+06	7.8376e+06	21500000	21500000	43680000	20480000	21240000	20020000	53440000	83970000	13650000	12710000	IMDPNIVGSEHYDVAR	P06576	ATP5B
13990834	3	8410439	8400339	3.32431e+06	7.92925e+06	7.97649e+06	5170361	7372091	5.38545e+06	3.15939e+06	2.85035e+06	11900000	10810000	13820000	7028786	5280369	6.97229e+06	22460000	29190000	5.87267e+06	4.89259e+06	EGNDLYHEMIESGVINLK	P06576	ATP5B
13993572	2	14360000	9678020	5400898	5.89117e+06	8934469	8825348	7661341	6957927	4.58818e+06	3884890	12760000	11180000	26300000	9567792	8.28511e+06	8255215	30090000	43000000	8517829	7.55036e+06	VVDLLAPYAK	P06576	ATP5B
13994164	3	2191809	1.85139e+06	167069	435847	762972	1.00505e+06	1.2411e+06	1.08374e+06	114552	686152	598961	2166318	2.21543e+06	2318635	1.07629e+06	1.75131e+06	1.68224e+06	9034571	477663	835590	DQEGQDVLLFIDNIFR	P06576	ATP5B
13995894	2	15730000	15960000	11080000	8693621	10280000	11510000	10480000	8861773	6.70505e+06	6.25894e+06	13160000	19310000	32750000	12500000	16090000	12080000	33710000	64460000	12140000	11070000	TIAMDGTEGLVR	P06576	ATP5B
13996114	3	14190000	10560000	5396124	6.13125e+06	9134568	10990000	8574674	6954140	4.51559e+06	4510210	8862451	13260000	29480000	9025803	14220000	9531941	17490000	50980000	9162272	8158728	LVLEVAQHLGESTVR	P06576	ATP5B
13998079	3	2.25296e+06	2374115	1.59191e+06	2.27004e+06	2.41166e+06	2176996	1777017	1.88792e+06	1.45763e+06	1514266	2.53772e+06	2.74703e+06	5761047	2.25666e+06	2.03231e+06	1.83884e+06	6452421	10670000	1.62751e+06	1761946	AHGGYSVFAGVGER	P06576	ATP5B
14001006	3	676313	480414	144402	135779	347699	349024	230278	185436	19822.7	149791	376106	494255	1146741	167788	394475	397810	1318789	2.52968e+06	259120	249515	TVLIMELINNVAK	P06576	ATP5B
14004237	2	15850000	13280000	10860000	6261729	10990000	9206756	8145621	8449687	5.15627e+06	2.95044e+06	21790000	12830000	24970000	8.31939e+06	11460000	11750000	45750000	53180000	11620000	8012080	AIAELGIYPAVDPLDSTSR	P06576	ATP5B
14004542	3, 4	37970000	25400000	294936	2.54486e+06	5.80939e+06	19980000	17820000	18730000	610752	6.49067e+06	3.07561e+06	20730000	19260000	13820000	27420000	32490000	9865326	114300000	5072788	12470000	GFQQILAGEYDHLPEQAFYMVGPIEEAVAK	P06576	ATP5B
14004649	2	7.73963e+06	7.85859e+06	4.07026e+06	3.64663e+06	5.9766e+06	3.91451e+06	5.09009e+06	2.6684e+06	2.32789e+06	1.52345e+06	11580000	7862116	10080000	8232669	3.40088e+06	5.13128e+06	23950000	24590000	5.51024e+06	5.35033e+06	VALTGLTVAEYFR	P06576	ATP5B
14004999	2, 3	17410000	13140000	2.59438e+06	4.55621e+06	5.52301e+06	7868853	6.7157e+06	8736265	2.28573e+06	4273857	7817688	12740000	16000000	9484758	10710000	11720000	15160000	34740000	6843255	7427934	SLQDIIAILGMDELSEEDK	P06576	ATP5B
14005413	2	4423080	3.45236e+06	1.14305e+06	481652	1811167	2.2358e+06	1.59873e+06	1.77455e+06	371697	626311	2.65305e+06	3233637	3.36387e+06	1020633	4.07301e+06	2670825	6329024	10160000	1.55805e+06	1.93737e+06	IPSAVGYQPTLATDMGTMQER	P06576	ATP5B
14006275	2	5268331	3349172	1.2994e+06	1.47358e+06	2.47111e+06	2.89575e+06	2600625	1.75578e+06	949810	876786	2.80695e+06	3139466	7.71996e+06	1.9339e+06	5.40525e+06	3.33297e+06	4.87229e+06	13440000	3277947	2.22918e+06	LVLEVAQHLGESTVR	P06576	ATP5B
14006362	2	4960456	4.29869e+06	204416	877509	1.42473e+06	2.29991e+06	2.10285e+06	1.79058e+06	308374	806855	1.51446e+06	4.0343e+06	3.14929e+06	4.09788e+06	2655279	3.58011e+06	3.9821e+06	14870000	1192331	1.50119e+06	DQEGQDVLLFIDNIFR	P06576	ATP5B
14007180	2	21830000	16170000	10240000	8.13922e+06	11850000	11710000	8656192	7.35278e+06	5.28526e+06	4.18123e+06	15750000	14340000	21370000	123600000	19540000	12760000	43480000	53480000	11080000	9640534	FTQAGSEVSALLGR	P06576	ATP5B
14008279	2	16050000	9749575	4.90211e+06	3.22645e+06	6360695	6.68032e+06	7148185	5.26682e+06	2.12622e+06	2555884	10420000	10050000	14650000	6718598	7379289	8928732	26540000	43000000	7494502	5.80789e+06	TVLIMELINNVAK	P06576	ATP5B
14009828	2	17810000	16090000	6087699	2.57314e+06	7.30532e+06	8786342	6504657	7006765	2.10075e+06	2.19353e+06	13490000	11990000	20770000	5962707	18370000	12680000	36280000	53560000	10010000	8.33572e+06	VALVYGQMNEPPGAR	P06576	ATP5B
14010773	3	3.0443e+06	3.02655e+06	2.57929e+06	1461529	3126000	2.1565e+06	1.41977e+06	1.42535e+06	1.25592e+06	639450	5.44776e+06	3202535	10540000	864286	1.70529e+06	1.67364e+06	16050000	12040000	2.33678e+06	1190988	SLQDIIAILGM[147.0354]DELSEEDK	P06576	ATP5B
14010865	2	1.61832e+06	1408197	4.23836e+06	2.76644e+06	2.72958e+06	2329406	2.56535e+06	2.34826e+06	4.89528e+06	4.37417e+06	1.76603e+06	2.77477e+06	5259208	2.86428e+06	1.70486e+06	1.82274e+06	5294556	5127003	2.61334e+06	2.84885e+06	TVLIM[147.0354]ELINNVAK	P06576	ATP5B
14011555	3	12820000	7.63671e+06	4.78474e+06	6.21014e+06	8.24141e+06	8933515	10880000	8.16746e+06	5.54882e+06	11650000	6783258	8114103	17970000	14620000	8275730	8836669	16070000	40040000	11130000	8751913	TREGNDLYHEMIESGVINLK	P06576	ATP5B
14011878	3	7.28587e+06	6757757	3.64658e+06	19530000	12950000	5179888	3.044e+06	3626347	3835101	2.66188e+06	4.55513e+06	8.10443e+06	9313321	12280000	6.27843e+06	6.01458e+06	9071897	20850000	9324562	2.65343e+06	QFAPIHAEAPEFMEMSVEQEILVTGIK	P06576	ATP5B
14012003	3	15870000	14030000	2.98866e+06	10390000	7149135	9038981	8655276	8671737	3.42756e+06	3.53151e+06	4090773	12330000	14620000	10080000	9474293	10310000	10790000	31520000	8612688	5.15277e+06	GSITSVQAIYVPADDLTDPAPATTFAHLDATTVLSR	P06576	ATP5B
14015027	2	613068	578978	901297	427276	411402	329632	376708	274273	403262	148351	1072457	579323	1.29307e+06	378441	338366	290664	3308260	2196861	501224	418386	IM[147.0354]NVIGEPIDER	P06576	ATP5B
13990840	2	94650000	58800000	21880000	25450000	46530000	51490000	48110000	74070000	13370000	16900000	54080000	23900000	7776161	20410000	42240000	68810000	13870000	14880000	84720000	33440000	LTWASHEK	P06702	S100A9
13991350	3	882700000	841300000	359500000	277100000	464800000	504500000	404600000	484800000	189100000	171000000	844000000	295700000	77460000	246400000	508800000	513200000	221300000	147500000	457000000	351200000	LGHPDTLNQGEFK	P06702	S100A9
13992125	2	397800000	319700000	99770000	100200000	230700000	210500000	213100000	180500000	80400000	67140000	270000000	96530000	35040000	66680000	238600000	167100000	59260000	49980000	145400000	159300000	DLQNFLK	P06702	S100A9
13994774	3	1052000000	801700000	109500000	100600000	412300000	491800000	536700000	392600000	153700000	142400000	422400000	208700000	62080000	146500000	453800000	440900000	120800000	135300000	480700000	380300000	NIETIINTFHQYSVK	P06702	S100A9
14000293	3	6.37121e+06	2997694	246733	878480	979117	2.07347e+06	1.79543e+06	3.91603e+06	498663	674890	510303	1.02336e+06	105465	823773	2.46159e+06	3.55527e+06	163819	642441	412524	855344	QLSFEEFIMLMAR	P06702	S100A9
14004302	2	329800000	403700000	134200000	54950000	89650000	214600000	109100000	211400000	35660000	34720000	376400000	97510000	14760000	74660000	211200000	273400000	67900000	48270000	194500000	111700000	LGHPDTLNQGEFK	P06702	S100A9
14005551	2	914200000	840800000	203100000	145200000	395400000	336400000	303500000	267400000	112200000	73970000	608500000	157900000	40370000	131100000	489700000	300100000	102100000	78010000	324000000	280600000	VIEHIMEDLDTNADK	P06702	S100A9
14006536	2	441900000	312000000	32680000	27070000	128800000	165900000	170800000	118800000	31540000	31060000	147200000	55440000	12290000	39600000	156000000	160100000	31440000	29490000	192500000	122400000	NIETIINTFHQYSVK	P06702	S100A9
14010657	2	35310000	17170000	1.42428e+06	3.94655e+06	4.44851e+06	9375599	7341292	16830000	3.23918e+06	2.42701e+06	3.41152e+06	5141701	732498	3856794	12540000	17720000	1.10652e+06	3.11282e+06	2.57719e+06	4.31655e+06	QLSFEEFIMLMAR	P06702	S100A9
13992799, 13994381	3	72420000	69190000	50880000	46400000	51500000	47190000	50700000	39260000	23250000	15600000	73470000	25000000	12440000	16520000	34900000	29140000	16920000	15440000	48550000	37570000	VIEHIM[147.0354]EDLDTNADK	P06702	S100A9
13992929, 14001777	3	1045000000	1009000000	277300000	291400000	617100000	501900000	458600000	432500000	231300000	190900000	781600000	294700000	99720000	233500000	621800000	396000000	169200000	158900000	449300000	423300000	VIEHIMEDLDTNADK	P06702	S100A9
14006251, 14010448	2	26330000	26810000	21320000	13090000	13570000	16930000	13850000	13650000	6.81606e+06	3.29857e+06	27180000	7.53129e+06	3074064	4.69701e+06	14640000	11950000	6.19463e+06	5102484	16660000	11780000	VIEHIM[147.0354]EDLDTNADK	P06702	S100A9
13995060	2	70200000	56830000	28820000	18480000	40840000	33650000	38500000	44160000	29000000	19970000	54090000	20690000	9529464	15020000	46160000	64380000	16160000	13210000	38880000	31540000	LQDAEIAR	P06703	S100A6
13990419	2, 3	36080000	30710000	12390000	6.7535e+06	12150000	19090000	15010000	14210000	6690978	4.17292e+06	32590000	8520548	2.35802e+06	1.12667e+06	26980000	30600000	7829965	6188604	9952389	10270000	IGAEVYHNLK	P06733	ENO1
13990857	3	13600000	12620000	2270701	2.21565e+06	4746620	4.52622e+06	5.65915e+06	3.47679e+06	2399487	1.28247e+06	9482890	3.40029e+06	1.18109e+06	7.52437e+06	9312612	6.41536e+06	3.05493e+06	2.40671e+06	4165881	3.17777e+06	VNQIGSVTESIQAC[160.0307]K	P06733	ENO1
13992782	2	4.17268e+06	2.91862e+06	2.01791e+06	1.34026e+06	3.46104e+06	5186879	1.71697e+06	1.90714e+06	1.13911e+06	1.11994e+06	4.13654e+06	1.01194e+06	819789	896976	3.38484e+06	4.95641e+06	1.40087e+06	1.52497e+06	2.11906e+06	1.27765e+06	LMIEM[147.0354]DGTENK	P06733	ENO1
13997739	2	40060000	26640000	12870000	8242395	14000000	15390000	13520000	11750000	8329480	6.64925e+06	37520000	9379054	2.49379e+06	34440000	24210000	27180000	9577708	7.31319e+06	13470000	11540000	TIAPALVSK	P06733	ENO1
13998278	3	24310000	18440000	4.12051e+06	4598350	10170000	6.50637e+06	11760000	4.28537e+06	6183905	3.5784e+06	20820000	6108799	2008436	2532863	8433248	10630000	4262142	2.43393e+06	5280607	4756168	AAVPSGASTGIYEALELR	P06733	ENO1
14000254	2	3882705	3.43913e+06	2784970	1.42193e+06	1.97643e+06	1.71135e+06	2006770	1.25426e+06	1.04012e+06	829355	3.62074e+06	1.03586e+06	699600	632957	1.45952e+06	1.88372e+06	1.82597e+06	539875	1.593e+06	1.39166e+06	LM[147.0354]IEMDGTENK	P06733	ENO1
14004157	2	123100000	118500000	23330000	18010000	39980000	34060000	41650000	29860000	19830000	7929119	88840000	24070000	6661381	8.26579e+06	86050000	62250000	27820000	16530000	38750000	24440000	VNQIGSVTESIQAC[160.0307]K	P06733	ENO1
14004884	2	137500000	79400000	27520000	21770000	38950000	32640000	39530000	19860000	18290000	11730000	75800000	15340000	4.69227e+06	2.31067e+06	66320000	53750000	16920000	12600000	37900000	23040000	GNPTVEVDLFTSK	P06733	ENO1
14005206	2	188100000	154900000	46140000	31760000	61560000	49940000	67260000	48780000	28900000	16830000	167500000	26770000	9383499	6158332	111700000	98370000	29970000	19110000	64970000	41530000	YISPDQLADLYK	P06733	ENO1
14005808	2	62720000	44750000	11370000	9433854	21370000	13620000	21910000	8423936	12270000	5.20097e+06	55390000	12590000	3.18708e+06	2133996	20250000	25350000	10720000	4.69641e+06	13550000	10640000	AAVPSGASTGIYEALELR	P06733	ENO1
14010726	2	5.69229e+06	3.34259e+06	2.76765e+06	2.1275e+06	2682338	1.64091e+06	1.84694e+06	1.46389e+06	2.26197e+06	640630	4.82255e+06	1.85687e+06	601653	379458	2.58874e+06	2.31265e+06	1.26388e+06	867651	2808206	1657617	VVIGM[147.0354]DVAASEFFR	P06733	ENO1
14010833	2	4908904	3300727	2.06041e+06	1.34152e+06	2829712	1631387	2.00215e+06	1.66043e+06	758488	285203	4.89708e+06	828777	313000	1.36214e+06	2.59739e+06	2.86065e+06	1.09372e+06	735134	2150669	1.25019e+06	LAMQEFM[147.0354]ILPVGAANFR	P06733	ENO1
14013383	3	8718044	7.27433e+06	5044825	10800000	8.16045e+06	3524511	3.7363e+06	3.45561e+06	10280000	2.3022e+06	4.85415e+06	2.98175e+06	3697554	3.96306e+06	6.47581e+06	9042922	4236435	2.74468e+06	9941967	2424174	SGETEDTFIADLVVGLC[160.0307]TGQIK	P06733	ENO1
14013999	1	1.22454e+06	835521	21080.6	7885.19	13475.6	457709	162794	323432	0	51546.8	51314.4	118194	0	81933.3	973082	1.13881e+06	5651.34	119816	13533.7	257959	TIAPALVSK	P06733	ENO1
14005031, 14006780	2, 3	217400000	194600000	29690000	13300000	54310000	52500000	78340000	67280000	19670000	15670000	137500000	34280000	8584282	13380000	118100000	118300000	26370000	24860000	45760000	35800000	DYPVVSIEDPFDQDDWGAWQK	P06733	ENO1
13995859	2	904624	729517	444806	264440	495567	390996	540190	616432	153241	193484	845450	206388	31546.5	287635	516767	632022	159046	98245.3	513674	367960	ISLSNESNK	P06737	PYGL
13997711	2	2.44322e+06	1.94666e+06	634774	704668	1.39361e+06	1.18205e+06	1.296e+06	823301	497322	484287	1.73541e+06	676827	257921	3.87039e+06	1942577	1.57024e+06	445596	426690	924388	1.08012e+06	VIFLENYR	P06737	PYGL
13997974	2	1.05067e+06	1.07167e+06	305480	429102	621984	692598	688038	755754	153204	276242	872612	266665	217350	394327	1.0597e+06	773925	227385	185380	565800	597257	DFSELEPDK	P06737	PYGL
14000210	2	1.84619e+06	1.59818e+06	420371	690299	1.10622e+06	1.06674e+06	1.05524e+06	920967	370399	237746	1.26473e+06	400683	73556.5	1.04357e+06	1.32158e+06	1.14705e+06	313666	290916	1.01368e+06	640521	FSQFLETEYK	P06737	PYGL
14000797	2	464180	488345	345059	295306	246997	469374	361594	464672	217943	273975	427600	410112	66906.1	5.56403e+06	591670	669169	198424	101714	293094	348656	APNDFNLR	P06737	PYGL
14001633	2	1.02668e+06	859732	384493	174220	414391	660542	551137	747775	267797	258591	825330	234474	102967	1.06925e+06	694338	910205	330266	251075	461500	473561	VSQLYMNPK	P06737	PYGL
14002092	3	2.39959e+06	1.92847e+06	1.20743e+06	953302	1.47339e+06	1.87753e+06	1.83382e+06	2.04894e+06	1.23068e+06	1.25299e+06	1.2166e+06	835134	909128	1.52805e+06	2042367	2815381	697365	731768	1417922	1.31311e+06	IRDGWQVEEADDWLR	P06737	PYGL
14007495	3	4703784	3.86104e+06	1.97844e+06	1.61598e+06	2.48431e+06	2.05574e+06	1.80283e+06	2.03107e+06	916740	679002	4613582	993614	528602	3.44762e+06	2.65876e+06	2.79476e+06	933698	621698	2.07414e+06	1.82909e+06	VIPATDLSEQISTAGTEASGTGNMK	P06737	PYGL
14010981	2	1.2208e+06	1.18984e+06	318501	220266	447852	523686	678469	316880	169777	196416	509038	388047	135210	420702	704442	811295	133576	136764	402923	408164	DFNVGDYIQAVLDR	P06737	PYGL
14013434	2	2229587	1.36811e+06	536715	308049	802284	866228	767909	526222	103544	95351.4	1.5935e+06	219944	52090.6	6826780	1.0876e+06	884428	126097	189347	975122	612227	LITSVADVVNNDPMVGSK	P06737	PYGL
13990965	3	7.97974e+06	6.15482e+06	2.02735e+06	1.75797e+06	2886419	3.2201e+06	4104903	3125591	1.03413e+06	1.01496e+06	4.85524e+06	1.52523e+06	333054	862329	3893686	3.47569e+06	687144	888152	2.29214e+06	1.99964e+06	TLAQLNPESSLFIIASK	P06744	GPI
13992435	3	40250000	37880000	13750000	12530000	21200000	20410000	22750000	17580000	8.03068e+06	6.98762e+06	30640000	10270000	2.82847e+06	3.43053e+06	32300000	24640000	6.18962e+06	6.36604e+06	12200000	15420000	VFEGNRPTNSIVFTK	P06744	GPI
13998862	2	1.27163e+06	1.63369e+06	444324	241353	292251	1.06004e+06	480559	1.02889e+06	169440	299647	541145	394119	0	105064	996404	1.5575e+06	159306	321083	300570	631736	AVLHVALR	P06744	GPI
14001287	3	2.82591e+06	2.6816e+06	1.59453e+06	1.13769e+06	1.6769e+06	1.3582e+06	1.32272e+06	1.40749e+06	841470	397495	2.59722e+06	733383	89508.7	835793	1.81166e+06	1.74367e+06	615891	419616	900424	1.15299e+06	TFTTQETITNAETAK	P06744	GPI
14004184	2	32340000	26340000	9483733	5884552	9457854	10330000	12620000	10020000	2.95352e+06	2.27004e+06	21190000	5054180	837022	3.66434e+06	15590000	15520000	3.27774e+06	2.67726e+06	9219798	7.19808e+06	TLAQLNPESSLFIIASK	P06744	GPI
14005119	2	10920000	6964435	530065	903592	2.51809e+06	4635238	5696460	4.56256e+06	722310	1.32024e+06	4.62537e+06	2.12435e+06	265630	165296	7.85132e+06	8.1679e+06	566681	1.34805e+06	2.46101e+06	3.06489e+06	ILLANFLAQTEALMR	P06744	GPI
14006253	3	5296777	6.06961e+06	2.89994e+06	1.22539e+06	5.37128e+06	2.48683e+06	3.74702e+06	1.14834e+06	1.78823e+06	978109	17710000	1.11476e+06	487109	245185	1.03476e+06	1.17701e+06	1.00822e+06	75139.7	3012592	1.28905e+06	IEPELDGSAQVTSHDASTNGLINFIK	P06744	GPI
14007242	2	1.36853e+06	1.51867e+06	885645	567442	1.09374e+06	771100	618070	530968	207688	178974	1241025	284558	145935	35827.9	559756	661608	382274	175724	513726	272447	ILLANFLAQTEALM[147.0354]R	P06744	GPI
14007283	2	16640000	17410000	11530000	5986013	7794388	6.97455e+06	6.74914e+06	8603530	4.0856e+06	2433180	15870000	4419101	867652	1.45274e+06	11650000	12350000	2.98728e+06	1939461	6035978	6.59684e+06	TFTTQETITNAETAK	P06744	GPI
14010012	2	16400000	14310000	7983436	4.10711e+06	5585404	6442062	5.84588e+06	5552493	2.5201e+06	1.86352e+06	11490000	3.04292e+06	1.08416e+06	941753	11200000	8740339	2.10214e+06	2.10276e+06	5.48144e+06	4.79428e+06	FAAYFQQGDMESNGK	P06744	GPI
13996161	3	13570000	10650000	8808761	8381355	7981714	8.30925e+06	6762905	8052511	4050900	4.30103e+06	17770000	6.50475e+06	5861471	3101720	8892448	10070000	4671211	2.70921e+06	9435691	8.29219e+06	VDNDENEHQLSLR	P06748	NPM1
13996223	2	3.85421e+06	3.31457e+06	1.20033e+06	929213	1.28892e+06	2.33306e+06	1.57857e+06	2.80647e+06	577851	680975	3.80467e+06	1.28221e+06	432989	16447.8	4039376	3.33849e+06	754328	1.14085e+06	1.59266e+06	1.62474e+06	FINYVK	P06748	NPM1
13997942	2	6877740	5.11404e+06	2842525	2487204	3.40723e+06	3333847	3.08403e+06	4148759	1.6155e+06	1.08969e+06	7125093	2.29614e+06	922171	5.29582e+06	5352061	6409831	1.81096e+06	1.84507e+06	5000532	3.08957e+06	GPSSVEDIK	P06748	NPM1
14004698	3	9820886	6865386	825290	688574	2.19861e+06	3.91488e+06	3.0097e+06	3.93482e+06	762030	1.00595e+06	4211788	3.4917e+06	302118	1785417	9071217	7042632	535499	905570	2.58625e+06	3469845	n[43.0184]MEDSMDMDMSPLRPQNYLFGC[160.0307]ELK	P06748	NPM1
14005479	2	1.71881e+06	1.33651e+06	1.14455e+06	958145	568688	893038	714001	1.65411e+06	330252	441414	3.20332e+06	922184	654996	442732	1409693	2548443	597701	478046	2.06103e+06	1018345	VDNDENEHQLSLR	P06748	NPM1
14005672	2	9159262	8210310	1.72861e+06	937829	2939338	3787750	3.42836e+06	3664200	1.04859e+06	921274	6.9493e+06	2246816	599456	855711	6433410	6733646	1.32679e+06	1.58121e+06	3.67917e+06	3.8747e+06	MTDQEAIQDLWQWR	P06748	NPM1
14006121	3	26850000	21610000	17050000	11860000	14620000	11590000	10740000	10900000	9230844	4.25651e+06	30070000	9805323	7.26207e+06	6.93324e+06	15030000	11620000	7.23382e+06	3193675	19770000	15100000	DELHIVEAEAMNYEGSPIK	P06748	NPM1
14007001	3	10350000	9260426	4261942	2.43544e+06	5137944	4.36443e+06	3.65515e+06	3.50151e+06	2141434	1.18726e+06	10360000	3049243	2327663	7257954	5.83051e+06	5.03451e+06	2.05008e+06	2.2879e+06	5.61552e+06	4523665	MSVQPTVSLGGFEITPPVVLR	P06748	NPM1
14010093	3	4.67928e+06	3.12727e+06	7.99122e+06	6.07736e+06	4.32872e+06	1.99711e+06	2204628	2.04922e+06	2083078	963181	6.99938e+06	2645227	10070000	1.08313e+06	1.65634e+06	1.13049e+06	2.73943e+06	1072774	5666824	2432470	DELHIVEAEAM[147.0354]NYEGSPIK	P06748	NPM1
13990677	3	7418010	6.84462e+06	6.59858e+06	4.95196e+06	2.72602e+06	4.70232e+06	4.11609e+06	6.50031e+06	2532851	2.59711e+06	3.224e+06	2.65428e+06	1.39105e+06	41959.9	7.21549e+06	6.60793e+06	1.66667e+06	2.43772e+06	4070871	4501965	AADAEAEVASLNRR	P06753	TPM3
13990837	3	40870000	27650000	21130000	22590000	14450000	24000000	21170000	30450000	14970000	15300000	6.40325e+06	9224667	8912936	106156	48110000	33540000	7.30861e+06	21330000	25940000	25710000	IQLVEEELDRAQER	P06753	TPM3
13991861	2	9915702	11150000	5499676	5762738	6.26597e+06	2493409	5959515	4.42057e+06	3.5807e+06	1.96022e+06	17510000	6272231	1.44156e+06	1.04671e+06	3464450	7120490	3.67209e+06	2776905	5.85621e+06	5666674	AADAEAEVASLNR	P06753	TPM3
13992094	2	26790000	25760000	8513409	14510000	18510000	9413254	16590000	8662075	9671245	7453322	30940000	12610000	4140336	2.50546e+06	13730000	13250000	11230000	7180853	11290000	10410000	IQLVEEELDR	P06753	TPM3
13993335	2	33400000	25000000	12200000	14380000	14610000	17900000	17400000	17790000	10340000	12640000	18500000	8394081	4367338	3.18237e+06	30480000	20480000	5708796	11440000	11410000	17940000	MEIQEIQLK	P06753	TPM3
13995396	2	21820000	24410000	10320000	14200000	16420000	10140000	12030000	9165387	10940000	6.73109e+06	28860000	10170000	3.47659e+06	369820	13140000	13000000	6.10982e+06	5815319	9745141	11440000	LVIIEGDLER	P06753	TPM3
13999467	2	638520	588337	2.71079e+06	762824	1.33452e+06	386476	151050	180082	1.33688e+06	234186	1.84318e+06	449204	511177	127642	111847	44705.5	927902	131071	848092	657555	YEEEIK	P06753	TPM3
14015924	3	1.03099e+06	592531	88109.9	505182	396657	594755	536510	670858	90349.5	416169	168449	315115	164964	1.4683e+06	773978	839516	98009.6	451858	477343	565191	HYLPLSSILDTLDVMAYNK	P06865	HEXA
13991914	2	144500000	136200000	86520000	67530000	78820000	78080000	80310000	66630000	27750000	23000000	108000000	167100000	47500000	62280000	125500000	93310000	147100000	151900000	89640000	78790000	ESYSIYVYK	P06899	HIST1H2BJ
13991015	2	13550000	11190000	5360220	5064490	8.26943e+06	7.59322e+06	7889013	4.99882e+06	4.47916e+06	4577325	10200000	2.36945e+06	1.58956e+06	714687	5346006	4841707	2.08936e+06	802447	7997302	6.6854e+06	WDAWNELK	P07108	DBI
13996330	3	10830000	7487043	1056670	2.49458e+06	4.03123e+06	6284300	7.18739e+06	7214139	1.78777e+06	2.89813e+06	4.3223e+06	1.26247e+06	496445	9408894	8177608	8602926	772802	1564560	5.2746e+06	4539554	TKPSDEEMLFIYGHYK	P07108	DBI
14004546	3	70750000	56430000	20270000	14060000	25100000	26390000	24350000	24390000	13390000	9793805	46400000	8577673	3824111	1.7572e+06	46130000	36550000	9031806	6.90616e+06	30140000	26420000	QATVGDINTERPGMLDFTGK	P07108	DBI
13990439	2	14370000	10980000	6.35282e+06	5125771	7.85579e+06	7.56923e+06	7.90728e+06	6850136	4.43496e+06	4.50668e+06	11050000	5951734	1.66572e+06	3385532	14350000	9706193	2.86651e+06	3.24856e+06	7.11254e+06	8508654	SADTLWDIQK	P07195	LDHB
13991211	2	11820000	7.52154e+06	3085544	3.47255e+06	6.91141e+06	4.86562e+06	5388666	3637467	2.96403e+06	2.55675e+06	8568588	3.31213e+06	1.376e+06	3.05334e+06	4658665	5.98841e+06	2020837	1.66697e+06	5.49107e+06	4526489	FIIPQIVK	P07195	LDHB
13992263	3	16110000	11460000	4.7263e+06	3566322	7.85422e+06	7488105	8809303	7137113	3.1585e+06	4.17002e+06	12460000	5646139	2.00291e+06	3869835	9140709	9970446	2.62512e+06	1.99163e+06	7196366	7546658	GEMMDLQHGSLFLQTPK	P07195	LDHB
13994255	2	13570000	12270000	6.62115e+06	6.29035e+06	9627960	6.9825e+06	6.96948e+06	6050953	5.98437e+06	5458622	13900000	5.87223e+06	2.88946e+06	4.13929e+06	12380000	10820000	3.3253e+06	2668465	8587009	8119019	MVVESAYEVIK	P07195	LDHB
13994463	3	1.34161e+06	1.1169e+06	358844	317978	989204	570207	594726	272161	204088	122764	1.22863e+06	388441	160215	215178	657515	623756	169556	197566	788934	690512	SLADELALVDVLEDK	P07195	LDHB
14000005	2	3.41435e+06	3.68312e+06	2.67108e+06	1.93364e+06	2.53923e+06	2366915	1.45902e+06	1.95392e+06	1.46947e+06	919092	4.01671e+06	1632653	595431	988371	2.85361e+06	2.92364e+06	1.34149e+06	1.49978e+06	3.24265e+06	1.81766e+06	GLTSVINQK	P07195	LDHB
14002062	2	1.64144e+06	1.80378e+06	1.32216e+06	1.47214e+06	1.05099e+06	1.38676e+06	1.00195e+06	1.03969e+06	475862	607519	1933165	1.04771e+06	55079.6	518358	1.31461e+06	1.85196e+06	622327	810955	1.80749e+06	1.30283e+06	IVVVTAGVR	P07195	LDHB
14002915	3	1.03103e+06	307039	313006	237759	172620	902325	407166	888353	149954	330182	74561.8	216977	208030	28332.1	1.44954e+06	1.34799e+06	232589	494054	706525	582678	HRVIGSGC[160.0307]NLDSAR	P07195	LDHB
14003766	3	441862	495025	1.39755e+06	3.57633e+06	2.214e+06	741761	149880	385303	1.5236e+06	267255	721493	472487	937602	711354	346817	597431	1.09475e+06	208359	1.88737e+06	586660	ITVVGVGQVGMAC[160.0307]AISILGK	P07195	LDHB
14004682	2	21970000	18510000	9729944	5.39176e+06	11620000	9166876	7.48944e+06	5.65254e+06	3699091	2899930	23740000	6.39275e+06	1652688	4.04365e+06	10230000	9270019	3602334	3245415	12540000	8.32403e+06	SLADELALVDVLEDK	P07195	LDHB
14006792	2	23120000	23120000	14680000	9233105	13030000	11810000	9763179	8400932	5.28397e+06	3482452	26490000	6.61749e+06	2079716	4453025	15880000	13750000	5375076	3.73108e+06	12320000	11810000	LIAPVAEEEATVPNNK	P07195	LDHB
14015991	2	190299	376161	1.08245e+06	1844700	1.29357e+06	408751	276248	80890.4	833210	157314	457885	190057	443539	698856	208951	337885	708934	105004	1.25017e+06	290390	ITVVGVGQVGMAC[160.0307]AISILGK	P07195	LDHB
14015393, 14016254	3	265737	263095	654128	513815	1313163	317752	277500	101711	553593	44789	440633	70243.3	533113	476231	239633	267774	907052	173326	2.8079e+06	162432	GYTNWAIGLSVADLIESM[147.0354]LK	P07195	LDHB
13997136	3	12440000	9622763	864378	864979	4.46545e+06	4750753	5450836	4.19822e+06	1.35022e+06	1.36452e+06	6.84932e+06	3.61897e+06	2.88265e+06	3636219	6.97415e+06	7.49297e+06	5.55407e+06	7385793	3.50664e+06	3.5333e+06	YVRPGGGFEPNFMLFEK	P07203	GPX1
14000274	3	2.11028e+06	1.21533e+06	575068	804547	2.25985e+06	1.22251e+06	1.16231e+06	1.1244e+06	538356	396854	1.77077e+06	711317	1.65459e+06	664276	1.2692e+06	1.16056e+06	2.15018e+06	3.42304e+06	970767	730317	YVRPGGGFEPNFM[147.0354]LFEK	P07203	GPX1
14001101	2	3.53903e+06	3.38898e+06	715903	782396	1.63637e+06	1.92445e+06	1.43509e+06	1.48091e+06	416064	463478	2.0647e+06	1.31568e+06	973911	4757245	2719396	2.79352e+06	2153074	3577506	888733	1.04561e+06	DYTQMNELQR	P07203	GPX1
13990296	2	24690000	22330000	10850000	8240374	13730000	10870000	14470000	13860000	6597802	6053056	16960000	17170000	26280000	2.51734e+06	26810000	19570000	19930000	43310000	8988342	13610000	LITLEEEMTK	P07237	P4HB
13990324	2	8871951	8642404	4993457	6513986	7.10161e+06	5480774	7114343	6217966	3.55263e+06	3122860	8457234	6524360	12820000	1.00903e+06	7364371	8830749	15710000	23240000	6383063	6.16671e+06	ENLLDFIK	P07237	P4HB
13990469	2	10580000	9585800	3959144	5863447	5850537	5491395	6.61253e+06	5461579	3.61238e+06	2.73036e+06	7.36097e+06	7.20909e+06	11670000	1.72931e+06	6.90392e+06	7.80388e+06	13650000	24650000	6.69041e+06	5.99025e+06	ILEFFGLK	P07237	P4HB
13990531	2	11860000	11460000	5.66232e+06	7.56268e+06	7049674	5.61207e+06	7.21708e+06	7842021	3.99328e+06	4.03253e+06	8927112	8749093	14190000	927244	10570000	8466111	15750000	25920000	7443425	6750478	QLAPIWDK	P07237	P4HB
13990565	2	9124988	8535592	6.55461e+06	4.89813e+06	4.18e+06	4668252	4784571	5.70816e+06	3.51888e+06	1.60416e+06	6.74124e+06	7201356	11600000	5.52017e+06	7.35801e+06	6.14668e+06	11950000	20460000	6189793	5292189	DGVVLFK	P07237	P4HB
13990805	2, 3	17300000	15340000	9619592	8.36845e+06	6.27429e+06	7.89418e+06	7964877	13980000	6.10064e+06	4475467	10830000	18160000	19900000	5925314	12260000	12610000	18480000	44290000	9969438	9784897	SNFAEALAAHK	P07237	P4HB
13991018	2	19660000	15030000	8893011	7805552	8034880	7.59322e+06	10210000	13300000	4615580	5594586	15630000	15730000	14940000	1.30664e+06	15050000	17800000	17930000	40910000	9321798	9098501	MDSTANEVEAVK	P07237	P4HB
13991368	2	10970000	8710672	5396873	4748211	4.66284e+06	4.41592e+06	6240653	8408555	2.62469e+06	2423764	8725311	8688111	9053690	2309920	9333603	13500000	11290000	23360000	6488830	4.7486e+06	DHENIVIAK	P07237	P4HB
13991393	2	1.29041e+06	1.33012e+06	2.15316e+06	1.45803e+06	769962	948225	998827	1.45356e+06	1.01271e+06	848073	1.42275e+06	2.15699e+06	3604215	161154	1.21868e+06	1.11776e+06	3.25922e+06	6.95153e+06	1.11426e+06	1.1978e+06	LITLEEEM[147.0354]TK	P07237	P4HB
13991396	2, 3	9216439	6.91257e+06	1.85463e+06	2.46164e+06	3.25684e+06	3.87716e+06	4502807	3.56551e+06	1.64516e+06	1760845	3.45006e+06	5289819	6.71994e+06	632588	8004089	5409181	6.13652e+06	14790000	3.732e+06	4326640	THILLFLPK	P07237	P4HB
13991772	2	10520000	8640707	5860359	4541775	4.85777e+06	4564090	6.10102e+06	8435464	3.13804e+06	3.51584e+06	10390000	8846215	10200000	915871	8676739	10570000	12330000	22190000	6032364	5.11693e+06	TVIDYNGER	P07237	P4HB
13992035	3	13340000	11090000	5.13445e+06	7.36226e+06	7022523	9073185	9764791	11370000	4351073	4436628	8693853	9509452	16630000	1.44588e+06	15490000	17680000	17390000	47200000	11020000	10240000	ILFIFIDSDHTDNQR	P07237	P4HB
13992523	2	11660000	9193859	5126227	5298830	5.49148e+06	3.66475e+06	5.53948e+06	6517224	3330013	2.76803e+06	11500000	9090669	9623602	2.13518e+06	7759882	8761676	14920000	21410000	6.62815e+06	4.34557e+06	NNFEGEVTK	P07237	P4HB
13993358	2	20380000	21710000	12110000	11230000	13280000	10300000	11650000	12060000	8155841	6673928	17330000	18760000	28860000	1.89638e+06	18290000	13390000	29270000	36680000	16250000	13200000	NFEDVAFDEK	P07237	P4HB
13995944	3	14360000	10670000	5881826	5730116	6101333	5592237	6.78081e+06	7.93126e+06	4.20629e+06	3852637	12560000	9964516	11360000	14500000	10410000	12140000	15660000	26070000	7378168	6.19129e+06	YKPESEELTAER	P07237	P4HB
13997189	2	6.60549e+06	5.62969e+06	3.47903e+06	2860323	2.60161e+06	4.10108e+06	3.92881e+06	5921527	2.24317e+06	1.91721e+06	4.11948e+06	8166493	6794666	928061	6806962	6620653	9527110	18080000	4.09019e+06	3910379	IFGGEIK	P07237	P4HB
13997482	2	682584	706619	884226	509908	537161	239427	98010	506623	469099	62217.1	614340	948906	1.12026e+06	1.11185e+06	104330	77941.1	1.66271e+06	1.30692e+06	911294	470090	ITEFC[160.0307]HR	P07237	P4HB
13997645	3	28410000	21250000	11160000	10880000	17340000	13720000	17830000	16610000	8480984	6914011	22790000	20210000	24880000	3.18373e+06	18250000	23910000	31630000	50300000	17460000	11400000	HNQLPLVIEFTEQTAPK	P07237	P4HB
13997646	3	7.31355e+06	6440088	5.1761e+06	3890926	4.41488e+06	3.228e+06	3707966	4861392	3.35217e+06	2.14577e+06	7000363	5.95113e+06	10750000	797129	6320048	5429254	9494158	17870000	4998184	4510540	VDATEESDLAQQYGVR	P07237	P4HB
14006816	3	11390000	11980000	3.92423e+06	11280000	9500753	4.81928e+06	7340557	7.64828e+06	5.78072e+06	2.71244e+06	5.96772e+06	9251845	8797210	4.55866e+06	9331850	13470000	8327967	33790000	6.37408e+06	5088622	TGPAATTLPDGAAAESLVESSEVAVIGFFK	P07237	P4HB
14009832	2	22400000	20110000	18380000	10760000	10570000	9679610	10350000	12670000	8186142	4172722	21780000	15420000	21610000	2.20801e+06	22210000	17250000	27740000	42600000	15490000	11320000	VDATEESDLAQQYGVR	P07237	P4HB
14011032	3	47860000	32460000	13280000	7.48587e+06	16550000	19180000	14700000	20970000	8999677	6.27212e+06	27260000	29990000	30770000	13170000	30390000	28500000	23710000	70920000	16460000	15200000	QFLQAAEAIDDIPFGITSNSDVFSK	P07237	P4HB
14005477, 14012007	3, 4	23160000	11890000	3.24323e+06	8304795	5874232	11650000	13020000	13900000	6.31521e+06	6.29718e+06	5142764	10900000	16810000	4886729	16820000	14660000	6987802	21170000	10290000	8.29275e+06	RTGPAATTLPDGAAAESLVESSEVAVIGFFK	P07237	P4HB
13995152	2	5657538	4902309	1.66694e+06	1.15405e+06	982137	2.27227e+06	510774	661853	491205	671971	1114114	1.87436e+06	224318	26731.4	2.21015e+06	2.88881e+06	220698	406404	2.39086e+06	2.62504e+06	RLVTTGVLK	P07305	H1F0
13991111	2	4681184	4080325	1.02139e+06	1.52734e+06	2.21649e+06	2.97441e+06	3.97934e+06	3336705	838226	912376	3.85193e+06	1.33106e+06	1.67238e+06	461357	3.48794e+06	2.40546e+06	1942454	1.88716e+06	2.1786e+06	2.37263e+06	FDGILGMAYPR	P07339	CTSD
13991241	2	3888183	4.10598e+06	1.21762e+06	1.32157e+06	2.31614e+06	3.08848e+06	3.19552e+06	3473199	984503	963471	4.02632e+06	1.20281e+06	1.18206e+06	369826	3.80906e+06	1968220	2.95551e+06	3.28018e+06	2674550	2.03995e+06	QPGITFIAAK	P07339	CTSD
13992400	3	3.49587e+06	3.32822e+06	688306	986100	2.13067e+06	2.00403e+06	3.01899e+06	2.19128e+06	314115	323347	3188096	715716	682971	255365	2154339	1.75103e+06	2.00882e+06	1.99931e+06	2.1642e+06	1.55381e+06	ISVNNVLPVFDNLMQQK	P07339	CTSD
13996680	3	2.20967e+06	1.62214e+06	533650	1.23984e+06	1.61195e+06	1.46902e+06	1871799	2.32882e+06	372853	437027	2.27206e+06	546282	803400	511953	1691214	1.25987e+06	938120	1082752	958717	869042	AIGAVPLIQGEYM[147.0354]IPC[160.0307]EK	P07339	CTSD
14004625	2	5899458	5452730	1.3359e+06	1.21421e+06	2.28224e+06	3209065	3.79229e+06	3.16431e+06	945778	719641	6786922	1.56347e+06	750037	266519	3.64523e+06	3.39715e+06	4114056	2.80174e+06	2.92899e+06	2.19471e+06	AIGAVPLIQGEYMIPC[160.0307]EK	P07339	CTSD
14007204	2	1.96891e+06	1.54423e+06	377362	577518	926753	1.13049e+06	1.27672e+06	1.5596e+06	212207	248767	2.08369e+06	238280	171947	91984.1	1.08285e+06	798755	639150	798873	777587	662915	AIGAVPLIQGEYM[147.0354]IPC[160.0307]EK	P07339	CTSD
14008683	2	3.59399e+06	4488905	71390.8	4625804	2.15904e+06	1.99009e+06	2.09339e+06	1.35952e+06	333023	591390	1.05777e+06	1.66004e+06	985288	491406	1.51296e+06	1.40823e+06	2.22076e+06	1.62869e+06	2.5328e+06	994814	LVDQNIFSFYLSR	P07339	CTSD
14013228	3	1.80999e+06	4.13659e+06	2.50162e+06	15940000	7542396	2.60978e+06	1851117	1.6336e+06	3.583e+06	1.37896e+06	3341751	2.52717e+06	5279151	4.19387e+06	1.52794e+06	1590403	6534224	1.3788e+06	10820000	1.26992e+06	AYWQVHLDQVEVASGLTLC[160.0307]K	P07339	CTSD
14006297, 14010131	2, 3	8681890	14720000	6868882	28120000	17170000	6750314	5.95372e+06	5827662	7366092	3.04969e+06	13120000	8850710	12640000	5663032	4316743	3720248	15950000	3.58928e+06	19500000	4.98202e+06	EGC[160.0307]EAIVDTGTSLMVGPVDEVR	P07339	CTSD
13990272	2	57960000	38550000	30830000	23440000	31090000	28810000	27610000	17910000	16420000	17550000	52850000	51060000	56240000	23110000	31770000	32790000	114700000	140100000	41150000	29130000	TPAQYDASELK	P07355	ANXA2
13990277	2	52940000	40110000	29660000	22650000	28510000	26820000	32660000	28030000	13070000	16570000	53540000	43860000	49300000	24010000	40010000	43110000	101400000	136700000	37960000	26180000	TNQELQEINR	P07355	ANXA2
13990551	3	104500000	93190000	86600000	48780000	64950000	66660000	62160000	54680000	38200000	32330000	103900000	95600000	52890000	17820000	101500000	77670000	128600000	141100000	68580000	69900000	LSLEGDHSTPPSAYGSVK	P07355	ANXA2
13990951	2	31190000	32450000	23940000	14320000	17530000	19690000	16960000	14350000	11090000	8.35718e+06	22230000	28600000	33490000	15010000	28460000	22230000	70900000	77760000	20680000	18320000	QDIAFAYQR	P07355	ANXA2
13991163	3	23540000	18920000	9543142	7.65681e+06	13530000	12100000	13790000	8782765	6681457	4.94911e+06	19700000	18730000	17300000	8988035	14120000	13180000	38490000	44050000	13960000	12300000	GLGTDEDSLIEIIC[160.0307]SR	P07355	ANXA2
13991415	2	7.88079e+06	7.82092e+06	2.75281e+06	4.52482e+06	8830839	3.13796e+06	6238856	1.7466e+06	2.68861e+06	1.88605e+06	15880000	10690000	7706374	6700840	3727991	4373551	28920000	16870000	5.00895e+06	3.38018e+06	DALNIETAIK	P07355	ANXA2
13991679	3	43960000	38640000	26840000	20290000	31720000	27500000	26870000	21160000	14310000	13170000	40160000	35320000	48080000	15460000	39340000	45010000	74400000	138000000	32430000	25960000	RAEDGSVIDYELIDQDAR	P07355	ANXA2
13992876	3	9801955	6892734	3803190	3.66315e+06	5.2176e+06	4991259	5.62762e+06	2691071	2.38599e+06	2.01946e+06	7116265	8535615	8663769	3.52602e+06	5.07709e+06	5.91119e+06	13500000	22570000	4514612	4614718	GVDEVTIVNILTNR	P07355	ANXA2
13993846	2	10200000	11700000	7.62697e+06	3.93365e+06	5.57698e+06	7936755	5416995	4.70516e+06	2.77862e+06	2.74004e+06	11730000	9185095	9918382	68940000	7.77198e+06	7.74481e+06	24740000	28360000	6.11536e+06	5291643	SEVDMLK	P07355	ANXA2
13994163	2	7.55815e+06	6.42199e+06	3.53609e+06	4133873	6.12757e+06	4567693	4969497	3197139	3.38811e+06	2.09559e+06	9208880	6415402	6.55426e+06	3.51104e+06	4387949	3.84058e+06	13590000	12520000	5315237	4.35194e+06	ALLYLC[160.0307]GGDD	P07355	ANXA2
13994211	2	59880000	62230000	37340000	26980000	36580000	36140000	26940000	26590000	19640000	15150000	54730000	54570000	27290000	28730000	49060000	36570000	81990000	80480000	31070000	37840000	n[43.0184]STVHEILC[160.0307]K	P07355	ANXA2
13994951	2	26540000	22010000	11570000	8351935	15800000	15680000	15030000	8490700	6338344	6302495	19360000	19540000	23750000	8667970	24730000	14560000	43140000	57280000	16740000	13010000	WISIMTER	P07355	ANXA2
13995514	2	16390000	17250000	13770000	7.42122e+06	8436208	13490000	10140000	7760664	5455196	5074753	10250000	18190000	19920000	7.74818e+06	19580000	11170000	39100000	56410000	14710000	9879282	DIISDTSGDFRK	P07355	ANXA2
13995527	3	41090000	32970000	3.4984e+06	19790000	19290000	32680000	26120000	15200000	5938559	11060000	19570000	34900000	15950000	8574890	24620000	31970000	21040000	67820000	23770000	23940000	SALSGHLETVILGLLK	P07355	ANXA2
13997626	2	4.92119e+06	5.93222e+06	2.12472e+06	1.78514e+06	5076338	2.08837e+06	2.75503e+06	1573745	1.32697e+06	1.06293e+06	11910000	6.93929e+06	3.91533e+06	4.86761e+06	2.34187e+06	2.18398e+06	15800000	9853842	2.49624e+06	2874341	DIISDTSGDFR	P07355	ANXA2
13999107	2	7.25434e+06	7708002	3.38291e+06	2.47157e+06	5643546	2300995	3.95804e+06	1.86409e+06	2.20747e+06	1.62597e+06	19220000	9523350	5798738	5117670	2873247	3.72474e+06	24480000	12310000	4452979	2915438	AYTNFDAER	P07355	ANXA2
13999271	2	7401993	6.37136e+06	5.0103e+06	3.13485e+06	4913150	3588061	3.68544e+06	2.55392e+06	1.9664e+06	1.54529e+06	8.17639e+06	7.42369e+06	7758097	16560000	4754649	5175036	18830000	19100000	6092154	3.45987e+06	ELASALK	P07355	ANXA2
14004151	2	65870000	48380000	31750000	20720000	29130000	27840000	28570000	14360000	12870000	8654568	51270000	45350000	35760000	18760000	31440000	36600000	90360000	105200000	32810000	27500000	GVDEVTIVNILTNR	P07355	ANXA2
14004376	2	69440000	53390000	29190000	17070000	31920000	29450000	30400000	19210000	15430000	8.08171e+06	63980000	42930000	33740000	24570000	37400000	35050000	114400000	97670000	38260000	29620000	GLGTDEDSLIEIIC[160.0307]SR	P07355	ANXA2
14004753	2	24540000	24020000	7711568	6.2052e+06	15940000	7249044	11530000	3721986	4.67087e+06	2454294	46110000	20340000	10760000	10380000	6.78563e+06	9772000	79120000	23360000	12400000	8076604	SYSPYDMLESIR	P07355	ANXA2
14005016	2	5.33566e+06	5779021	6185672	1.96397e+06	1.72119e+06	4042982	2.40143e+06	3.41134e+06	2.20087e+06	2.01461e+06	2.79038e+06	4.98021e+06	2431206	1.9499e+06	9670596	5385776	7064846	7750014	2504212	3624740	LSLEGDHSTPPSAYGSVK	P07355	ANXA2
14005504	2	9355353	3368503	1.57338e+06	879741	1838404	3.36941e+06	3786498	1.89403e+06	728704	1.23166e+06	837219	2282344	3.56258e+06	8469221	3.58411e+06	3351099	3.75436e+06	7343854	3.31388e+06	2277141	SYSPYDMLESIRK	P07355	ANXA2
14007425	2	10310000	6.70933e+06	963742	3425838	3.6083e+06	5239712	7.97806e+06	2.20027e+06	841195	1.37793e+06	4.64315e+06	6763639	2.33553e+06	985562	3917938	5412211	4.92108e+06	11630000	4472058	4.61781e+06	SALSGHLETVILGLLK	P07355	ANXA2
14008178	2	58800000	48860000	36920000	24620000	34400000	28790000	25150000	14350000	15820000	9341734	63640000	40050000	43330000	25750000	39480000	32770000	103500000	88250000	40510000	28900000	SLYYYIQQDTK	P07355	ANXA2
14009060	2	36610000	24720000	18880000	13070000	19450000	16970000	16130000	9865990	9209755	6212492	32730000	21260000	16830000	9470741	25190000	23690000	53790000	65320000	23500000	15920000	AEDGSVIDYELIDQDAR	P07355	ANXA2
14009426	1	2079134	1285871	446763	404075	778962	1.00769e+06	882982	558728	202400	197569	1.29438e+06	916705	723357	499441	1.1632e+06	1.10671e+06	2.20418e+06	1.95521e+06	788374	731400	ALLYLC[160.0307]GGDD	P07355	ANXA2
14012712	2	554326	538255	600416	600687	829544	158582	321654	168779	265979	134029	1.94363e+06	656617	935061	181964	293813	273009	2.33015e+06	1.91936e+06	509358	428103	SYSPYDM[147.0354]LESIR	P07355	ANXA2
14014370	1	770126	678000	442681	102994	118658	753066	351956	519166	1964.16	93015.6	984443	877742	580888	233379	676865	1.13973e+06	1.76096e+06	1.71144e+06	698287	382123	DLYDAGVK	P07355	ANXA2
14005309, 14007181	2, 3	113300000	75730000	73760000	46960000	58550000	63760000	58030000	39020000	33390000	23810000	68290000	59720000	83490000	34660000	82890000	72660000	147600000	167500000	82650000	54840000	AYTNFDAERDALNIETAIK	P07355	ANXA2
14003275	2	64186	77079.4	135744	291376	164573	223844	215271	328132	390103	590223	73018.2	262530	366957	1.10507e+06	140953	177063	251607	314802	167180	225323	C[160.0307]EGFVC[160.0307]AQTGR	P07358	C8B
13991430	3	12730000	9386131	3996150	4261726	5994147	6605843	5920369	4858573	2.3913e+06	2.66278e+06	7534534	4.60579e+06	2.60359e+06	1.72987e+06	8433787	6.28491e+06	2711126	2.80576e+06	5.06525e+06	4.38707e+06	RPTELLSNPQFIVDGATR	P07384	CAPN1
13992354	2	1.72021e+06	1665063	658038	570231	830856	1.13095e+06	991989	926510	197194	254141	1.45911e+06	660457	450003	336777	1.35023e+06	1.37866e+06	321418	524364	964525	800849	SGSMSAYEMR	P07384	CAPN1
13995470	2	4319787	3.16011e+06	740925	1.33588e+06	2114222	1.998e+06	1.91277e+06	1.44559e+06	508448	680277	2382982	1.20593e+06	481578	1.46803e+06	2.91817e+06	2186226	607071	962431	1404082	1.62827e+06	LEIC[160.0307]NLTPDALK	P07384	CAPN1
13996937	2	5311465	4982120	1.38735e+06	1500364	2881412	2.3624e+06	2.54906e+06	2.25044e+06	954015	701348	3.73384e+06	1.47466e+06	1.0581e+06	884209	2.87556e+06	2863617	1.18258e+06	980597	1.91679e+06	1.97392e+06	APSDLYQIILK	P07384	CAPN1
13997886	2	3.38862e+06	3.00633e+06	1.15117e+06	588965	1.53152e+06	2.25465e+06	1795485	1.56054e+06	604009	861118	1.59842e+06	1.65982e+06	842070	591050	3621242	3.07106e+06	928420	977918	836803	1.73777e+06	YLGQDYEQLR	P07384	CAPN1
13998843	2	1.07954e+06	1.01656e+06	364880	335932	419957	680168	461188	512564	220353	111315	604552	440398	179363	219808	671530	723708	280653	324841	351401	354447	GQVVSLIR	P07384	CAPN1
13998880	2	1901599	1.55247e+06	928016	647934	1.1724e+06	1159988	1.08772e+06	1.01792e+06	614490	519091	1.3925e+06	1.22931e+06	490161	271794	1.61938e+06	1.75428e+06	705995	758384	812631	1.06578e+06	MAIESAGFK	P07384	CAPN1
14001032	2	666633	777715	222410	363125	430836	313224	340469	261608	162514	115991	712247	438820	59456.4	941226	428752	488744	311434	204391	164744	280802	SMVNLMDR	P07384	CAPN1
14008353	2	6015236	5300884	2.14016e+06	1.22626e+06	2.07724e+06	2968893	2434157	1.98232e+06	878460	589368	4231723	1.45689e+06	579491	2.22304e+06	4723647	3.25388e+06	1.14848e+06	957038	2.3582e+06	2.17775e+06	NYPATFWVNPQFK	P07384	CAPN1
14009927	3	9536099	7969911	1.70518e+06	5.48087e+06	5.43845e+06	4.36641e+06	4641229	3.73668e+06	3506956	1.55859e+06	2.78556e+06	3340764	2.91135e+06	3.19888e+06	5816492	6777513	4.08376e+06	3.15735e+06	4.87949e+06	3.42542e+06	LVFVHSAEGNEFWSALLEK	P07384	CAPN1
14013313	2	1.83697e+06	1.64301e+06	185421	454672	623269	797112	733140	671385	153061	232982	617939	404167	200877	36054.9	890134	1.16924e+06	129788	251667	601642	581509	MEDGEFWMSFR	P07384	CAPN1
13991288	3	17660000	13390000	4.11721e+06	2.9114e+06	10450000	14710000	12440000	10480000	4734164	5.69845e+06	18760000	5.87709e+06	3527252	1666952	16770000	16630000	5607137	11300000	13520000	13250000	LHFFMPGFAPLTSR	P07437	TUBB
13991420	2	39170000	27200000	20080000	19980000	23510000	26330000	23240000	18140000	13140000	12030000	33530000	14650000	8533632	6.36771e+06	45680000	35700000	10820000	16790000	23240000	19370000	LAVNMVPFPR	P07437	TUBB
13991548	2	32990000	36910000	29360000	21650000	20030000	22000000	19380000	25660000	13070000	10260000	43200000	19050000	8729399	4.68677e+06	32350000	37550000	16710000	20480000	23610000	21880000	ISVYYNEATGGK	P07437	TUBB
13992408	2	14040000	8909542	4601923	5033186	7.27566e+06	9144342	7.32202e+06	5138686	2.94754e+06	3.32417e+06	8831349	6.50462e+06	2.73499e+06	2817254	11050000	11860000	3480573	7215967	5968197	5719104	YLTVAAVFR	P07437	TUBB
13993059	3	40930000	37790000	8808326	8.02823e+06	33640000	22020000	28990000	22800000	11800000	13490000	52300000	23930000	9095196	8331967	25150000	32990000	14600000	18540000	23340000	22060000	GHYTEGAELVDSVLDVVR	P07437	TUBB
13994331	2	12480000	10410000	4.77612e+06	4.10245e+06	5.75389e+06	6.83564e+06	6342901	6.12573e+06	3.09764e+06	3.42676e+06	9788709	6.14094e+06	1.65213e+06	1.8014e+06	11800000	12660000	3.78008e+06	3.96626e+06	6.16553e+06	6.33705e+06	NMMAAC[160.0307]DPR	P07437	TUBB
13995393	2	38150000	25720000	17020000	15330000	21070000	25990000	21530000	19020000	12870000	13020000	26820000	13280000	7821475	1.80081e+06	46590000	29960000	11230000	15490000	18610000	22240000	IMNTFSVVPSPK	P07437	TUBB
13995649	3	33330000	37440000	18220000	15690000	23870000	18970000	21140000	19400000	13560000	10390000	50570000	25250000	7.26304e+06	8827224	24080000	28250000	18980000	15130000	18800000	23220000	EIVHIQAGQC[160.0307]GNQIGAK	P07437	TUBB
13996176	3	1.08058e+06	1.2605e+06	1.02702e+06	502512	608426	965116	665265	796739	497112	573999	1.0705e+06	961653	459004	487006	1.49755e+06	1.13574e+06	264334	635672	418434	937084	EVDEQMLNVQNK	P07437	TUBB
13998412	2	8302285	7900572	1.62588e+06	2373417	3969876	3391095	4521877	2.51305e+06	1.80472e+06	1.3436e+06	6361557	4316606	927289	2956116	6686692	6434137	2149338	4770964	3.03516e+06	3.07302e+06	ISEQFTAMFR	P07437	TUBB
13998564	3	6067718	4.41585e+06	1.09673e+06	1921988	2.61237e+06	2950996	3.08682e+06	2.27336e+06	1.14218e+06	1.18676e+06	2.58502e+06	3494214	1.85932e+06	1.13351e+06	3.96783e+06	4.25473e+06	1118948	3031359	2.3863e+06	2365712	MAVTFIGNSTAIQELFK	P07437	TUBB
13998762	3	9529001	8311966	6.54151e+06	6.61909e+06	7582030	6291262	5.94699e+06	5015494	4756041	3.19467e+06	13450000	4.32703e+06	2.60249e+06	385995	7.59422e+06	8562400	4939536	4.89045e+06	7.15556e+06	6.49916e+06	ALTVPELTQQVFDAK	P07437	TUBB
14000748	2	5891229	7153128	3908939	3.92318e+06	5896321	3.08903e+06	3.99205e+06	2.36441e+06	2.60357e+06	2.03081e+06	11400000	3.84058e+06	1824914	14830000	4.50561e+06	4496938	3681714	2.46784e+06	4856528	3.9899e+06	FPGQLNADLR	P07437	TUBB
14001493	2	3.85713e+06	2.97991e+06	2.39918e+06	2116695	3022724	2.46628e+06	2.6836e+06	2695532	1.49629e+06	1.63411e+06	5972261	2.59851e+06	944799	1.10004e+06	3.69301e+06	4259860	1.96172e+06	2.04103e+06	3.36036e+06	2.388e+06	TAVC[160.0307]DIPPR	P07437	TUBB
14002244	3	1.88149e+06	1.13951e+06	808737	832423	690024	1.09074e+06	752485	810683	114981	313416	1.87609e+06	444916	204644	4375251	1.78144e+06	1.5051e+06	489587	793496	866100	856318	AILVDLEPGTMDSVR	P07437	TUBB
14002390	3	2.09563e+06	1.33275e+06	501843	518195	747700	1.63173e+06	1350018	1032698	353800	499217	582690	804980	327068	112294	1.90853e+06	1.44176e+06	439014	680757	1.39075e+06	1003259	RISEQFTAMFR	P07437	TUBB
14004122	2	47050000	48070000	43800000	17000000	24660000	29480000	22660000	22820000	15080000	9372400	52230000	26650000	7.88802e+06	6.0032e+06	46110000	46370000	19460000	16250000	27170000	27040000	EVDEQMLNVQNK	P07437	TUBB
14004794	2	19410000	13850000	3.99847e+06	5933430	8244583	9767461	7.93405e+06	6795906	3174241	2.4887e+06	11580000	9136702	4.03767e+06	2.99025e+06	14390000	13100000	4444325	6.8453e+06	8799545	7207441	MAVTFIGNSTAIQELFK	P07437	TUBB
14005306	3	239000000	170000000	26340000	23110000	73670000	107000000	101600000	112300000	37160000	30880000	179700000	42860000	29350000	14140000	183800000	200700000	43770000	79470000	91940000	111900000	SGPFGQIFRPDNFVFGQSGAGNNWAK	P07437	TUBB
14005472	2	38520000	32470000	26860000	19370000	22560000	19150000	17390000	13790000	13590000	7808682	51090000	12040000	7337220	1.98499e+06	25710000	27920000	18800000	12450000	27390000	19880000	ALTVPELTQQVFDAK	P07437	TUBB
14006230	2	44190000	29540000	19880000	11920000	15890000	18160000	15710000	16870000	8.29309e+06	6461975	40040000	7.71052e+06	5.17874e+06	2.96666e+06	43220000	40420000	9709143	15890000	17160000	17090000	AILVDLEPGTMDSVR	P07437	TUBB
14006293	2	1283974	2.27648e+06	890624	386824	659816	1.13948e+06	667209	1.19164e+06	433360	350056	1.22608e+06	1242739	212409	448563	1.31639e+06	2.23752e+06	824120	889396	971828	1.10068e+06	EIVHIQAGQC[160.0307]GNQIGAK	P07437	TUBB
14006556	2	4.2657e+06	3.45114e+06	432667	286347	1.95868e+06	2.48404e+06	3.06908e+06	1.50739e+06	492007	949049	2.34803e+06	2051746	614706	674973	2.22939e+06	3.34479e+06	986367	1.51649e+06	1325227	1.95288e+06	GHYTEGAELVDSVLDVVR	P07437	TUBB
14007482	3	104000000	89840000	22280000	19010000	37300000	49700000	48050000	47210000	23260000	13010000	61740000	41570000	15160000	10330000	84850000	82170000	21580000	31080000	55800000	45310000	EAESC[160.0307]DC[160.0307]LQGFQLTHSLGGGTGSGMGTLLISK	P07437	TUBB
14008505	2	63870000	51600000	33690000	24470000	32070000	32210000	28120000	24400000	15810000	10520000	71560000	23800000	10490000	21400000	49180000	48630000	23810000	16130000	40110000	26920000	NSSYFVEWIPNNVK	P07437	TUBB
14008531	2	3.93149e+06	1.94038e+06	4.44469e+06	3.05987e+06	2.85293e+06	2.21738e+06	1.86796e+06	1.59754e+06	1.69646e+06	687619	4.541e+06	1.18317e+06	2307304	2.61081e+06	2056247	2139530	3.20705e+06	2.67487e+06	3207627	2227432	AILVDLEPGTM[147.0354]DSVR	P07437	TUBB
14010265	3	11740000	9445731	8.10065e+06	3825627	2.67288e+06	11990000	5230844	12380000	3119051	3551398	1.43002e+06	3.74395e+06	2.46188e+06	1.37027e+06	24140000	20860000	2.05956e+06	7.01031e+06	5.96292e+06	9447414	MREIVHLQAGQC[160.0307]GNQIGAK	P07437	TUBB
14010992	3	4.22319e+06	3067227	1.80258e+06	2.91903e+06	2.97652e+06	2.68116e+06	2.06455e+06	2.41437e+06	1.84991e+06	639222	2.894e+06	2.05962e+06	2.21831e+06	632724	2716687	2.50668e+06	1.84432e+06	4276915	3.0978e+06	2.16952e+06	EAESC[160.0307]DC[160.0307]LQGFQLTHSLGGGTGSGM[147.0354]GTLLISK	P07437	TUBB
14011667	2	2.55424e+06	2.10006e+06	4.19384e+06	2.0585e+06	1674346	1.65898e+06	1.52582e+06	1.72062e+06	1.34734e+06	1.00626e+06	4419266	1.91768e+06	2413174	1.05062e+06	1.66408e+06	2271170	3046782	2716633	2915584	1.78774e+06	EVDEQM[147.0354]LNVQNK	P07437	TUBB
13993550, 14001081	2	3.13347e+06	2.55493e+06	3543189	4.14085e+06	2.98052e+06	2787137	2.43396e+06	2.04169e+06	3.27343e+06	2.18365e+06	3345565	1692093	2.79097e+06	2.09163e+06	3564578	2320674	2.22973e+06	2546414	2933703	2.86202e+06	LAVNM[147.0354]VPFPR	P07437	TUBB
13995816, 13996688	3, 4	19870000	11680000	4.13509e+06	3.97117e+06	5.69947e+06	17340000	13830000	17020000	4.80576e+06	9066794	2.03949e+06	4974766	5.79942e+06	1.01644e+06	25990000	23460000	2.0425e+06	13990000	10710000	15320000	GHYTEGAELVDSVLDVVRK	P07437	TUBB
14008241, 14012851	3	5.53576e+06	3.94153e+06	5.66488e+06	4.43357e+06	5726024	3.08175e+06	2.62487e+06	3.06893e+06	2.74387e+06	1337284	8139402	1.94328e+06	3.05853e+06	1.83412e+06	3.06398e+06	3.7241e+06	4.73115e+06	4.79232e+06	4.4986e+06	3.31264e+06	LTTPTYGDLNHLVSATM[147.0354]SGVTTC[160.0307]LR	P07437	TUBB
14004425	3	563400000	581400000	3437000000	3707000000	1651000000	329200000	615900000	635900000	2831000000	915300000	3212000000	855600000	1164000000	1635000000	430800000	442800000	1638000000	649900000	1493000000	855900000	LGEHNIEVLEGNEQFINAAK	P07477	PRSS1
13992734	2	49840000	45490000	18040000	21390000	28390000	31300000	40170000	40490000	16790000	17400000	32280000	18920000	33110000	8625176	56400000	35150000	34350000	60410000	23400000	33720000	GC[160.0307]SFLPDPYQK	P07602	PSAP
13993049	2	11060000	9761153	8624365	7108354	12000000	7.67257e+06	11040000	7.46789e+06	4.93773e+06	3968709	22160000	4004458	7063646	499918	8243635	3231475	10110000	11500000	11120000	5798533	EILDAFDK	P07602	PSAP
13993356	3	1.08062e+06	1.53137e+06	230531	630191	474443	2.30802e+06	1.25486e+06	4.859e+06	369795	673107	208152	1.00079e+06	747895	7743.32	1.92879e+06	1104609	1.0064e+06	3.50515e+06	1.2395e+06	2.34659e+06	HC[160.0307]LQTVWNKPTVK	P07602	PSAP
13994702	3	5256503	5.19078e+06	1.46264e+06	1.1282e+06	3.0119e+06	3928052	5712557	6.2218e+06	1.63634e+06	1777213	5.30433e+06	2.6731e+06	3.29425e+06	384324	4.63989e+06	2.98758e+06	2.10875e+06	6.71341e+06	4187010	4880459	EIVDSYLPVILDIIK	P07602	PSAP
13995641	2	6.175e+06	7.28604e+06	4591117	3.6327e+06	5.84147e+06	5139338	6.03362e+06	8961468	3.38025e+06	1.95841e+06	8109584	3000818	7294911	722258	6.02929e+06	5575859	11300000	12790000	3897025	6247176	LGPGMADIC[160.0307]K	P07602	PSAP
13996958	2	19610000	17570000	7.95725e+06	7159911	10180000	12030000	15530000	14580000	5.57896e+06	4728275	19520000	7.6488e+06	8657132	5147815	14950000	6682855	8394060	11100000	11930000	15130000	DVVTAAGDMLK	P07602	PSAP
14001650	2	295488	305725	114838	103740	139939	177128	185682	1.23249e+06	49880.6	109700	104734	186620	65182.2	389137	859022	846752	71876.5	458562	114002	340113	DGGFC[160.0307]EVC[160.0307]KK	P07602	PSAP
14002717	3	1.56771e+06	1.55006e+06	1.22717e+06	2.42512e+06	1.85186e+06	2.26402e+06	2.23459e+06	2.49219e+06	3.18912e+06	3.93374e+06	968788	1.16227e+06	2.82604e+06	1.18637e+06	1.22661e+06	982487	1.37128e+06	1.70143e+06	1.12852e+06	2544519	SDVYC[160.0307]EVC[160.0307]EFLVK	P07602	PSAP
14004685	2	5.35984e+06	6145157	3.45198e+06	3348568	4065562	4.18992e+06	5.43051e+06	6513011	2704439	1627394	6464910	2138529	2102156	459424	3.49942e+06	3166571	4077078	5076415	5646348	4892866	SDVYC[160.0307]EVC[160.0307]EFLVK	P07602	PSAP
14006373	2	26180000	26450000	10340000	5402652	12490000	15280000	22160000	24580000	7016036	5.65285e+06	31930000	11490000	10900000	1.95828e+06	22700000	13930000	12110000	26810000	21170000	20930000	EIVDSYLPVILDIIK	P07602	PSAP
14007037	3	6195124	7818780	4955298	3.60886e+06	4249076	8.01321e+06	6.80676e+06	10030000	3.21087e+06	2.49059e+06	5709758	4.09232e+06	3.63083e+06	550569	7546455	3215308	4664839	8648676	10260000	8264306	GEMSRPGEVC[160.0307]SALNLC[160.0307]ESLQK	P07602	PSAP
14007802	2	3.84466e+06	3.80153e+06	5232813	3.99883e+06	3899919	4726887	4.50912e+06	5396208	2.65979e+06	1.70223e+06	5930138	2.86597e+06	3164754	71575	2.69354e+06	1.73773e+06	6765144	6.34398e+06	5377282	5906915	NVIPALELVEPIK	P07602	PSAP
14012832	3	1.13011e+06	518196	2.24791e+06	1.60478e+06	1322758	615493	1.58798e+06	2014126	1.03239e+06	582359	1.25471e+06	437941	794416	299277	460262	447376	275507	1084473	2.02967e+06	1.5224e+06	NYISQYSEIAIQM[147.0354]M[147.0354]M[147.0354]HM[147.0354]QPK	P07602	PSAP
13994173, 14000845	2	1.91595e+06	1.88706e+06	2.59855e+06	2.13805e+06	1.12299e+06	1.81096e+06	1927148	3.36626e+06	988020	866350	2.13628e+06	1.02926e+06	2.00989e+06	160165	1.22044e+06	929031	1.892e+06	1.62246e+06	1.98165e+06	2.55829e+06	DVVTAAGDM[147.0354]LK	P07602	PSAP
14010994	2	3.58077e+06	3.44625e+06	2.09821e+06	2.29772e+06	2.55328e+06	1.47094e+06	1.82845e+06	1.61833e+06	1.40194e+06	661768	3.89748e+06	1.5828e+06	1.63639e+06	1326866	1.97678e+06	1.98242e+06	3.53734e+06	2416767	2.08435e+06	1.55308e+06	GSIVWQEVFDDK	P07686	HEXB
13990427	3	33910000	26550000	2251678	3.77573e+06	9523058	9024499	10970000	9630881	2989804	2636098	16700000	5.443e+06	876979	780373	16050000	21070000	3443027	3.66526e+06	6791963	5.89503e+06	C[160.0307]YEMASHLR	P07737	PFN1
13992099	2	195500000	190500000	23590000	29060000	79830000	85480000	88830000	77810000	26750000	22690000	112900000	49030000	12120000	10750000	181400000	178900000	37370000	30310000	47380000	50330000	STGGAPTFNVTVTK	P07737	PFN1
14001290	3	1.79131e+06	1.27048e+06	335240	390933	853619	532768	706116	844286	414248	341044	1.52878e+06	426945	123982	95305.6	748107	960943	466383	371688	598731	370206	C[160.0307]YEM[147.0354]ASHLR	P07737	PFN1
14004846	2	162200000	123100000	12350000	14230000	49090000	38330000	50170000	30400000	11640000	7907711	91100000	14810000	2845386	11220000	92340000	71040000	14200000	10660000	34070000	23780000	SSFYVNGLTLGGQK	P07737	PFN1
14009098	3	8192782	5588081	4.24851e+06	4421304	6249296	3.03566e+06	3.3713e+06	3.58228e+06	3996080	1153903	6549783	1.69264e+06	1.91115e+06	1.29016e+06	3433014	4422464	3.73194e+06	1.6769e+06	5425298	2.46291e+06	n[43.0184]AGWNAYIDNLM[147.0354]ADGTC[160.0307]QDAAIVGYK	P07737	PFN1
14010868	2	90120000	76250000	16620000	32770000	40310000	27200000	31060000	20530000	28060000	8438084	39730000	17740000	16990000	9797843	39190000	46890000	25020000	9303122	41730000	15930000	DSLLQDGEFSMDLR	P07737	PFN1
14007394	3	2.38831e+06	2.72054e+06	471064	1.19851e+06	1.10336e+06	1.04776e+06	1.03566e+06	1.05126e+06	585102	151667	1.48111e+06	765508	341814	1.13991e+06	2.34425e+06	2.21462e+06	393873	537279	1.21021e+06	698735	VVVVDDLLATGGTMNAAC[160.0307]ELLGR	P07741	APRT
14001602	2	960760	800352	578050	471598	378315	456353	536372	481751	127839	221801	980469	654151	218571	420897	645374	840369	467877	349232	624306	461619	LTVAENEAETK	P07814	EPRS
14003201	2	746941	725681	605038	550537	610805	637012	495159	438764	484016	1.00059e+06	1.01379e+06	598448	348018	252286	442007	587896	327406	207271	535982	486574	AYVDDTPAEQMK	P07814	EPRS
14007813	3	2.26605e+06	1.63647e+06	58262.5	906538	577344	1064136	746289	971670	77729.8	185299	411049	963642	255289	369419	1.86913e+06	1.84536e+06	294606	1.05178e+06	443115	453480	ENILHVSENVIFTDVNSILR	P07814	EPRS
14010281	3	1.40494e+06	653714	25899.9	340507	219071	761085	522064	484375	37171.9	103712	94444.6	304562	123087	194508	1.00442e+06	1.01954e+06	154419	525314	109372	336946	LTWFVNEGLVDGWDDPRFPTVR	P07814	EPRS
14011268	2	809839	708378	592001	228502	351775	324321	342455	411595	101589	126161	970628	313560	29893.1	13211.7	462720	398231	342420	151594	387241	296273	NQGGGLSSSGAGEGQGPK	P07814	EPRS
14012836	3	1.93687e+06	1.56855e+06	166642	325545	750608	723728	656409	574044	172811	163020	1.47468e+06	769106	242170	1485518	1.24253e+06	961338	538685	348532	439490	759625	LSSC[160.0307]DSFTSTINELNHC[160.0307]LSLR	P07814	EPRS
13990452	2	26250000	29560000	9965739	11810000	8994032	15930000	19680000	25820000	6.66211e+06	11380000	28700000	5.11187e+06	1.5172e+06	50986.1	27460000	22800000	2.88253e+06	4.81731e+06	9906436	14670000	IC[160.0307]EPGYSPTYK	P07858	CTSB
13991077	3	30120000	31040000	15340000	15900000	17010000	17000000	25410000	27040000	14630000	13320000	35880000	4788102	1.91406e+06	3.70015e+06	35970000	24660000	2923408	2.99486e+06	13500000	19750000	GQDHC[160.0307]GIESEVVAGIPR	P07858	CTSB
13991448	3	4.1989e+06	3.43817e+06	2.55967e+06	1.7852e+06	1.83222e+06	2348929	3.34263e+06	6.56621e+06	1.15631e+06	2.06503e+06	3.87766e+06	410320	167059	13132.4	2.82238e+06	2.70382e+06	159877	296348	2.37051e+06	1.75945e+06	SGVYQHVTGEM[147.0354]M[147.0354]GGHAIR	P07858	CTSB
13994974	3	2.28847e+06	2.39359e+06	1.32517e+06	890186	510590	1.58007e+06	1.83519e+06	2.91763e+06	868218	1.0058e+06	2.30231e+06	291633	92863.7	275772	2686256	2.43649e+06	76131.4	186814	1.23537e+06	1.76961e+06	SGVYQHVTGEM[147.0354]MGGHAIR	P07858	CTSB
14004962	2	3214313	3058922	1.80608e+06	1.38846e+06	839649	1590928	2.37962e+06	3.84395e+06	872515	933794	3.63597e+06	526443	60865.2	1144.06	3836873	4.73864e+06	318755	362179	2.00392e+06	1.56637e+06	HYGYNSYSVSNSEK	P07858	CTSB
14011243	2	4996024	4289945	776138	4449232	2194538	2.7736e+06	4618107	3.74732e+06	1.64102e+06	1.54113e+06	1.52648e+06	1.89908e+06	1.36408e+06	1.71643e+06	5.89021e+06	4.39143e+06	2236040	1533751	4.26183e+06	1.94854e+06	NGPVEGAFSVYSDFLLYK	P07858	CTSB
13990307	2	41420000	33930000	15250000	20400000	25280000	28910000	23360000	22940000	14340000	13950000	33070000	12420000	6024523	2.65029e+06	33310000	28490000	6553374	7201248	24280000	27890000	ADLINNLGTIAK	P07900	HSP90AA1
13990730	2	29630000	31250000	22940000	16200000	17550000	25990000	19860000	26550000	11510000	14580000	35490000	17020000	5830379	2993053	33760000	35000000	10620000	10040000	18280000	21220000	EDQTEYLEER	P07900	HSP90AA1
13991176	2	5858646	4.53656e+06	2.84357e+06	2.24816e+06	2.52293e+06	4.07482e+06	3442025	4.58109e+06	1.88653e+06	2.21174e+06	4808072	1202950	478157	299540	6495404	7548258	914369	922450	3.81478e+06	3.58163e+06	DNSTMGYMAAK	P07900	HSP90AA1
13991185	2	8834210	8591956	7.55852e+06	5979605	6.23817e+06	7.54107e+06	6e+06	7789290	4.06906e+06	3.89884e+06	11150000	5.13023e+06	1.2449e+06	1826976	8858413	11630000	2.79569e+06	2255537	6.96083e+06	7.7926e+06	HIYYITGETK	P07900	HSP90AA1
13991196	3	28310000	26480000	11330000	13660000	18600000	20600000	19430000	19510000	8.28482e+06	11820000	25500000	7905324	3.62984e+06	847324	31020000	32510000	5264933	6.10743e+06	21770000	21400000	HLEINPDHSIIETLR	P07900	HSP90AA1
13991900	2	17420000	15750000	9703495	7.8037e+06	7842689	13160000	10700000	12150000	4.04083e+06	5748988	18030000	6703791	1956435	1842914	16060000	17910000	4.08739e+06	3731281	11680000	10460000	DQVANSAFVER	P07900	HSP90AA1
13992342	2	13940000	13440000	10860000	9011767	8644849	11600000	9290442	9722975	6079058	6892470	17030000	7833335	2.39161e+06	3.95762e+06	14020000	13320000	4.00166e+06	4142430	11700000	11610000	ELISNSSDALDK	P07900	HSP90AA1
13992687	3	11300000	9274952	4.08294e+06	3.86817e+06	7767900	9249750	8897085	7.31522e+06	3.94427e+06	5.0671e+06	9363734	4854410	1.56379e+06	222664	8697186	10430000	2.62746e+06	2.58204e+06	7.62957e+06	9127640	HSQFIGYPITLFVEK	P07900	HSP90AA1
13992937	2	6859482	5768261	5.29078e+06	4254681	3.96338e+06	5.59119e+06	4030642	5.5027e+06	2598778	2.85309e+06	7743140	3.04007e+06	1.09914e+06	1.37995e+06	6.19611e+06	6041324	2.83605e+06	1.70372e+06	4.43484e+06	3.55173e+06	FYEQFSK	P07900	HSP90AA1
13994743	3	1.29754e+06	992880	919387	822044	752209	607579	224071	467915	568469	190810	1.2723e+06	769281	176094	202090	411106	251091	332547	258043	728566	1.00181e+06	LGIHEDSQNR	P07900	HSP90AA1
13994969	2	6.43125e+06	8001305	5.66976e+06	3.45113e+06	2.64955e+06	7.21622e+06	3818028	9171127	2.44753e+06	1.99665e+06	6539289	4.44599e+06	715168	24890000	7.70856e+06	12800000	2.20521e+06	2334966	5924183	5603639	IRYESLTDPSK	P07900	HSP90AA1
13995079	2	2.34398e+06	2.36409e+06	2.02218e+06	1.08651e+06	1.11351e+06	2835909	1.38655e+06	3.07616e+06	810288	911783	3.76734e+06	1.77786e+06	312046	131270	2.883e+06	3770526	711650	714799	1.36317e+06	1.96556e+06	VILHLK	P07900	HSP90AA1
13995169	2	2.41086e+06	2155360	496953	717271	1.16292e+06	1.43003e+06	1.47286e+06	897378	339764	458468	1.42858e+06	467859	67822.1	45369.4	2.44772e+06	1.89213e+06	274834	337473	1.09493e+06	802781	RAPFDLFENR	P07900	HSP90AA1
13995553	2	28440000	26370000	21320000	17900000	17900000	16640000	18640000	24600000	10440000	12480000	38320000	13680000	4389198	1.70779e+06	27350000	33390000	6.93133e+06	7041234	21840000	17120000	YIDQEELNK	P07900	HSP90AA1
13997798	3	22510000	19270000	11660000	13430000	18790000	18050000	17040000	17280000	10900000	7417067	24820000	9489159	4.16247e+06	85930000	30060000	19320000	6.09362e+06	5.79279e+06	17870000	19140000	SLTNDWEDHLAVK	P07900	HSP90AA1
14004126	2	53400000	45200000	37650000	30560000	28150000	28670000	24910000	21920000	17820000	12180000	55600000	13630000	5.79451e+06	8750751	33560000	31830000	14560000	8677116	39070000	31510000	GVVDSEDLPLNISR	P07900	HSP90AA1
14004380	2	37870000	42920000	42290000	26950000	21860000	23840000	18660000	23990000	17580000	10360000	49930000	17480000	6.28893e+06	5298527	43830000	41370000	14270000	7836461	33950000	29690000	EGLELPEDEEEK	P07900	HSP90AA1
14004820	2, 3	9218217	8446260	393186	1.33263e+06	2.51243e+06	5.3491e+06	4.8503e+06	4.74076e+06	903786	1.47898e+06	3.27791e+06	2582085	457474	3.98375e+06	7.96929e+06	8783998	446531	1.34361e+06	2.41825e+06	4.27772e+06	VFIMDNC[160.0307]EELIPEYLNFIR	P07900	HSP90AA1
14005311	3	14470000	11550000	4870519	7.34246e+06	6.67364e+06	8.23547e+06	8593968	5.99311e+06	7851843	5.82758e+06	5.63598e+06	2.94557e+06	4526653	5248903	10410000	9991059	3.77929e+06	2.64052e+06	9686091	10110000	LVTSPC[160.0307]C[160.0307]IVTSTYGWTANMER	P07900	HSP90AA1
14005682	3	6786727	9941464	4.2147e+06	3681767	6.31246e+06	3.38474e+06	4.18264e+06	3.73627e+06	2460244	1.73173e+06	22430000	5.14702e+06	552827	116384	4.10003e+06	5.29675e+06	2296045	575241	5.11323e+06	4017929	LGLGIDEDDPTADDTSAAVTEEMPPLEGDDDTSR	P07900	HSP90AA1
14006666	2	26640000	22020000	16180000	11610000	13330000	14080000	12670000	13240000	7.67048e+06	6070864	28440000	9148819	3.22987e+06	1.73584e+06	24320000	21670000	8.17443e+06	7.5845e+06	13640000	15110000	NPDDITNEEYGEFYK	P07900	HSP90AA1
14007556	2	11490000	7986782	6.22244e+06	4458786	5.90541e+06	5.78733e+06	5754056	4446770	3.65471e+06	1747248	11110000	3138639	1.39749e+06	2.26712e+06	6.68151e+06	7116722	3.95692e+06	2717980	7354694	5097950	C[160.0307]LELFTELAEDK	P07900	HSP90AA1
14008633	3	1.20533e+06	975008	1425837	736337	3814943	2.29721e+06	1203808	993584	338812	267230	3794204	1.93871e+06	107762	49263.1	909774	885593	869260	154968	2728043	983443	ESEDKPEIEDVGSDEEEEK	P07900	HSP90AA1
13993137, 13994236	2	33020000	27710000	16250000	16550000	21130000	21460000	20150000	20400000	12280000	13040000	28690000	13650000	3.91627e+06	1.24047e+06	29940000	27490000	6.93569e+06	6.63928e+06	20310000	20130000	TLTLVDTGIGMTK	P07900	HSP90AA1
13990437	2	17120000	11840000	3.47097e+06	3.85843e+06	9613249	12600000	6467488	4.46358e+06	1.74777e+06	1681990	12140000	4.18049e+06	1.37608e+06	288842	11530000	11400000	2.42394e+06	3.16501e+06	6642013	7298560	VFIGNLNTLVVK	P07910	HNRNPC
13991705	2	5407584	4.96025e+06	3671773	3.24491e+06	3.62189e+06	2.49103e+06	2.72758e+06	2.72253e+06	1.68589e+06	801247	8797464	1.8761e+06	737466	147124	1.58555e+06	1.98941e+06	1.39563e+06	529550	4536076	2.4105e+06	GDDLQAIK	P07910	HNRNPC
13994781	3	2008878	1618121	588780	815609	1.30314e+06	1133216	915621	919545	601586	188746	1.70838e+06	572058	214473	64640.5	1.18353e+06	1.44745e+06	414492	544544	1.13498e+06	966266	MIAGQVLDINLAAEPK	P07910	HNRNPC
13994931	2	26900000	20200000	11460000	12660000	16750000	15930000	14180000	13730000	7578103	7568338	23690000	9063166	3604830	1.09122e+06	22870000	16840000	4.27367e+06	3.72459e+06	17090000	15760000	VDSLLENLEK	P07910	HNRNPC
13995698	2	4.09618e+06	3270419	2341346	1.33982e+06	3.8914e+06	2.7727e+06	2454089	892944	1.10999e+06	635667	8.14818e+06	1.46763e+06	497296	3548790	1.98335e+06	1.57002e+06	1.53495e+06	548214	4114665	1967377	SDVEAIFSK	P07910	HNRNPC
14006684	2	9578837	7.73818e+06	2.90442e+06	2408575	4.5377e+06	4.1506e+06	3.20159e+06	3822629	2.11217e+06	785038	9469348	2382448	669326	83195.6	6088107	6782549	1.74681e+06	1.75996e+06	4774871	3967516	MIAGQVLDINLAAEPK	P07910	HNRNPC
14011065	2	1.39508e+06	984065	1.03441e+06	610394	838632	914812	567887	718327	430866	245373	1.63699e+06	333979	180647	0	1.08068e+06	793620	177965	545634	990243	794647	M[147.0354]IAGQVLDINLAAEPK	P07910	HNRNPC
13996415	2	1.72918e+06	1.32849e+06	901644	859979	1.05647e+06	788058	1.11028e+06	1.34876e+06	676967	496276	2.0944e+06	1801000	3.50425e+06	2.02267e+06	1.22705e+06	1.42428e+06	4273316	7.44755e+06	1.4088e+06	1.0153e+06	LELC[160.0307]DER	P07919	UQCRH
14004997	3	5.51095e+06	3.12631e+06	1.45178e+06	1.03589e+06	2.35499e+06	2.43443e+06	2.58715e+06	2.66678e+06	1.49113e+06	873058	4.08679e+06	2.65324e+06	7185693	3.28695e+06	3.14484e+06	3.18548e+06	11030000	13300000	4604874	2.48844e+06	SHTEEDC[160.0307]TEELFDFLHAR	P07919	UQCRH
14014539	2	596493	654983	359033	295597	340398	358103	343061	160519	305652	321439	890563	273876	64473.2	98384.3	715158	555279	131388	180438	328139	364756	AANILVGENLVC[160.0307]K	P07947	YES1
13990959	2	2241372	2.52686e+06	1.29109e+06	2.07719e+06	1.64782e+06	1.6584e+06	1.58422e+06	1451669	1.06192e+06	903197	2036757	2.08086e+06	1.5887e+06	197853	3.02892e+06	2075766	2.20087e+06	2.44377e+06	1.37389e+06	1.72394e+06	EGFIPSNYVAK	P07948	LYN
14005115	2	2.17045e+06	2.19732e+06	1.33325e+06	1.09972e+06	1.06243e+06	1.12928e+06	1.35277e+06	1.06911e+06	428625	397382	1.922e+06	1.11615e+06	619225	881687	2702655	1.81282e+06	1.23236e+06	1.48842e+06	999414	1196028	TNADVMTALSQGYR	P07948	LYN
14007759	3	6604250	6071131	1.81762e+06	1.20383e+06	2.31719e+06	3695618	3.93841e+06	3.04027e+06	812213	1447462	3.90673e+06	5.5214e+06	2.27001e+06	1.06069e+06	5.56219e+06	4.8034e+06	2.52205e+06	4635854	1.79548e+06	2503689	DPEEQGDIVVALYPYDGIHPDDLSFK	P07948	LYN
14012926	2	3.27248e+06	3.05092e+06	2125249	1.85788e+06	2.30204e+06	1.70304e+06	1706089	1428513	662460	807696	4204591	2.16254e+06	1.11667e+06	2.95373e+06	2.76907e+06	2.61449e+06	2764688	2.8757e+06	1.87842e+06	1.77547e+06	LNTLETEEWFFK	P07948	LYN
13998488	3	692555	392648	730091	310134	366415	476247	313924	225435	210713	279924	232352	688968	1.24672e+06	313392	269143	234696	1.99171e+06	3.44446e+06	676017	389941	RAAAEVNQDYGLDPK	P07954	FH
13998834	2	1.14814e+06	1181925	852478	762357	1049426	968803	809311	606184	1.0816e+06	1.27443e+06	1.10351e+06	1.50226e+06	2565231	4507505	985860	903150	2910866	3297819	634018	1.16698e+06	IEYDTFGELK	P07954	FH
14009221	3	5.8284e+06	4.08962e+06	3.80325e+06	1.92947e+06	3.74039e+06	3.14386e+06	3.07114e+06	1.31998e+06	1.69978e+06	938541	8383160	5.47996e+06	7.11809e+06	3302272	2.70377e+06	3.2474e+06	20320000	16870000	4.74242e+06	2.68844e+06	THTQDAVPLTLGQEFSGYVQQVK	P07954	FH
14013762	3	1198027	826652	776883	1924985	1.2128e+06	693273	861326	435496	795304	465805	819316	1.02036e+06	1.10816e+06	1177874	937019	975151	1.93631e+06	2.40978e+06	1.08625e+06	356065	LNDHFPLVVWQTGSGTQTNMNVNEVISNR	P07954	FH
14001441	2	17260.7	63883	62676.2	1.19391e+06	802828	110160	6754.17	0	60488.3	85258.2	136488	92654.6	506667	190301	30429.5	65384.1	553659	98926.4	300371	173002	YSVILLDTLLGR	P07988	SFTPB
13990862	2	11470000	6.61644e+06	1.48633e+06	1.79253e+06	7.02884e+06	4.29937e+06	3.19252e+06	2323994	3.09512e+06	3.65687e+06	3.92836e+06	5559567	2848911	3.48125e+06	6467147	10180000	3.38326e+06	3.99139e+06	2436005	2.58694e+06	FVFGTTPEDILR	P07996	THBS1
13990899	2	4.90441e+06	3.74433e+06	1027595	734880	4143580	2398549	1368705	1.24569e+06	1.42567e+06	1.78114e+06	2.32096e+06	4089681	1.44863e+06	461607	4.06472e+06	6.78296e+06	2.12539e+06	2.49431e+06	1.33067e+06	1.07283e+06	GPDPSSPAFR	P07996	THBS1
13991051	2	5345688	4.30632e+06	1.42835e+06	1.07716e+06	4.93141e+06	5235950	2.29781e+06	2.66382e+06	2.98647e+06	3.75715e+06	3.81281e+06	8782542	3.20612e+06	6471543	6351736	11100000	4047562	5228672	1.3912e+06	1.95302e+06	LC[160.0307]NNPTPQFGGK	P07996	THBS1
13991421	3	4331100	3.79671e+06	719429	1.08749e+06	3544413	2.19689e+06	1.29601e+06	1304670	2.05139e+06	2.14488e+06	1730192	4188184	2.12201e+06	3.8751e+06	3.35097e+06	4908563	2.35349e+06	2.32208e+06	1454216	1.44749e+06	C[160.0307]NYLGHYSDPMYR	P07996	THBS1
13991506	2	8404041	7.57751e+06	8977347	7.79626e+06	8190328	5.26086e+06	3.11304e+06	3.98516e+06	9066011	6.03864e+06	6791728	9152211	6479324	6248599	5.53894e+06	10480000	8.02585e+06	6.73221e+06	4.16439e+06	4693466	GTSQNDPNWVVR	P07996	THBS1
13991938	3	6562739	4.18152e+06	577488	177218	5903332	2.47203e+06	1.03328e+06	344937	929744	765429	3.23262e+06	4.94841e+06	1.14878e+06	535184	1.42565e+06	2.73571e+06	2.43e+06	512624	1.1359e+06	754401	GDAC[160.0307]DHDDDNDGIPDDK	P07996	THBS1
13992397	2	2.87262e+06	2.43736e+06	551814	308709	1.65976e+06	2.0798e+06	670753	832280	1.07944e+06	977351	896117	2.45912e+06	1057780	2.11606e+06	2.19367e+06	3.70857e+06	1.58114e+06	1.47469e+06	477738	726103	AQLYIDC[160.0307]EK	P07996	THBS1
13994793	3	2.22856e+06	1372286	221662	190449	1.06154e+06	942482	488074	569418	214264	791042	772983	1.56978e+06	568588	1.22111e+06	1.6672e+06	2491089	693111	1.28734e+06	495527	508515	RPPLC[160.0307]YHNGVQYR	P07996	THBS1
13995663	2	5142176	3.03394e+06	1.04859e+06	805317	2817664	2.03527e+06	1.04127e+06	904651	1.7707e+06	1.59809e+06	1395085	2.69109e+06	1.11829e+06	806288	3.67528e+06	4.17552e+06	1.56361e+06	2.47412e+06	822887	1.36413e+06	FQMIPLDPK	P07996	THBS1
13997910	2	3914537	2.30701e+06	510899	572615	2.51501e+06	2.08159e+06	1.09701e+06	745415	1.38283e+06	1.5457e+06	1.18749e+06	2.391e+06	1.2466e+06	2.21513e+06	3.70884e+06	3.80093e+06	1.02275e+06	1.77868e+06	588407	935048	SITLFVQEDR	P07996	THBS1
13998895	3	891341	588724	41500	167796	476973	408270	174936	132105	230248	156934	270470	487285	313641	271943	432419	629682	209871	390741	106089	179420	GGVNDNFQGVLQNVR	P07996	THBS1
14000169	2	2524486	1.94643e+06	1.01834e+06	503706	1.93445e+06	1.70575e+06	699215	921132	1.14469e+06	1.92082e+06	1.45524e+06	2.22618e+06	1.21299e+06	4.17849e+06	1.83136e+06	3.15851e+06	1.49483e+06	2020890	784018	775920	AQGYSGLSVK	P07996	THBS1
14004464	2	8.13018e+06	6568126	2.15531e+06	1.41448e+06	4923421	3.18214e+06	1.65506e+06	1.86273e+06	2.75749e+06	2.20443e+06	3.68534e+06	4560056	2.0785e+06	4.04617e+06	6384713	7.65539e+06	3861256	3.50282e+06	1.90481e+06	2339228	QVTQSYWDTNPTR	P07996	THBS1
14005009	3	8593960	7563400	673615	481634	7121463	3.02981e+06	1.74836e+06	1.58755e+06	2181306	2.49293e+06	4.28692e+06	7559902	1.61818e+06	5296275	5.19344e+06	7830901	3.92024e+06	3.4283e+06	1.82933e+06	2.16643e+06	DTDMDGVGDQC[160.0307]DNC[160.0307]PLEHNPDQLDSDSDR	P07996	THBS1
14006768	3	2.87092e+06	2.34185e+06	289774	185115	2.37392e+06	1.03267e+06	540411	621471	639195	524619	1.17728e+06	2156879	328572	2.02673e+06	1.38205e+06	2893994	1427940	1.07233e+06	508475	557670	C[160.0307]DNC[160.0307]PYNHNPDQADTDNNGEGDAC[160.0307]AADIDGDGILNER	P07996	THBS1
14006804	2	5.94594e+06	4.46239e+06	1.03246e+06	823729	3.69291e+06	2.79917e+06	1.15166e+06	1.47824e+06	1.83035e+06	1.89109e+06	3.467e+06	4357756	1.59562e+06	3.84242e+06	3.68085e+06	6073925	2.94747e+06	2.54253e+06	1.29627e+06	1.76323e+06	DNC[160.0307]PNLPNSGQEDYDK	P07996	THBS1
14007665	3	1.60867e+06	1.59149e+06	271999	214328	1.84583e+06	1.47381e+06	769082	730569	879353	813466	1303273	2.15719e+06	518452	2883162	1.44913e+06	2.16216e+06	1.08249e+06	736013	568858	987471	DTDM[147.0354]DGVGDQC[160.0307]DNC[160.0307]PLEHNPDQLDSDSDR	P07996	THBS1
14009504	2	4.06536e+06	4.13393e+06	1.31432e+06	1.29727e+06	3.04826e+06	2.3935e+06	982820	1.16673e+06	2.09879e+06	1.98719e+06	2934985	3.30207e+06	2.07309e+06	1.57779e+06	3.40706e+06	5117283	2.46125e+06	2.49578e+06	1.2703e+06	1.95462e+06	DNC[160.0307]QYVYNVDQR	P07996	THBS1
14010989	2	602218	359764	146777	132847	1.53895e+06	319580	215394	19442.7	360660	228394	2.13659e+06	919273	171173	1.21797e+06	17612.5	98636	708257	8972.92	357299	97366	DGIGDAC[160.0307]DDDDDNDK	P07996	THBS1
14013972	2	2.8353e+06	2.40242e+06	246940	231526	1.57183e+06	1077092	535563	595340	815204	628227	863574	2148354	463669	4.00832e+06	2143146	2.57037e+06	1.14825e+06	2.65077e+06	504759	731633	C[160.0307]ENTDPGYNC[160.0307]LPC[160.0307]PPR	P07996	THBS1
14014541	3	3.07455e+06	2.41721e+06	526810	771335	1.72486e+06	1.09078e+06	1.05647e+06	752152	486413	618973	2.58084e+06	1.7412e+06	665779	1722226	1.17743e+06	1.90202e+06	1.11109e+06	943274	1.12601e+06	848126	IPESGGDNSVFDIFELTGAAR	P07996	THBS1
13990366	2	10410000	9668172	6306251	4.22874e+06	5710120	5.72083e+06	5134042	6.9487e+06	2967405	2.87189e+06	7305938	3.78338e+06	1.10049e+06	675244	10990000	9781287	2.95354e+06	2.99041e+06	5260705	6.22997e+06	FGDPVVQSDMK	P08107
13990402	3	23350000	21790000	14540000	11170000	12810000	14360000	12960000	14000000	7.12405e+06	6.82258e+06	25320000	8634574	3.09696e+06	2584233	18050000	19220000	8083935	6785692	13870000	13160000	ATAGDTHLGGEDFDNR	P08107
13991830	2	11100000	9118743	4233141	3.1075e+06	6715732	5.15662e+06	6.15494e+06	5192448	2.51762e+06	2586156	6.36342e+06	2.20536e+06	1.18492e+06	283640	10110000	8606225	2001142	2.61274e+06	4.798e+06	5.49558e+06	LLQDFFNGR	P08107
13992089	3	4240897	4244862	2.43185e+06	2.46059e+06	3878807	2409669	2583624	2.27123e+06	2194856	2.26958e+06	4309281	1.32967e+06	1.49557e+06	1.21485e+06	4.39641e+06	2.93438e+06	1.57023e+06	1956175	3.00683e+06	2.34182e+06	AQIHDLVLVGGSTR	P08107
13992160	3	10420000	7700389	1.71248e+06	2.70466e+06	3059905	5675587	6104565	6011804	2.23782e+06	2957527	1.47221e+06	2144600	1.30988e+06	2315004	12340000	8706004	1.8776e+06	3.31532e+06	3.49628e+06	5.50397e+06	HWPFQVINDGDKPK	P08107
13992743	2	4211327	4.21111e+06	1.23742e+06	1858968	2974337	3225509	2.65266e+06	2.38642e+06	1.5482e+06	1.39776e+06	3085352	1.23252e+06	497815	117313	6134009	3461413	1.75661e+06	1.7813e+06	2.57745e+06	2663593	LVNHFVEEFK	P08107
13992872	2	1145005	824673	1.136e+06	835248	774552	967555	677210	1.00677e+06	593859	573426	1456993	370731	328234	107571	669089	849912	548987	616186	1.31266e+06	996694	FGDPVVQSDM[147.0354]K	P08107
13993138	3	7.19219e+06	5.3806e+06	2.12346e+06	1.6239e+06	3859693	4.12127e+06	4.007e+06	3.64547e+06	2072521	1.48756e+06	4123940	1287677	601202	691465	7125902	6078786	1.35072e+06	1.87633e+06	4263906	3.754e+06	ARFEELC[160.0307]SDLFR	P08107
13995316	2	9511697	6.64829e+06	2870100	3.63611e+06	5206148	4.31107e+06	5.20366e+06	4.07624e+06	2130478	1.74836e+06	5.71694e+06	1.85657e+06	1.23568e+06	377271	6564499	5489607	1823946	2225242	4.01303e+06	4320307	DAGVIAGLNVLR	P08107
13996839	3	4.9224e+06	3.82414e+06	2.49469e+06	3.47523e+06	3.11049e+06	2.52594e+06	3455937	3.3718e+06	2.02095e+06	1.59098e+06	4.52112e+06	1.21332e+06	1.09125e+06	104671	3242011	3.45547e+06	1595279	1.12668e+06	3.38112e+06	2.46391e+06	C[160.0307]QEVISWLDANTLAEK	P08107
13996863	2	2.72301e+06	2.36243e+06	634039	935982	1854483	1.23109e+06	1.43907e+06	1.01796e+06	577814	511965	2.74806e+06	788300	347772	474295	1.99025e+06	1.43834e+06	758939	1032844	1.33922e+06	1.13012e+06	FEELC[160.0307]SDLFR	P08107
13997637	2	4355316	3.92406e+06	3.41733e+06	3.09885e+06	2.71064e+06	2.6026e+06	2.77526e+06	3.24707e+06	1.97453e+06	1511575	5964114	1.57733e+06	854448	1.06485e+06	4.17556e+06	4220864	1.6469e+06	1.67646e+06	3.45963e+06	3.23577e+06	GGSGSGPTIEEVD	P08107
13999593	3	1104716	1.20515e+06	559525	565546	641188	595740	759543	579973	399087	211743	1397353	389685	135257	0	837385	890099	391136	353809	944944	652448	AFYPEEISSMVLTK	P08107
14004397	3	43600000	41330000	17210000	15790000	20960000	19360000	19250000	18310000	11970000	5.98536e+06	50670000	9746360	4760025	608970	30750000	31500000	10720000	9387685	24710000	21420000	ELEQVC[160.0307]NPIISGLYQGAGGPGPGGFGAQGPK	P08107
14004945	2	23990000	18870000	14530000	13480000	12480000	11760000	10990000	10010000	8919645	8030863	23190000	6.03886e+06	5.59696e+06	1389616	20290000	16790000	8202687	6311598	18610000	14040000	NQVALNPQNTVFDAK	P08107
14005182	2	5978383	4511206	2.59589e+06	2.34241e+06	2.81314e+06	2217826	3.05816e+06	2.8989e+06	1699063	979982	5317810	1.11548e+06	740964	32780.2	3.74349e+06	3.84827e+06	1.9267e+06	1.02958e+06	3.31503e+06	2.60855e+06	C[160.0307]QEVISWLDANTLAEK	P08107
14005225	2	19570000	13730000	7628603	6158632	7748086	9009613	7325340	6.06067e+06	3822365	2.69261e+06	13160000	2.99143e+06	1.42061e+06	1.31362e+06	17420000	11220000	3.50474e+06	4.66921e+06	9878258	6.97639e+06	IINEPTAAAIAYGLDR	P08107
14011525	3	19640000	14370000	4.18166e+06	4330782	6.58301e+06	8707549	10120000	9505195	4663099	3.38441e+06	8070223	5.97409e+06	2563227	1.81503e+06	13490000	14940000	4.25754e+06	5.01666e+06	9312050	8554999	QTQIFTTYSDNQPGVLIQVYEGER	P08107
14013150	3	3.98715e+06	3.58889e+06	3.284e+06	4.24021e+06	4024504	2.39696e+06	2.48241e+06	2.07993e+06	2.40148e+06	853936	4017342	1.81617e+06	2.11322e+06	1674032	2.83504e+06	3.53092e+06	4011700	1.81285e+06	4390408	2.14997e+06	SINPDEAVAYGAAVQAAILMGDK	P08107
14013918	3	3.24935e+06	2.08474e+06	1.42222e+06	1.0283e+06	1.44316e+06	1068228	1.11926e+06	1.01322e+06	873134	244802	2.75699e+06	893407	201075	3.64691e+06	1.81765e+06	1.6145e+06	985919	1.28318e+06	2.12729e+06	1578915	SINPDEAVAYGAAVQAAILM[147.0354]GDK	P08107
14006983	2	241432	235551	333144	266977	459174	520492	550267	575620	997406	1.13092e+06	128783	584734	595464	3.94157e+06	633302	774513	479579	360860	369529	508639	VYC[160.0307]DFSTGETC[160.0307]IR	P08123	COL1A2
13990906	2	4.20418e+06	4577568	1.44807e+06	905253	2.55028e+06	2.68799e+06	1.82971e+06	1.5446e+06	847441	540980	3793872	2.87133e+06	2.58096e+06	2.28487e+06	2.50414e+06	1.69958e+06	5.2061e+06	7811557	1.92915e+06	1.88188e+06	LMLAVVK	P08133	ANXA6
13990935	3	40050000	29600000	13780000	7551306	20370000	21650000	27400000	18200000	6.85962e+06	8455237	27940000	29370000	29540000	18030000	18100000	16820000	41580000	73120000	16880000	14820000	GLGTDEDTIIDIITHR	P08133	ANXA6
13991029	2	13570000	9999644	4849052	4631105	6.75016e+06	7.40919e+06	8522415	6384750	2.08916e+06	3112310	9017619	9422202	9861937	6550661	7255979	6159694	13710000	23300000	4534513	4.4677e+06	DAFVAIVQSVK	P08133	ANXA6
13991565	2	3070342	2.75428e+06	1.71144e+06	1.33161e+06	2.50037e+06	1.68077e+06	1.65491e+06	1.69989e+06	523562	594742	3269460	2.74039e+06	2900412	1.68443e+06	2.01321e+06	1.33317e+06	5.30527e+06	7887310	1.94333e+06	1.43344e+06	SLYSMIK	P08133	ANXA6
13991762	3	37430000	24170000	26040000	18610000	16180000	30950000	22770000	29280000	12290000	12890000	21820000	23750000	20130000	12070000	30810000	29850000	31830000	36650000	30430000	22590000	GTVRPANDFNPDADAK	P08133	ANXA6
13992223	2	8.17416e+06	6772597	2.47997e+06	3.68048e+06	4.23349e+06	4403524	4.12953e+06	3.8667e+06	1.22067e+06	1.71232e+06	7108255	6.16423e+06	5236317	3.76292e+06	4788509	3.16882e+06	9908675	14880000	2.64366e+06	2.94029e+06	LVFDEYLK	P08133	ANXA6
13992445	3	15680000	13820000	9054771	7527797	10520000	7.904e+06	8.04144e+06	7620851	4.31571e+06	3344985	15720000	12180000	13920000	7.98869e+06	9260110	7686604	27280000	31290000	8479120	7147670	SLHQAIEGDTSGDFLK	P08133	ANXA6
13992765	2	2.60379e+06	2.68144e+06	673454	641597	1.67398e+06	859836	1476913	704307	487415	322375	4.10632e+06	2454812	1.18522e+06	2.04515e+06	835506	891923	4112999	3.98125e+06	1.03311e+06	1.07447e+06	MLVVLLQGTR	P08133	ANXA6
13993173	2	20270000	15530000	7.76238e+06	8435748	10840000	13240000	11640000	11310000	4101639	4.03878e+06	16250000	14610000	17880000	9449862	10720000	9960270	24690000	33310000	7246813	8408423	EAILDIITSR	P08133	ANXA6
13993795	3	13660000	13760000	6.05534e+06	5358398	6454497	7.76306e+06	7.93051e+06	8822631	2.50727e+06	2.71002e+06	8647878	12240000	9017303	6.49444e+06	8243519	8765626	16940000	30670000	5395247	7329532	TNEQMHQLVAAYK	P08133	ANXA6
13994294	3	10980000	10170000	5644981	5.34768e+06	8916461	5.18708e+06	8896950	5465906	3546838	2.59927e+06	13320000	11530000	9514496	6.56903e+06	5.36229e+06	4624476	22870000	22530000	5269835	5.91874e+06	SLEDALSSDTSGHFR	P08133	ANXA6
13994552	2	10160000	8623967	5702934	5037942	5.17782e+06	5.83054e+06	5.76751e+06	7.49901e+06	2.39204e+06	2800909	11360000	9408038	9466681	5769410	5.1686e+06	6520995	15500000	22300000	5753575	4.62202e+06	DAISGIGTDEK	P08133	ANXA6
13994558	2	3755414	4.97263e+06	542780	837645	444559	2.62368e+06	1.66165e+06	4.87149e+06	303185	692823	7269.86	4.48849e+06	2.49917e+06	1.0859e+06	3.58535e+06	5219717	3.16573e+06	16110000	884880	2.79284e+06	NKPLFFADK	P08133	ANXA6
13994905	2	1.38081e+06	1.92804e+06	401544	458845	1.29407e+06	481333	933911	515576	222912	363039	4512526	2.52813e+06	616412	1.89606e+06	170894	304360	4.88428e+06	2.07948e+06	531809	460045	EEGGENLDQAR	P08133	ANXA6
13995571	2	5.76201e+06	4856673	3448046	2337143	2881771	3.98599e+06	3.08201e+06	3.31822e+06	960893	1.06435e+06	6.16972e+06	5053534	5147508	4.79141e+06	2.59907e+06	3.28764e+06	9270188	10140000	3.17857e+06	2973100	GELSGDFEK	P08133	ANXA6
13996163	3	3.37157e+06	2554749	785108	748359	1.60196e+06	1508514	1.97799e+06	1648502	589188	461139	1.63232e+06	2.53204e+06	2.07162e+06	7993945	1.34505e+06	1451218	2.64641e+06	5.70982e+06	1.1194e+06	1.18039e+06	WGTDEAQFIYILGNR	P08133	ANXA6
13996510	2	7.93467e+06	7168005	4067352	2.87464e+06	3847519	4069032	4.80627e+06	4816980	1582852	1.38633e+06	7941022	6400915	4.54929e+06	6486160	3.81234e+06	4670485	12490000	13280000	3565936	3170520	STPEYFAER	P08133	ANXA6
13997264	3	11870000	9433898	5.7411e+06	6522919	9629146	5276163	9906998	5.22789e+06	3596864	2.84475e+06	15960000	11090000	12370000	8779115	5086753	4.98483e+06	18110000	17450000	6236130	5426388	DLEADIIGDTSGHFQK	P08133	ANXA6
13997762	2	5.88085e+06	5738429	3.34253e+06	2.7873e+06	3220157	2985038	3.67071e+06	3.41459e+06	1.43054e+06	1.35478e+06	6.78943e+06	5.48036e+06	4.04125e+06	9797072	3.36637e+06	3.83999e+06	7.85182e+06	10810000	3221646	2.75133e+06	SEISGDLAR	P08133	ANXA6
13997831	3	8392737	6.43981e+06	2.18118e+06	1.73981e+06	3.15786e+06	3755459	5.47433e+06	3.73814e+06	1084505	1.1909e+06	4.43178e+06	4917688	4.24345e+06	3187466	3.28241e+06	4411408	7.4999e+06	11630000	3384333	2.99477e+06	LILGLMMPPAHYDAK	P08133	ANXA6
13997851	2	7.47249e+06	6.10486e+06	2.4273e+06	3.80823e+06	4397825	2796860	4269930	2218888	1.88265e+06	1.23508e+06	7.09028e+06	5.0354e+06	5.38517e+06	8283494	3.24267e+06	2.93172e+06	9942541	11270000	3.23397e+06	3.18026e+06	SEIDLLNIR	P08133	ANXA6
13998174	2	292555	423738	278886	274711	262159	292077	286183	219563	139798	70157.2	282996	1.8061e+06	525612	335694	260774	262296	1.04977e+06	1.30257e+06	203622	319338	FM[147.0354]TILC[160.0307]TR	P08133	ANXA6
13998896	3	10970000	7963301	2.27916e+06	2.87009e+06	5222170	6115770	6096981	5249123	1.36962e+06	1.37493e+06	6502816	5550918	4410200	4.95985e+06	5082270	4.81165e+06	7959625	10400000	4818721	4.30949e+06	LIVGLMRPPAYC[160.0307]DAK	P08133	ANXA6
14004857	2	2709558	3.87066e+06	1.55272e+06	585292	746919	1.96632e+06	1.68527e+06	2.89761e+06	117891	446319	1.20196e+06	2.78886e+06	1.38344e+06	1.57023e+06	2.22611e+06	3.07125e+06	4097785	7.16733e+06	737377	1.44444e+06	TNEQMHQLVAAYK	P08133	ANXA6
14004940	2	3881431	3008752	2485611	1.27396e+06	761755	4.13699e+06	1.72265e+06	3910810	522907	708295	2.99442e+06	2.67413e+06	946694	1.17994e+06	3.63776e+06	5.38711e+06	2.65373e+06	2.69388e+06	3.41452e+06	2.07544e+06	GTVRPANDFNPDADAK	P08133	ANXA6
14005516	3	55470000	56290000	19870000	7.42087e+06	30790000	19470000	28810000	18910000	9844445	7486804	80290000	50900000	30250000	35460000	16480000	21890000	101200000	76070000	22090000	23040000	GSIHDFPGFDPNQDAEALYTAMK	P08133	ANXA6
14005793	3	14700000	10040000	266688	747682	1792415	7749601	7383408	7703835	285569	1.68503e+06	799876	5.93547e+06	2.05505e+06	1.78471e+06	8.35493e+06	9306116	1803414	17650000	462842	2.37237e+06	LSGGDDDAAGQFFPEAAQVAYQMWELSAVAR	P08133	ANXA6
14006414	3	3.57657e+06	3.46407e+06	1.35095e+06	957667	2135533	1.93002e+06	2.45048e+06	1923162	1.72332e+06	912725	1.54321e+06	2522786	1.7923e+06	1.56366e+06	1.32832e+06	1434648	5.06514e+06	7544668	1.78627e+06	1.76884e+06	ILISLATGHREEGGENLDQAR	P08133	ANXA6
14006874	3	6.96274e+06	7835024	2.47206e+06	1.58176e+06	5390009	1.98441e+06	3.2069e+06	2.17042e+06	1.2266e+06	630723	18650000	8665607	3.74475e+06	6.13548e+06	1.81817e+06	2.59266e+06	18250000	8600229	2.92654e+06	2.51132e+06	EEDDVVSEDLVQQDVQDLYEAGELK	P08133	ANXA6
14007823	4	11850000	6.80539e+06	1627824	1.41002e+06	2.72564e+06	7794365	6.38654e+06	9451001	1.62336e+06	2.2903e+06	1.48518e+06	3.62114e+06	9576041	2.85013e+06	9071836	7626477	4.32221e+06	22950000	7.95255e+06	5813377	YRGSIHDFPGFDPNQDAEALYTAMK	P08133	ANXA6
14009487	2	3750806	3.27363e+06	1.08693e+06	1.01573e+06	1.32265e+06	1.67063e+06	2.09947e+06	895162	719804	388898	2537079	1.89033e+06	1.48448e+06	725880	2442044	1234948	4.25819e+06	5.14576e+06	986206	1403900	SLEDALSSDTSGHFR	P08133	ANXA6
14009543	2	4.20365e+06	3.84022e+06	2.12018e+06	1.35838e+06	2.39426e+06	1739653	2.36159e+06	1.86616e+06	1.00471e+06	447864	6.75825e+06	4.29182e+06	2.24797e+06	2.4228e+06	1.52085e+06	1.79812e+06	6904829	5.76139e+06	1.80313e+06	1.38962e+06	EDAQVAAEILEIADTPSGDK	P08133	ANXA6
14009859	2	7.66145e+06	6629678	2.63993e+06	1.87299e+06	2.64732e+06	4207965	3.31507e+06	2.5504e+06	778694	606091	4383816	3.9463e+06	4.18859e+06	2.11502e+06	5217927	3.51139e+06	8545280	10100000	3194107	2.79723e+06	SLHQAIEGDTSGDFLK	P08133	ANXA6
14011411	2	3721272	2225309	1.47639e+06	606920	1.15607e+06	1.5709e+06	1.82962e+06	1.01601e+06	472913	422731	1345080	1838565	1.42254e+06	2.29925e+06	1.7823e+06	1.38025e+06	2527648	3.99745e+06	1.39785e+06	1056978	GLGTDEDTIIDIITHR	P08133	ANXA6
14012937	2	3176927	2028941	905999	870258	1.82659e+06	953109	1.46129e+06	813188	807028	399283	2.84756e+06	1.60602e+06	1.69735e+06	3.19201e+06	1.16203e+06	974750	3.04135e+06	2628242	1.15085e+06	950992	DLEADIIGDTSGHFQK	P08133	ANXA6
14015635	4	1.66489e+06	1031951	265863	1.08191e+06	696375	806499	609459	1.56131e+06	359881	452850	587380	597976	487815	3.84202e+06	1602027	1.44636e+06	393852	4.17485e+06	461808	341798	MLVVLLQGTREEDDVVSEDLVQQDVQDLYEAGELK	P08133	ANXA6
13990803	2	5730846	6839193	3.04491e+06	2.00813e+06	3.69231e+06	3.78223e+06	3.50739e+06	2.61224e+06	1.6139e+06	1.36047e+06	4.70606e+06	3542142	1.38685e+06	1.30648e+06	4415957	5681932	3.71107e+06	3.57049e+06	2.37281e+06	3398231	EVFEMATR	P08134	RHOC
13993715	3	8031885	5807584	4201655	5.03687e+06	5204909	4.00438e+06	4.80594e+06	3712669	2.74433e+06	2.05406e+06	6.06483e+06	3.61703e+06	2783344	6145581	4.05588e+06	5615430	3.13954e+06	4.39473e+06	5.11079e+06	4.11927e+06	QVELALWDTAGQEDYDR	P08134	RHOC
13994574	2	6480671	4.48698e+06	1.72141e+06	2539631	3.49516e+06	5249911	2706648	2.59826e+06	2036774	1.18628e+06	3083968	3.47514e+06	1.66968e+06	1.55547e+06	5117541	5457640	3.3097e+06	6.083e+06	3.03061e+06	3.34686e+06	TC[160.0307]LLIVFSK	P08134	RHOC
13998650	2	13050000	16190000	4930884	3.5806e+06	6286545	7.92242e+06	6.84456e+06	5.73379e+06	3735384	2.28874e+06	13160000	41760000	3.06086e+06	7108519	7.29504e+06	9613924	8.03598e+06	5097530	5.72894e+06	6876484	LVIVGDGAC[160.0307]GK	P08134	RHOC
13998819	3	7504487	5.83836e+06	3.12266e+06	2.53402e+06	6129183	4.98219e+06	4831323	2120309	2.49644e+06	1.67001e+06	7878437	3.67023e+06	3.03767e+06	2.12131e+06	2463767	2349977	4581684	1.06509e+06	4.0187e+06	3.1635e+06	HFC[160.0307]PNVPIILVGNK	P08134	RHOC
13991519	2	1.68885e+06	1.22459e+06	2.37955e+06	1.22875e+06	1.21257e+06	960466	1.30968e+06	1.20477e+06	1.83488e+06	1.16715e+06	1.43061e+06	1.62327e+06	1.25351e+06	509564	1.21077e+06	1.29012e+06	2.08533e+06	2.85435e+06	1.89509e+06	1.78329e+06	LLTSFLPAQLLR	P08195	SLC3A2
13995689	3	2.25732e+06	1.79436e+06	2310415	1.72281e+06	1.37583e+06	1.32776e+06	1.82949e+06	1634698	1.73921e+06	1.19021e+06	1.85442e+06	1.49212e+06	1.86231e+06	622754	3072073	2.70443e+06	1565233	2318980	1.51013e+06	2332443	IGDLQAFQGHGAGNLAGLK	P08195	SLC3A2
14000765	2	718028	580300	1.25345e+06	1.00914e+06	268257	400351	605133	851058	500884	561222	623919	793133	520469	213627	1.06278e+06	1.11322e+06	845310	1.07296e+06	436100	646104	VAEDEAEAAAAAK	P08195	SLC3A2
14005054	3	6.41695e+06	4.91218e+06	11130000	5255834	3.22871e+06	2.69187e+06	3.47683e+06	3.84448e+06	5.04556e+06	2.54287e+06	6.44112e+06	3923621	3.07575e+06	1.20773e+06	7536338	5.2579e+06	4935919	6.35495e+06	6372353	5174255	ADLLLSTQPGREEGSPLELER	P08195	SLC3A2
14009675	2	668262	657718	1.2447e+06	622223	480403	366112	408657	355981	516203	289976	655479	758949	356633	580162	802334	926640	604456	956583	788074	705346	GENSWFSTQVDTVATK	P08195	SLC3A2
14011518	2	1.71268e+06	1.43266e+06	2.52641e+06	1204641	851852	801647	1.04007e+06	1.01466e+06	973420	687006	1.58891e+06	1.49413e+06	929116	1.02307e+06	1.48913e+06	1.23128e+06	1.77348e+06	2.15837e+06	1.6659e+06	1.23213e+06	GQSEDPGSLLSLFR	P08195	SLC3A2
14014689	3	698942	350917	679209	273078	430571	634717	630857	577874	448937	557500	297947	534284	787660	1.22444e+06	888437	749342	406628	1.37882e+06	295430	681928	SLLHGDFHAFSAGPGLFSYIR	P08195	SLC3A2
13995213	2	1036191	846180	349842	554392	504439	327730	649410	407690	322693	355550	778562	534616	1.21061e+06	170718	512311	570330	1.6926e+06	1931007	435957	524253	ELDGLWSFR	P08236	GUSB
14000568	2	1.17049e+06	952034	192887	226366	544712	498627	629751	365480	83468.7	89040.6	784713	731194	951364	64173.3	472930	616557	1.88002e+06	2415428	413085	377157	GFDWPLLVK	P08236	GUSB
14005628	3	5.05447e+06	3.71684e+06	322988	177148	1.00472e+06	1691682	1.56278e+06	1.53987e+06	270433	296143	2756393	1977481	2.17889e+06	1111804	3.32258e+06	2751684	3.1891e+06	8443193	1.33597e+06	1.60739e+06	RPLWESGPTVDMPVPSSFNDISQDWR	P08236	GUSB
14005928	3	6.00902e+06	4401097	2.52061e+06	2.1118e+06	2.81937e+06	2390268	2.78957e+06	1.90766e+06	1.12758e+06	879563	5900726	3.75129e+06	5.16099e+06	1.3299e+06	4.34258e+06	2904616	12110000	11530000	2.72383e+06	2240780	SLDPSRPVTFVSNSNYAADK	P08236	GUSB
14015781	3	122557	332614	275194	3.32612e+06	1.76994e+06	273675	84799.8	112879	264727	198110	226983	182519	345215	450313	96706	61942.8	419311	198029	656389	159848	YVVGELIWNFADFMTEQSPTR	P08236	GUSB
13990310	3	16190000	15340000	6.79746e+06	8618354	9832460	10370000	12600000	11630000	6747310	6878010	19110000	5.83315e+06	2.04834e+06	600648	22130000	18870000	5.05604e+06	4.23208e+06	10790000	12430000	HLEINPDHPIVETLR	P08238	HSP90AB1
13990361	2	12080000	13330000	10590000	6611696	6941563	10270000	8083419	10450000	5239989	5.75649e+06	15040000	7.42719e+06	1.8686e+06	1338164	12700000	14580000	4689039	3.51622e+06	7.9325e+06	8677514	EQVANSAFVER	P08238	HSP90AB1
13991376	2	34230000	32690000	22250000	21230000	18700000	27650000	18420000	22990000	15070000	14870000	31760000	35050000	25920000	30180000	34770000	30050000	41680000	60560000	25380000	29050000	ELISNASDALDK	P08238	HSP90AB1
13992561	2, 3	5.80353e+06	4.97224e+06	3.846e+06	3.16883e+06	3.1732e+06	3.45352e+06	3.39109e+06	5965204	2.29231e+06	2.4348e+06	5.63438e+06	2.62063e+06	866924	957423	5.94005e+06	5969362	1.82449e+06	1.66465e+06	3.53586e+06	3.30184e+06	LGIHEDSTNR	P08238	HSP90AB1
13993236	2	5.05399e+06	5075496	2.87887e+06	2.12699e+06	2.24619e+06	3900640	3.09037e+06	4.12722e+06	1.59913e+06	1.56854e+06	3503880	1123922	494335	0	7037183	5779083	839720	902662	3.11785e+06	4037850	DNSTMGYMMAK	P08238	HSP90AB1
13993509	2	10170000	9853018	8108359	5.82222e+06	5.3986e+06	8.2235e+06	6223782	9064772	4534939	4571229	10330000	5092002	1467654	2.40694e+06	11670000	11220000	3.77931e+06	3.79855e+06	8873049	8315198	SIYYITGESK	P08238	HSP90AB1
13993940	2	1.28166e+06	1.02465e+06	667572	796686	817215	600930	859509	414994	623094	788036	1544520	742829	145170	216736	766556	652963	333220	270845	838085	758582	APFDLFENK	P08238	HSP90AB1
13994821	2	3.91116e+06	2.8076e+06	876951	822030	1.86347e+06	1.80336e+06	2.31504e+06	1.78031e+06	671172	943593	2.23326e+06	1.3098e+06	268568	487128	3649355	2.72718e+06	573596	790672	1.51539e+06	2.12786e+06	ALLFIPR	P08238	HSP90AB1
14004354	2	19570000	17320000	14270000	8705342	10910000	11560000	10090000	10940000	7111919	5732734	21890000	7.32526e+06	2221940	1134037	24060000	18900000	5128733	3.31837e+06	11380000	13150000	NPDDITQEEYGEFYK	P08238	HSP90AB1
14005325	3	7700693	4650893	566988	942492	1.79822e+06	3.48491e+06	3.36132e+06	3.14973e+06	1.43552e+06	1.39982e+06	2.9769e+06	2.58433e+06	585218	1.76883e+06	4.80555e+06	5.22493e+06	586915	1.30317e+06	1.88938e+06	2.87367e+06	VFIMDSC[160.0307]DELIPEYLNFIR	P08238	HSP90AB1
14005525	3	29020000	16400000	5319632	3926917	8612322	16120000	13320000	15020000	5685627	5.38873e+06	10250000	7139807	1.96109e+06	1.38062e+06	28430000	27750000	3.27808e+06	5485227	16520000	14710000	RGFEVVYMTEPIDEYC[160.0307]VQQLK	P08238	HSP90AB1
14005665	2, 3	4578835	5.25143e+06	1.8844e+06	1597019	4.4937e+06	2076755	2837320	1.72904e+06	1.95104e+06	1.54001e+06	14770000	3.06299e+06	651067	1.3243e+06	1976975	3206150	2.1861e+06	493665	3.19274e+06	3.06596e+06	GFEVVYMTEPIDEYC[160.0307]VQQLK	P08238	HSP90AB1
14006015	2	12010000	8434928	6.83062e+06	4848929	6.50968e+06	5937140	6.3875e+06	4854989	4.09821e+06	1.97441e+06	12800000	3720314	1.0584e+06	9793688	6.3807e+06	8.03368e+06	2909069	1.5331e+06	7.8084e+06	6050798	C[160.0307]LELFSELAEDK	P08238	HSP90AB1
14007360	3	17390000	21270000	11500000	9115891	14110000	7123310	9095449	7.97531e+06	7360419	3.34566e+06	42760000	9107251	1.29088e+06	1.03901e+06	10670000	12340000	6.07303e+06	2.30722e+06	13320000	9270259	LGLGIDEDEVAAEEPNAAVPDEIPPLEGDEDASR	P08238	HSP90AB1
14011462	3	22970000	19400000	14790000	11820000	11790000	10640000	10600000	9243947	9914545	5238206	22520000	7.70981e+06	3.36227e+06	2.62504e+06	21690000	14910000	5.19411e+06	3.90655e+06	13790000	12020000	YHTSQSGDEMTSLSEYVSR	P08238	HSP90AB1
14012848	3	2.39498e+06	1.56628e+06	2482614	2287233	2324062	2.29427e+06	1.83398e+06	1.98825e+06	1.24228e+06	1.16384e+06	1.9469e+06	3.17038e+06	962165	276217	3.08474e+06	2479943	909521	1163109	2.89234e+06	2.11553e+06	RGFEVVYM[147.0354]TEPIDEYC[160.0307]VQQLK	P08238	HSP90AB1
14008929, 14011048	2, 3	16360000	13220000	4397533	5713983	5.16633e+06	8803936	8.25173e+06	8.12603e+06	4363471	3.19882e+06	4712634	2.37224e+06	1.44072e+06	802887	13220000	13750000	4.15685e+06	3.45454e+06	8915577	9596427	LVSSPC[160.0307]C[160.0307]IVTSTYGWTANMER	P08238	HSP90AB1
13991038	2	21260000	17870000	3.75111e+06	4.26661e+06	4993808	6.03308e+06	10490000	13000000	2.59544e+06	3.15743e+06	6.48733e+06	9904319	5.50379e+06	6415253	6.56171e+06	8443792	7.70694e+06	11910000	4428076	4159667	SNVC[160.0307]TLVR	P08246	ELANE
13993048	2	6.5342e+06	5511916	1.58879e+06	1.07872e+06	1.34212e+06	1.58993e+06	3598591	5707111	511455	804439	5.08061e+06	2.54376e+06	1.69547e+06	2.1048e+06	2.14506e+06	3.45652e+06	2.45982e+06	4.32288e+06	1.60953e+06	1.01035e+06	VVLGAHNLSR	P08246	ELANE
14001362	3	669802	615877	207144	468889	432851	227002	450299	355822	82936.5	89561.4	419956	262555	363887	255117	120767	224770	487291	521894	146800	162745	LGNGVQC[160.0307]LAM[147.0354]GWGLLGR	P08246	ELANE
14004632	3	184000000	114800000	3.34562e+06	8482395	27990000	38800000	72550000	50820000	8517946	10150000	59860000	49710000	22950000	27760000	41130000	36810000	22600000	68370000	18800000	24030000	QAGVC[160.0307]FGDSGSPLVC[160.0307]NGLIHGIASFVR	P08246	ELANE
14005248	2	23140000	20800000	2.58843e+06	1650824	5.01309e+06	5224019	10470000	8.12029e+06	2.37624e+06	1.40489e+06	8491391	8737667	2.74592e+06	6.60501e+06	7.05083e+06	7.14624e+06	8108837	9337296	4.43729e+06	3.68985e+06	LGNGVQC[160.0307]LAMGWGLLGR	P08246	ELANE
14007993	4	19620000	8.31805e+06	237542	575130	2.84776e+06	3.86473e+06	8162934	3846531	745707	710712	5.97356e+06	4268463	1.49873e+06	4.63971e+06	2.11175e+06	2.38683e+06	4.04094e+06	7.29221e+06	1.79158e+06	2560625	GGHFC[160.0307]GATLIAPNFVMSAAHC[160.0307]VANVNVR	P08246	ELANE
13990368	2	25930000	21570000	3955192	3.82337e+06	5741347	6.14927e+06	13900000	11190000	2600906	2.50457e+06	5.79191e+06	3.43564e+06	5.06502e+06	1.14661e+06	8.32613e+06	7.73321e+06	6028708	11840000	5919978	6094346	VSSFLPWIR	P08311	CTSG
13990454	3	103400000	62910000	9746661	9555713	17360000	15770000	37560000	34310000	6.27502e+06	7231770	15340000	12370000	16290000	3.75598e+06	36040000	25250000	12750000	36130000	14220000	16920000	AQEGLRPGTLC[160.0307]TVAGWGR	P08311	CTSG
13991095	2	17260000	16720000	3122372	2.32093e+06	3.64202e+06	3.75514e+06	7631694	8.24058e+06	1861127	1.69512e+06	4939155	3.6418e+06	4076457	1145873	6.55366e+06	5597910	4768902	7330667	2.71064e+06	3.67889e+06	IFGSYDPR	P08311	CTSG
13998471	3	4.33479e+06	2736037	693134	539056	1.05369e+06	899707	2.19269e+06	1.79313e+06	270172	278557	1.50089e+06	491038	784179	517830	1.46633e+06	1.42804e+06	961870	1.56136e+06	797045	736644	TIQNDIMLLQLSR	P08311	CTSG
14005736	2	29750000	21340000	4.92802e+06	2959417	5890736	4.64477e+06	11210000	10640000	2.13675e+06	1.54709e+06	11000000	3.3325e+06	3782723	2306484	9885342	9394546	6690658	8677505	6.43324e+06	4.66197e+06	TIQNDIMLLQLSR	P08311	CTSG
14010195	3	135200000	85620000	16170000	14600000	22500000	15940000	35020000	33460000	8613268	5.3446e+06	37420000	15850000	14430000	11370000	40380000	29450000	25170000	29100000	22000000	17570000	GDSGGPLLC[160.0307]NNVAHGIVSYGK	P08311	CTSG
14014029	2	3.52334e+06	2.08517e+06	915436	1.11682e+06	1.16525e+06	782093	1.55564e+06	1.22289e+06	268409	306769	1.82511e+06	506626	1.14385e+06	1.45475e+06	1.19718e+06	1.04698e+06	958302	1.27394e+06	1152136	784095	TIQNDIM[147.0354]LLQLSR	P08311	CTSG
14009421	3	3.14291e+06	2.98232e+06	1.49105e+06	2.57532e+06	2.2122e+06	1.16558e+06	413603	1.15458e+06	2.44791e+06	1.46121e+06	3.62709e+06	2330161	5.14471e+06	9672405	1.64257e+06	2.16443e+06	5952765	8321624	1.01194e+06	732942	SRPSQVLDSPFPTGSAFGFSLR	P08514	ITGA2B
14014361	2	740890	609573	911709	290913	257367	144520	23859.4	15810.3	952275	176953	433824	603220	1.47826e+06	2.84582e+06	85241.5	217148	1980491	1.70263e+06	300737	280411	TPVGSC[160.0307]FLAQPESGR	P08514	ITGA2B
13998108	3	495053	371279	177000	33103.8	182898	275314	196479	241191	8824.95	71104.2	264333	602480	474229	659177	190153	329989	775118	2.08166e+06	149414	220666	YHGHSMSDPGVSYR	P08559	PDHA1
14002992	2	132942	90401.8	61311	28754.8	35380.6	80265.1	49038.1	114636	13131.1	19140.1	70972.4	117307	106353	59291.6	72429.5	91741.5	210652	641058	121658	34784.8	TREEIQEVR	P08559	PDHA1
13990607	2	5223959	6.15963e+06	3.67477e+06	3356573	2.88659e+06	4483708	2521187	3389219	2.12748e+06	1.97198e+06	4365480	2.46541e+06	825822	17330000	4658576	4.96078e+06	2.64597e+06	2.60562e+06	2.49202e+06	3.44937e+06	GSTLTSPC[160.0307]QDFGK	P08567	PLEK
13993057	3	9580906	8896489	4.48788e+06	5273302	5930225	7340554	5608161	5.0978e+06	3007746	4.1977e+06	6.80965e+06	3.60644e+06	1.96448e+06	1.64264e+06	8838158	7.33571e+06	3.0731e+06	4714149	6.61623e+06	6399767	QQDHFFQAAFLEER	P08567	PLEK
14008498	3	9112930	6925850	1.88492e+06	2407760	3.62671e+06	3.53328e+06	4.44978e+06	3076804	1.64305e+06	1671813	6.31672e+06	1.90032e+06	1.01974e+06	341765	3.49732e+06	4.19213e+06	2593093	1.95378e+06	4524642	3509391	EDPAYLHYYDPAGAEDPLGAIHLR	P08567	PLEK
14009282	3	6.70195e+06	5.60824e+06	233223	1.65175e+06	1.36749e+06	5.64223e+06	3411955	3.56222e+06	432341	1.70415e+06	1.84901e+06	1.2666e+06	857058	4.39621e+06	4151270	4.30317e+06	1280651	4.95512e+06	2141354	4142562	IFNHC[160.0307]FTGNC[160.0307]VIDWLVSNQSVR	P08567	PLEK
13992869	2	3.50069e+06	2.52467e+06	1.04552e+06	698766	1.20734e+06	1.43109e+06	2.32858e+06	2.53141e+06	631744	613844	3188335	1393257	1.86999e+06	10930000	2.4031e+06	2.14191e+06	2.87356e+06	3.63611e+06	885135	1.1375e+06	VLDLSC[160.0307]NR	P08571	CD14
13994624	2	7.37664e+06	3.96049e+06	1.35702e+06	789482	2.57257e+06	2.00961e+06	5483221	3304670	1.12058e+06	563410	5263674	1.44439e+06	3.58296e+06	523302	5869996	3.39334e+06	3.78808e+06	5053678	1.36101e+06	1.78786e+06	FPAIQNLALR	P08571	CD14
13996689	3	1968877	1.01319e+06	594545	348597	825874	610185	1214847	910386	234373	143530	1807701	479206	800648	412473	847006	871195	1.57009e+06	1.56305e+06	540238	541479	LTVGAAQVPAQLLVGALR	P08571	CD14
13997440	3	5.45928e+06	3.73134e+06	1.13863e+06	874170	2.30403e+06	1.96165e+06	4352083	2.50264e+06	766996	606588	5050624	1.48778e+06	3.00457e+06	829632	2.93998e+06	2.55319e+06	4.16715e+06	4801512	1.50009e+06	1.9036e+06	AFPALTSLDLSDNPGLGER	P08571	CD14
13997730	3	4.40906e+06	2.96403e+06	721244	369052	2.18381e+06	1.78102e+06	4.77048e+06	3.1559e+06	647053	482819	3527064	1.0725e+06	2.31044e+06	52794.7	3.66527e+06	3.46974e+06	4.03878e+06	5706711	1.63261e+06	2.02137e+06	RLTVGAAQVPAQLLVGALR	P08571	CD14
14005221	2	7097187	4483708	1.73949e+06	839007	2414415	2390055	4360169	2822361	941980	612642	7356454	1.66647e+06	2.68738e+06	919318	4.08411e+06	3.05189e+06	4747866	4567868	2.07411e+06	2.26539e+06	AFPALTSLDLSDNPGLGER	P08571	CD14
14009720	3	1.81649e+06	1.70189e+06	887638	824040	856031	1495617	1338429	1.46886e+06	415869	343474	2237882	2.56371e+06	2.79856e+06	2.40967e+06	1.9767e+06	1.54605e+06	5112705	9168152	1.80641e+06	1.42892e+06	ELAAEVEVQDGPNEDGEM[147.0354]FMRPGK	P08574	CYC1
13991436	2	5187809	5.55009e+06	2.89993e+06	3.05381e+06	2.45306e+06	4.04805e+06	3.62907e+06	5284495	2.58306e+06	1.2507e+06	3.72042e+06	6.90311e+06	5.60355e+06	5692434	3.35343e+06	3.68787e+06	9578677	12910000	3428614	3.30437e+06	FQC[160.0307]GNM[147.0354]IFDNK	P08575	PTPRC
13991757	2	4.97816e+06	2.79419e+06	1.15212e+06	1.13048e+06	2.43744e+06	2.61817e+06	2.93195e+06	2.0766e+06	808208	980583	3.90989e+06	3.49793e+06	3.89219e+06	1591809	4.50307e+06	2.14566e+06	4901489	6031516	2242583	2.24971e+06	VIVMLTELK	P08575	PTPRC
13993036	3	5.02225e+06	5049065	3.07406e+06	2.50447e+06	3271834	3047168	2.78318e+06	3.56532e+06	1.32954e+06	921008	6491460	5.94295e+06	6075191	4.26434e+06	3971576	3.53173e+06	9741126	10700000	3.09685e+06	2.62899e+06	FQLHDC[160.0307]TQVEK	P08575	PTPRC
13993465	2	5866809	4583315	1.82765e+06	1.67092e+06	3.03351e+06	3.508e+06	3.70018e+06	3.20942e+06	1.10149e+06	1.68028e+06	4.74406e+06	4.65336e+06	5.44904e+06	1.28348e+06	4.02085e+06	4411807	5.82068e+06	10580000	2.68957e+06	2.89652e+06	ELISMIQVVK	P08575	PTPRC
13993895	2	573323	540353	930364	366574	718346	229628	120446	115909	277059	18742.1	926787	835827	851881	282862	11081.2	38834.4	2368844	210636	831320	266687	LNIVNK	P08575	PTPRC
13993948	2	12210000	9874446	3.9855e+06	4.94421e+06	5.73183e+06	6.68355e+06	6.81571e+06	5817034	2.22221e+06	2.07384e+06	7.79396e+06	9009940	8985588	2.30785e+06	6982957	7614078	13090000	16850000	6.04371e+06	5833234	LFLAEFQSIPR	P08575	PTPRC
13994317	2	916659	997812	579828	498850	687352	442689	454569	506439	319782	385346	1377706	1.41708e+06	836504	913025	370122	449441	2.14699e+06	1632246	448329	571743	YIAAQGPR	P08575	PTPRC
13995741	2	3013906	2.99536e+06	736242	1.35657e+06	2.36956e+06	1.40498e+06	1.8699e+06	1.32261e+06	707001	655805	3.78019e+06	3.67005e+06	2426441	3.55014e+06	1223251	1.54268e+06	6.56357e+06	4.63734e+06	1.42075e+06	1.54558e+06	DETVDDFWR	P08575	PTPRC
13996033	2	1842068	1.95252e+06	926142	1.2164e+06	1.456e+06	1.24109e+06	1.82767e+06	1.78432e+06	611990	597559	1822935	2.29601e+06	2.23404e+06	13500000	2.16262e+06	2.52746e+06	2149942	4606232	1.55134e+06	1.28784e+06	QTYGDIEVDLK	P08575	PTPRC
13996258	2	6.1556e+06	5.81479e+06	2.27344e+06	2.86975e+06	3.87053e+06	3.84544e+06	4044490	3.59473e+06	1355177	1521162	5.41364e+06	5.6132e+06	6394046	4398055	5.66144e+06	3929007	8614060	11960000	3.39977e+06	3.37269e+06	DLQYSTDYTFK	P08575	PTPRC
13996342	3	4032353	3.84525e+06	1.39639e+06	1.38215e+06	2.31107e+06	2.08356e+06	2.21322e+06	2.42084e+06	1.2243e+06	723612	4.05315e+06	3.45014e+06	3.24278e+06	2337637	3201268	2.63511e+06	7076841	7.2745e+06	2.23977e+06	2.13294e+06	HGDQEIC[160.0307]AQYWGEGK	P08575	PTPRC
13996712	2	380042	339243	410044	616872	358444	573773	227222	406280	140079	202418	429184	386889	770396	1.99787e+06	392488	137702	814581	1.22013e+06	651563	630632	VIVM[147.0354]LTELK	P08575	PTPRC
13996773	2	4031382	4095198	2.03267e+06	1.59289e+06	2.4976e+06	3400458	2.37538e+06	3549624	790001	783915	2.54745e+06	3.07311e+06	3.43444e+06	981288	3.1106e+06	2.66375e+06	6723962	10380000	2.9046e+06	2962064	NSNVIPYDYNR	P08575	PTPRC
13998017	2	2.72569e+06	2.43415e+06	1.71869e+06	1.18212e+06	1.40195e+06	2.0235e+06	1.63886e+06	1.94095e+06	590940	656651	2.61007e+06	3.25782e+06	2.66657e+06	1.5977e+06	2.26681e+06	2022958	5524689	7564258	1.27055e+06	1.74153e+06	AFGDVVVK	P08575	PTPRC
13998175	3	10900000	11470000	4.88764e+06	4297139	6.6894e+06	6.71729e+06	6827392	6.50464e+06	2.7797e+06	2.24526e+06	9606718	12670000	10700000	10160000	9654301	7.92266e+06	19680000	23700000	6.22013e+06	5.90063e+06	SEAAHQGVITWNPPQR	P08575	PTPRC
13999125	2	2.22615e+06	2.01639e+06	876721	897815	1.11969e+06	1.20641e+06	1.3525e+06	1.84201e+06	418933	494580	3.13483e+06	2392571	2.23306e+06	1513349	1.59484e+06	1.81635e+06	3.37115e+06	4227538	1.61049e+06	995126	DC[160.0307]LNLDK	P08575	PTPRC
14000209	2	2.16541e+06	2.00134e+06	1065286	1.03143e+06	1.25126e+06	1.4686e+06	1.37929e+06	1.68631e+06	584445	833823	2.96132e+06	2541731	2.64903e+06	4826286	1525250	2.00454e+06	3.79896e+06	4859232	1.73071e+06	1245177	ADTTIC[160.0307]LK	P08575	PTPRC
14000733	2, 3	3319654	2.59872e+06	1.15305e+06	1.40388e+06	1.26073e+06	1.76201e+06	1.90634e+06	2.4247e+06	566596	385280	3.40159e+06	2.84774e+06	2.52528e+06	1.85158e+06	2487301	3.1036e+06	4571805	6862531	1.85825e+06	1.30285e+06	C[160.0307]DSEILYNNHK	P08575	PTPRC
14001516	2	3.58093e+06	2.62882e+06	1.65092e+06	2109689	2.2523e+06	2.24048e+06	1.0394e+06	808742	1.03083e+06	688296	3.15784e+06	3147831	4.15762e+06	1.31181e+06	2.10036e+06	1.88486e+06	4.7411e+06	6420417	2.12773e+06	2.06791e+06	TLILDVPPGVEK	P08575	PTPRC
14004297	3	11000000	11220000	3.8136e+06	4.07473e+06	3.4903e+06	5093678	3.98175e+06	6294455	1.37919e+06	1.26466e+06	8585579	11340000	5774333	5.82911e+06	10070000	8490554	19350000	25650000	4.78542e+06	6174453	SC[160.0307]NLDEQQELVERDDEK	P08575	PTPRC
14004575	2	6125906	4.45328e+06	1.39034e+06	1.2772e+06	2.51096e+06	2.31893e+06	2297975	2152449	1.08015e+06	542289	5247140	3.82375e+06	2.44124e+06	1.80494e+06	3.82547e+06	3149975	8748764	7839549	2.989e+06	2.27011e+06	C[160.0307]AEYWPSMEEGTR	P08575	PTPRC
14004647	2	7.57793e+06	8.21807e+06	5315363	3089647	2.42154e+06	3466124	3.39818e+06	5131740	1.86694e+06	1.20386e+06	9787860	7466369	4.70596e+06	880211	7076492	6859445	12430000	11250000	3.38381e+06	4.38365e+06	QDANC[160.0307]VNPLGAPEK	P08575	PTPRC
14006273	2	10060000	9323659	4.54586e+06	3813998	6200317	4497732	4444877	3034957	2.73469e+06	1.76191e+06	10400000	7.62061e+06	3487234	1.47961e+06	5580795	5.55118e+06	12440000	11190000	5323524	4.52306e+06	YVDILPYDYNR	P08575	PTPRC
14006675	3	5.89531e+06	5.14314e+06	2.19594e+06	1.83567e+06	2.56512e+06	2.35887e+06	2.75205e+06	2.20115e+06	1.17114e+06	675100	5.58724e+06	4646050	2076553	1.0418e+06	2402589	3190249	4700551	2645906	2.37096e+06	2.04169e+06	VELSEINGDAGSNYINASYIDGFK	P08575	PTPRC
14007569	2	14340000	12450000	5.61371e+06	4603461	6492565	6.46067e+06	6.60055e+06	6.23105e+06	2.31909e+06	2.03997e+06	12660000	9175568	8521258	7233866	11170000	9231618	17970000	22540000	8242116	6780424	TDFGSPGEPQIIFC[160.0307]R	P08575	PTPRC
14008565	2	1074762	1.2294e+06	1.3532e+06	525526	322822	1.0172e+06	630450	1.223e+06	410640	335933	1.84173e+06	1559848	910925	806370	1.14231e+06	1536500	2.46415e+06	1737760	550885	562411	FQLHDC[160.0307]TQVEK	P08575	PTPRC
14009253	3	11350000	10440000	9057433	6.23887e+06	4594011	5.08507e+06	5.72363e+06	7155234	3.45157e+06	2438582	14520000	11140000	8238452	1.0894e+06	10570000	8.20738e+06	17160000	18200000	6304096	7015966	EQAEGSEPTSGTEGPEHSVNGPASPALNQGS	P08575	PTPRC
14009956	2	1.01992e+06	1.30223e+06	184488	34657.1	241530	631132	436992	659728	65130.2	57038.7	547802	776465	350909	436404	1.48039e+06	782455	1.07841e+06	1587685	249100	389667	HGDQEIC[160.0307]AQYWGEGK	P08575	PTPRC
14011212	2	1.03848e+06	280848	86463.7	253988	286710	369002	391188	1.36073e+06	97244.3	176368	432156	1.06977e+06	282340	969217	445729	764489	100340	175376	726787	743340	ETIGDFWQMIFQR	P08575	PTPRC
14011219	2	845124	987307	241093	238428	353790	293558	339370	403973	30079.7	99158.8	1230872	1.36127e+06	404255	1.43986e+06	493752	664713	2.41419e+06	1.89197e+06	351572	258734	SC[160.0307]NLDEQQELVER	P08575	PTPRC
14012099	2	2068678	1.81647e+06	215282	290764	374380	1.04914e+06	999252	442722	269914	81887.5	912444	1.58922e+06	450839	1.88712e+06	998266	822048	1.51486e+06	2464711	356577	1.01902e+06	TGTYIGIDAMLEGLEAENK	P08575	PTPRC
14005278, 14011283	2, 3	15680000	11530000	5853965	4.19066e+06	7644159	5631028	6473026	6690043	1665141	892809	15440000	9182231	7465582	17310000	8339593	9826136	17680000	18290000	6420747	5.43831e+06	TVYQYQYTNWSVEQLPAEPK	P08575	PTPRC
13992493	3	3.89466e+06	3.97597e+06	1.57087e+06	1.22329e+06	1.75078e+06	2.27976e+06	1717882	2593726	527393	662438	3.47023e+06	1455831	207872	506.585	3.3789e+06	3.51148e+06	541321	620842	1.63162e+06	1.90743e+06	MWDPHNDPNAQGDAFK	P08621	SNRNP70
13991240	2	1.78195e+06	1684521	837980	925333	1.48903e+06	1354736	1.59487e+06	1.12174e+06	592423	514032	1.93099e+06	1.73195e+06	666615	403922	1.89427e+06	1.69556e+06	1.61669e+06	1917341	1.17201e+06	1.18293e+06	GSLLDFLK	P08631	HCK
13995526	3	825727	665832	140448	305641	429785	434618	552390	497622	153823	168362	511996	236658	128865	191825	849749	711329	305716	406916	411631	469033	SSC[160.0307]EDPGC[160.0307]PRDEER	P08631	HCK
13995817	3	2.86791e+06	2.43731e+06	911627	642187	2334588	2.2635e+06	2.42324e+06	1502977	665622	753792	3.08611e+06	1.76482e+06	1.36223e+06	868947	2105221	1.94787e+06	2558436	1.55091e+06	2.41129e+06	1.92953e+06	STFSTLQELVDHYK	P08631	HCK
13996037	2	3.73274e+06	3011056	1.91985e+06	1.57021e+06	2.12457e+06	1852402	2.26357e+06	2.37143e+06	828419	659933	3.35184e+06	2.01173e+06	1.3094e+06	1.79801e+06	3774908	3.75694e+06	2783296	3.50125e+06	2.45757e+06	1.96979e+06	VIEDNEYTAR	P08631	HCK
13998675	2	2.68258e+06	2.80898e+06	1.32517e+06	818557	1.71103e+06	1.84329e+06	1690849	1.90844e+06	500310	478742	1587165	2.10518e+06	881139	828991	3.48118e+06	2.77807e+06	1.85998e+06	3128483	1.15759e+06	1.92628e+06	EGYIPSNYVAR	P08631	HCK
14005809	2	2476869	2.03168e+06	1.59061e+06	711850	1.23205e+06	1.05898e+06	1.41333e+06	923495	238929	198136	2238587	834174	501458	1.13465e+06	2.83597e+06	2.03809e+06	1351409	1.08082e+06	1.09297e+06	1296248	IPYPGMSNPEVIR	P08631	HCK
14007093	3	9536730	7639220	2704102	1.59898e+06	4.15587e+06	4.3285e+06	4797906	3.3906e+06	1.1182e+06	825336	10300000	3.44558e+06	1.2888e+06	2132161	8381178	7574926	5.07782e+06	4.40277e+06	4.95818e+06	4.47295e+06	MPRPENC[160.0307]PEELYNIMMR	P08631	HCK
14012268	2	6.17281e+06	5524747	3.52739e+06	2.67277e+06	3.5196e+06	2409330	3072162	2.20683e+06	1.2486e+06	764828	6.08665e+06	2918843	1.3884e+06	2.4487e+06	3.96783e+06	4273584	4603138	3549671	4056536	3.02206e+06	VDSLETEEWFFK	P08631	HCK
14014455	2	2.09212e+06	1.88934e+06	964656	496998	806292	885455	942392	705763	339868	309097	1.34012e+06	897883	430007	1.9908e+06	810899	722325	1.16189e+06	312315	850284	778226	LGAGQFGEVWMATYNK	P08631	HCK
14012173	2	553088	642281	434108	474778	270467	443064	755510	769010	241711	456174	817515	267455	304551	258072	1.44412e+06	1.22926e+06	851225	825289	328528	547376	AVVFLEPQWYR	P08637	FCGR3A/FCGR3B
14007936	2	1.55267e+06	1.17147e+06	401568	216325	471826	629565	689519	410633	170898	144689	1.06841e+06	765144	437063	142676	1.58863e+06	986921	535221	1.08749e+06	751135	671416	LLESSLSSSEGEEPVEYK	P08648	ITGA5
13990292	2	105100000	77340000	49990000	43530000	49940000	47720000	51080000	69920000	41590000	38870000	82130000	37910000	10830000	2.00734e+06	63650000	94800000	23510000	14300000	72050000	52140000	QDVDNASLAR	P08670	VIM
13990411	2	215000000	176600000	74290000	90650000	122600000	128500000	145600000	118000000	88910000	74740000	168500000	52530000	31700000	4.09725e+06	181900000	136200000	33610000	24260000	109000000	126700000	ILLAELEQLK	P08670	VIM
13990684	2	101300000	118100000	38550000	38020000	59430000	47270000	64350000	46110000	36680000	35350000	104200000	41400000	9165668	2261809	55520000	58740000	26790000	13820000	40050000	65070000	LGDLYEEEMR	P08670	VIM
13990739	2	51740000	45800000	32090000	24370000	28840000	29390000	37320000	52720000	23090000	27470000	48750000	15900000	7.49612e+06	1079322	48460000	49770000	12490000	9946554	33020000	32850000	LLEGEESR	P08670	VIM
13990888	3	30640000	22810000	1.46703e+06	6181941	1.50005e+06	11110000	8968098	37710000	1.9772e+06	5.68047e+06	545218	6134851	1.5274e+06	111404	58350000	53210000	1.54252e+06	14380000	2.68707e+06	25350000	KVESLQEEIAFLK	P08670	VIM
13991021	2	67560000	95730000	49090000	53010000	61250000	53030000	61030000	73530000	86830000	74260000	106300000	74440000	50920000	71610000	54060000	65580000	51470000	38730000	50730000	69930000	EEAENTLQSFR	P08670	VIM
13991034	3	27130000	19510000	13820000	12120000	9074390	18900000	14780000	23670000	11310000	14130000	4231658	4380247	5423064	9653672	37800000	28220000	2.96662e+06	5.43878e+06	19200000	22280000	SRLGDLYEEEMR	P08670	VIM
13991085	2	153800000	147100000	72140000	70950000	71900000	85600000	90520000	100500000	76010000	72390000	119000000	39320000	22750000	9040975	163300000	127000000	33730000	27440000	91980000	114900000	NLQEAEEWYK	P08670	VIM
13991489	2	2.29356e+06	1324400	3823021	2281943	1154427	1.531e+06	3.02039e+06	1975164	5074030	2.46998e+06	2.06595e+06	1.03989e+06	290676	104132	3.28907e+06	3.33197e+06	589575	323543	2187753	2.84811e+06	SYVTTSTR	P08670	VIM
13991552	3	69550000	65200000	28530000	30730000	33430000	34740000	47880000	45620000	32190000	28150000	31990000	14900000	10140000	5.79363e+06	67930000	52280000	11050000	8.38494e+06	38380000	54330000	VEVERDNLAEDIMR	P08670	VIM
13991896	2	77420000	67010000	53240000	39560000	38970000	50890000	48950000	64310000	35040000	31790000	90200000	29990000	10900000	777546	59180000	69230000	17830000	15580000	51280000	56060000	FANYIDK	P08670	VIM
13992653	3	4.19303e+06	2774406	2185581	2532578	3.81833e+06	1.80976e+06	2.67345e+06	1.08013e+06	2.44923e+06	1.84525e+06	5124113	899247	628453	8282.19	791261	863558	839358	34018	2.43647e+06	1.23269e+06	VESLQEEIAFLK	P08670	VIM
13993389	2	32440000	29330000	20710000	16860000	14010000	14210000	12490000	18660000	15460000	8646408	27840000	7955643	4.86225e+06	243290	16620000	14940000	7.3574e+06	4.66185e+06	17760000	20610000	QQYESVAAK	P08670	VIM
13994407	3	3136939	2.59625e+06	4.15473e+06	1.98844e+06	3.2012e+06	3.18317e+06	3.4203e+06	3341938	3.83825e+06	2.3398e+06	5.97991e+06	915621	630980	16121.7	3.68407e+06	3.74651e+06	1.15665e+06	922321	3.71578e+06	4.56397e+06	ISLPLPNFSSLNLR	P08670	VIM
13994556	2	99160000	91600000	40730000	42390000	45610000	58560000	53180000	61220000	37880000	36230000	87130000	25290000	11630000	1799064	94570000	88500000	18550000	18700000	53870000	75250000	EYQDLLNVK	P08670	VIM
13994861	2	125600000	140300000	84780000	69870000	66680000	82410000	69230000	104300000	61170000	51580000	153500000	43660000	14780000	34990000	97480000	110400000	33660000	24210000	95440000	94420000	VELQELNDR	P08670	VIM
13994902	2	109800000	113900000	72880000	40470000	52090000	73120000	66500000	88080000	43210000	47080000	111000000	42340000	12030000	3.65947e+06	97610000	104400000	25030000	16870000	59380000	69290000	LQDEIQNMK	P08670	VIM
13994910	2	66860000	63390000	18210000	15200000	41280000	28250000	43630000	27560000	24280000	20330000	76740000	23570000	5.33032e+06	1.40293e+06	40530000	38240000	12480000	7578323	25720000	39150000	DNLAEDIMR	P08670	VIM
13995908	2	133000000	122000000	86360000	60010000	60120000	74720000	77250000	100200000	57380000	54640000	157900000	26810000	15720000	8706891	106200000	117300000	33300000	25070000	75900000	87850000	FADLSEAANR	P08670	VIM
13997041	2	22670000	16880000	2.44664e+06	18310000	11370000	11610000	10960000	10420000	5765711	11000000	5884287	8850618	10570000	5.01864e+06	12220000	20260000	6336855	3.78282e+06	10200000	7.31243e+06	MALDIEIATYR	P08670	VIM
13997445	2	28950000	23890000	20240000	12000000	14990000	13410000	6086363	12730000	14060000	3.70095e+06	24320000	12530000	3.73883e+06	2.92877e+06	8.35867e+06	6.71247e+06	7849286	3.26249e+06	13090000	16650000	QVDQLTNDK	P08670	VIM
13998184	3	4508090	2.98438e+06	2.37798e+06	1.82268e+06	2.07203e+06	1.94821e+06	1.75836e+06	2.30888e+06	2.39192e+06	1.46795e+06	4.82877e+06	1.15092e+06	1.06561e+06	45917.7	4.3167e+06	2.22406e+06	1.23495e+06	1359681	1.55313e+06	3.09891e+06	QVQSLTC[160.0307]EVDALK	P08670	VIM
13998335	2	4362376	3.04159e+06	6.05536e+06	4.79939e+06	2.6091e+06	3302970	3.94917e+06	4.01322e+06	3.68814e+06	4.88138e+06	3.97152e+06	1948063	2136384	356337	2773814	2715932	1.78784e+06	1.29118e+06	7239537	4272529	LQDEIQNM[147.0354]K	P08670	VIM
13999180	3	2.33256e+06	1.52798e+06	5790743	3.13293e+06	1.66535e+06	1.80869e+06	3.61823e+06	2.6469e+06	8929353	2.82009e+06	1.62916e+06	2083613	573988	14070000	5059155	4.66087e+06	836718	656441	2.79217e+06	4.45038e+06	TYSLGSALRPSTSR	P08670	VIM
13999758	2	2466043	2.40325e+06	1.54e+06	1.40992e+06	1.74337e+06	1.18318e+06	1.81767e+06	987831	1.40381e+06	1.06433e+06	4585391	1.26604e+06	381553	3128.54	1.01869e+06	1647357	1.01679e+06	388616	1.63315e+06	1.54547e+06	LGDLYEEEM[147.0354]R	P08670	VIM
14000641	2	3.05253e+06	2.79626e+06	1.84299e+06	1.30606e+06	1.7094e+06	1.68382e+06	2.19053e+06	1.74628e+06	1.76158e+06	1.34073e+06	3.13021e+06	1.42001e+06	670125	172037	1.30679e+06	1.81097e+06	1.27978e+06	857720	1.77643e+06	2.41572e+06	DNLAEDIM[147.0354]R	P08670	VIM
14001600	2	1.81203e+06	2.24568e+06	6.34675e+06	1.05187e+06	1.76924e+06	788457	242634	630803	4.19373e+06	131126	1512483	1.14785e+06	485147	29600.5	769358	357381	1.53104e+06	231625	1.16383e+06	1.82569e+06	RQVDQLTNDK	P08670	VIM
14004244	2	8974747	4850927	21410000	7.62783e+06	4232469	4.93202e+06	9814395	6757577	18640000	6.92228e+06	8391810	5.51832e+06	1.37503e+06	427414	15170000	13060000	1.87088e+06	1.79575e+06	7.15743e+06	11890000	SLYASSPGGVYATR	P08670	VIM
14004334	3	285400000	199300000	125300000	99730000	104200000	135700000	124800000	142100000	82050000	63730000	92830000	51000000	40200000	10030000	233400000	199500000	42880000	29950000	202900000	151200000	LQEEMLQREEAENTLQSFR	P08670	VIM
14005040	2	8358714	7.21661e+06	15260000	7074315	2.45307e+06	5404189	6288605	15280000	6.36107e+06	5.99787e+06	18960000	1.21693e+06	1.10558e+06	617476	17140000	17260000	1.58734e+06	1.50025e+06	11310000	8843530	DGQVINETSQHHDDLE	P08670	VIM
14005129	2	194200000	157200000	84590000	74030000	76550000	83160000	96330000	100100000	76100000	53270000	164300000	43110000	19360000	2.13276e+06	192100000	126600000	31810000	22380000	91180000	131000000	QVQSLTC[160.0307]EVDALK	P08670	VIM
14005657	2	181900000	126700000	107400000	87780000	126800000	61640000	108000000	46240000	84680000	47260000	215300000	33870000	17920000	6.47461e+06	38800000	43690000	38080000	3146812	140900000	54520000	VESLQEEIAFLK	P08670	VIM
14005797	2, 3	137400000	116400000	85940000	112700000	93680000	62250000	60590000	64580000	65540000	40550000	117100000	57200000	45190000	29870000	102000000	80630000	63060000	16610000	127800000	72910000	EMEENFAVEAANYQDTIGR	P08670	VIM
14005979	2	81280000	79680000	110100000	45250000	70770000	75470000	74820000	76690000	83350000	39810000	165300000	18430000	11370000	3.83079e+06	108000000	101800000	27180000	18700000	114700000	106100000	ISLPLPNFSSLNLR	P08670	VIM
14006526	2	23440000	17490000	6.82792e+06	4608792	3.50552e+06	16620000	9836209	12340000	4480405	6534383	2.12828e+06	1.81415e+06	1.87522e+06	5701605	40620000	23720000	1.59677e+06	3.712e+06	10700000	14470000	SRLGDLYEEEMR	P08670	VIM
14006708	1	1.43185e+06	1.35138e+06	688086	481330	225331	1.34812e+06	731749	1.70192e+06	163879	457269	1.41645e+06	485792	0	0	1.75675e+06	2.38745e+06	195044	321844	620852	807694	FANYIDK	P08670	VIM
14007029	2, 3	12880000	9315336	14710000	12340000	10700000	7742294	7973990	6668397	8956334	6.10905e+06	13660000	4.94281e+06	5.60443e+06	2.22641e+06	8904206	9492977	7621162	3.04045e+06	13300000	10440000	EM[147.0354]EENFAVEAANYQDTIGR	P08670	VIM
14011126	3	26400000	17200000	36610000	29510000	16600000	13750000	17030000	17670000	20800000	11880000	15060000	5.93737e+06	8937876	16190000	19070000	14130000	6341533	6.02308e+06	26130000	22320000	LQEEM[147.0354]LQREEAENTLQSFR	P08670	VIM
14011588	2	9376826	7.52019e+06	1.1809e+06	667016	1.60566e+06	4025424	4.96148e+06	3.62177e+06	1.19151e+06	2.48571e+06	962925	913461	689511	29680000	12300000	8390432	665772	656741	1.43099e+06	5249383	VEVERDNLAEDIMR	P08670	VIM
14011934	5	9656158	5753130	3.70386e+06	13430000	18450000	8.37224e+06	3013361	18920000	2.55418e+06	3.42764e+06	4.21779e+06	4.35471e+06	5.26969e+06	17580000	18160000	42200000	15800000	4942281	46510000	4.86971e+06	KLHEEEIQELQAQIQEQHVQIDVDVSKPDLTAALR	P08670	VIM
14012481	4	12550000	12460000	1570610	26520000	8139129	8478980	10230000	13720000	4266064	10180000	5869992	6.46608e+06	9247478	5708099	7054568	18970000	7.40666e+06	1.73165e+06	22480000	4490723	LHEEEIQELQAQIQEQHVQIDVDVSKPDLTAALR	P08670	VIM
14012420, 14015049	2, 3	6657544	10930000	35440000	36470000	18780000	11100000	7.95878e+06	6329273	22730000	8852940	29750000	15550000	22250000	28300000	8.14264e+06	9112226	30680000	4.17486e+06	32050000	10710000	LLQDSVDFSLADAINTEFK	P08670	VIM
13990702	2	7.28701e+06	10230000	23020000	22550000	13750000	23850000	18760000	17670000	40670000	61240000	5538045	18120000	39940000	35050000	21180000	13510000	19850000	21920000	13000000	24940000	LC[160.0307]QDLGPGAFR	P08697	SERPINF2
13992804	3	2395604	2.13476e+06	860399	612578	910336	956984	793621	546513	430039	201897	1.32895e+06	1.36235e+06	169915	111290	1.7714e+06	1.22808e+06	525865	770194	878799	1.13529e+06	IAGYVTHLMK	P08708	RPS17
14008060	3	12100000	10030000	8783086	6351629	6764055	4.76739e+06	4755791	4828859	3.94021e+06	1.90759e+06	14240000	7230791	2.20329e+06	2.80384e+06	6261188	6.47401e+06	3.4405e+06	3.67199e+06	8621050	5.95567e+06	DNYVPEVSALDQEIIEVDPDTK	P08708	RPS17
14009510	3	5805660	5040866	3.62323e+06	1.98958e+06	3.25332e+06	2952414	2.5245e+06	2.74211e+06	1.84573e+06	1.08884e+06	5897979	2.82534e+06	1119309	4.00769e+06	4528226	4.49862e+06	1.58529e+06	2.00168e+06	4091318	3.28521e+06	RDNYVPEVSALDQEIIEVDPDTK	P08708	RPS17
14006305	2	2735031	2405964	1.45464e+06	814921	1.27774e+06	1.2188e+06	1.34107e+06	1376870	624920	514411	2.79508e+06	1.00986e+06	1.11911e+06	3.23943e+06	2.34777e+06	1.70931e+06	1794990	2.48783e+06	1.60451e+06	1.34014e+06	ISQSNYIPTQQDVLR	P08754	GNAI3
14008014	2	2.20727e+06	2.71546e+06	1.45726e+06	831576	738510	1.54025e+06	983770	1.78235e+06	557003	394848	1.91454e+06	2.25049e+06	962463	1.05248e+06	1.7317e+06	1.81606e+06	3.85038e+06	3.60224e+06	749605	1.6643e+06	EIYTHFTC[160.0307]ATDTK	P08754	GNAI3
14009725	3	2.7172e+06	1691653	1.05065e+06	1.31306e+06	1.20398e+06	1.32389e+06	1.51899e+06	1.41924e+06	583792	604917	890165	899357	496450	292769	2.04012e+06	1.9139e+06	920790	2.20494e+06	1.7566e+06	1.51532e+06	SREYQLNDSASYYLNDLDR	P08754	GNAI3
13990376	2	24660000	15350000	15780000	11860000	19490000	24350000	27400000	18240000	11940000	12750000	23820000	26740000	28650000	18210000	23510000	23530000	40180000	73480000	21700000	25660000	NFATSLYSMIK	P08758	ANXA5
13990401	2	2.66103e+06	1.9923e+06	3514871	2760577	2.08943e+06	2785183	2.51837e+06	4.47972e+06	1.71811e+06	1.04762e+06	2.44436e+06	3.27579e+06	4444295	2973522	4939856	7190799	5782716	12630000	6.89053e+06	2245499	GAGTDDHTLIR	P08758	ANXA5
13990462	3	5.08032e+06	2.58888e+06	5.0062e+06	4.19676e+06	3299138	6.63722e+06	4.06983e+06	5.32239e+06	2823659	3169820	897815	3.52508e+06	12770000	1.39541e+06	10500000	7.73686e+06	4.19521e+06	19650000	6464987	6.68615e+06	SEIDLFNIRK	P08758	ANXA5
13991354	2	7.14478e+06	5945449	10420000	6848596	5.9676e+06	7.85099e+06	6481747	6.88722e+06	4721519	4378189	10890000	10970000	11420000	5579713	7811339	9215097	20620000	25850000	9749387	7.29756e+06	QEISAAFK	P08758	ANXA5
13991922	2	5.75681e+06	4662688	5835296	6753100	7393040	4838326	5621678	4355412	4.89469e+06	2.32481e+06	11180000	6447870	8470352	3.87956e+06	5.46056e+06	5572586	10320000	13610000	7638184	4.34829e+06	ALLLLC[160.0307]GEDD	P08758	ANXA5
13992903	3	5734037	4474647	2631530	2096543	4.06018e+06	6.62943e+06	5704859	4.5686e+06	2.84146e+06	2937479	5298212	7357148	7993041	5.91225e+06	7.4238e+06	6377305	6.88698e+06	20130000	7.36388e+06	6319961	SIPAYLAETLYYAMK	P08758	ANXA5
13993622	2	2.63165e+06	1.98617e+06	5640125	2.57722e+06	3.5334e+06	2.39437e+06	943656	1.57577e+06	2.58585e+06	559581	4394271	4379781	5.00302e+06	2.19667e+06	1.45464e+06	1.1584e+06	7857437	7076383	2595909	3.69225e+06	WGTDEEK	P08758	ANXA5
13995569	2	7.90037e+06	7.4731e+06	8319362	9385037	11060000	7629677	9138384	4.88144e+06	6.4499e+06	5.06763e+06	17710000	10130000	13400000	7.36751e+06	8762828	8657027	22050000	22770000	8621455	9363125	SEIDLFNIR	P08758	ANXA5
13996142	3	457140	479881	570845	285254	584818	223749	340424	136191	432129	95345.8	1733490	1.51603e+06	683990	1147741	208984	206496	1.80922e+06	1.48232e+06	520963	531340	ETSGNLEQLLLAVVK	P08758	ANXA5
13996167	3	9767102	7.17841e+06	6.55555e+06	3911691	9229331	7394746	9378564	7.46951e+06	4.14977e+06	4245419	13470000	12320000	14330000	7.33291e+06	11440000	10680000	15300000	33310000	9574416	8771457	GLGTDEESILTLLTSR	P08758	ANXA5
13997358	2	10260000	7220814	21480000	13490000	12410000	14330000	9444266	3137108	10790000	8115946	19360000	20420000	29380000	18630000	8829226	7751887	39800000	46420000	20190000	16040000	LYDAYELK	P08758	ANXA5
13998193	2	35900000	28650000	36700000	33380000	38750000	32950000	38700000	25830000	27730000	20200000	52620000	42500000	60160000	24390000	50290000	34570000	73900000	107300000	39000000	39910000	GTVTDFPGFDER	P08758	ANXA5
13998692	2	711595	614374	354159	477129	683497	483701	567033	323653	287433	315402	1.68334e+06	1.5123e+06	488811	667551	465708	631451	1.91707e+06	2.09775e+06	648787	559528	MLVVLLQANR	P08758	ANXA5
14005618	2	30390000	21610000	22100000	9564420	22000000	18000000	20110000	15240000	9450439	7837362	41540000	29480000	28000000	17780000	29380000	25460000	48220000	74990000	25520000	22480000	GLGTDEESILTLLTSR	P08758	ANXA5
14005770	3	22500000	24170000	42780000	41920000	35490000	20310000	20120000	18200000	25730000	10900000	45610000	29930000	38390000	23990000	24530000	25990000	56780000	54200000	42490000	23840000	QVYEEEYGSSLEDDVVGDTSGYYQR	P08758	ANXA5
14005932	3	1.65411e+06	2164928	1.90452e+06	1.45499e+06	2667660	1.03554e+06	1.3111e+06	842863	1.5808e+06	452502	12020000	4057073	1.72765e+06	56930000	831562	1.5573e+06	9068395	3.58448e+06	2.19266e+06	1992169	DPDAGIDEAQVEQDAQALFQAGELK	P08758	ANXA5
14007066	2	3313844	3.28584e+06	4.33064e+06	2.61231e+06	3.3384e+06	1.55789e+06	2589111	1.3439e+06	2.17544e+06	1.2991e+06	12080000	7626993	2834439	7.91937e+06	2.33617e+06	2.31532e+06	11120000	6.99648e+06	3678621	2.59661e+06	ETSGNLEQLLLAVVK	P08758	ANXA5
14008883	1	1.0916e+06	480394	545335	553219	712031	737550	731825	567047	359273	146203	1.43977e+06	745963	505583	752095	1095635	923661	1.30841e+06	1747359	867307	563734	ALLLLC[160.0307]GEDD	P08758	ANXA5
14010680	2	8953184	6582830	4.20424e+06	2.45792e+06	4682181	7408360	6.82682e+06	5.37045e+06	3241381	2.70765e+06	8034367	9157499	7.02526e+06	26910000	11170000	7785664	10080000	23240000	8802291	6.8581e+06	SIPAYLAETLYYAMK	P08758	ANXA5
14014500	2	1.88691e+06	2379370	1.71225e+06	3.19245e+06	1.84507e+06	1.58708e+06	1.69962e+06	1.07358e+06	1.88466e+06	1.3245e+06	2490129	3.43413e+06	2.14327e+06	3361319	1.49728e+06	1745653	3892621	3.01725e+06	1680343	1.44634e+06	YMTISGFQIEETIDR	P08758	ANXA5
13997185, 14000667	2	1.65117e+06	1.14388e+06	2.59548e+06	4.11677e+06	2.84463e+06	1.72793e+06	1.75345e+06	1.6927e+06	1.4875e+06	1.57569e+06	2.73594e+06	1.88902e+06	5441082	2.10707e+06	1.94175e+06	1.51139e+06	4.83143e+06	7.93319e+06	2.45091e+06	2.22838e+06	NFATSLYSM[147.0354]IK	P08758	ANXA5
14009406, 14009565	3, 4	10700000	8418155	2736644	27610000	17400000	11260000	7487523	16420000	2.31603e+06	4972374	7746812	11400000	8.22415e+06	6.35898e+06	21640000	15260000	8407938	45090000	12920000	3.67471e+06	MLVVLLQANRDPDAGIDEAQVEQDAQALFQAGELK	P08758	ANXA5
13991026	2	2847872	2.54818e+06	1.39215e+06	1.00602e+06	1728023	1.69264e+06	1.12308e+06	1.16947e+06	782656	578380	2.52273e+06	2.20264e+06	434507	0	2.49275e+06	2.62317e+06	1488742	1.19016e+06	1.26024e+06	1.5516e+06	LLVVTDPR	P08865	RPSA
13991698	2	6612227	4.81725e+06	3.03045e+06	2.40345e+06	3123428	4.5176e+06	2.79571e+06	1.87662e+06	1.22204e+06	1.21941e+06	6743926	4211908	1.16852e+06	683868	4494925	5.42919e+06	2.60024e+06	2.82368e+06	3.77583e+06	2.9113e+06	FAAATGATPIAGR	P08865	RPSA
13995831	2	3.80446e+06	4526152	1.01318e+06	1462061	1.46872e+06	2.75955e+06	1.62055e+06	1.56662e+06	983572	1.03131e+06	3.06307e+06	2.10419e+06	571530	5.96247e+06	3.80613e+06	2.75705e+06	2.00901e+06	2.24973e+06	2.16316e+06	1.97282e+06	YVDIAIPC[160.0307]NNK	P08865	RPSA
13998221	2	3.24877e+06	2.09691e+06	1.14804e+06	1.2019e+06	1.79851e+06	1652259	1.49853e+06	889183	809191	582120	2.79205e+06	1.68568e+06	414945	1847102	1.9204e+06	2.1661e+06	870425	1.02421e+06	1.92734e+06	1.60728e+06	n[43.0184]SGALDVLQMK	P08865	RPSA
14004361	2	10150000	7069336	3.64932e+06	3.05538e+06	4.61249e+06	4.63094e+06	2.89092e+06	1.38886e+06	1.67221e+06	1.23912e+06	9271300	5122384	1132073	1.0708e+06	4.88121e+06	4.04065e+06	3.41412e+06	2.31707e+06	4932614	3.82586e+06	AIVAIENPADVSVISSR	P08865	RPSA
14008348	3	16530000	16120000	8059683	5.32496e+06	9562617	9209585	8809635	7.73178e+06	7431614	4.05291e+06	20720000	9846223	4.02402e+06	1.26057e+06	14730000	16260000	7927997	5871045	9404642	8191936	ADHQPLTEASYVNLPTIALC[160.0307]NTDSPLR	P08865	RPSA
14008557	2	3.1501e+06	3.04761e+06	831820	747225	1.88775e+06	812675	1.24221e+06	598295	760466	368126	5.61208e+06	1.57417e+06	379243	7403.33	896686	1.81398e+06	1.83152e+06	397247	1.33901e+06	944687	FTPGTFTNQIQAAFR	P08865	RPSA
14012009	3	12210000	8701424	1.14731e+06	3.51086e+06	4.18806e+06	6897291	4.74919e+06	1.89585e+06	1.54978e+06	1892327	3596294	5.79168e+06	2.60263e+06	1.87603e+06	7.97419e+06	9438515	4.57351e+06	5465218	4.15817e+06	3.71985e+06	FLAAGTHLGGTNLDFQMEQYIYK	P08865	RPSA
13991248	2	10140000	12290000	9704872	6813248	6.48001e+06	7665444	7.00718e+06	8471604	6.01342e+06	5135312	8865905	11780000	5705790	4995070	12210000	7.77263e+06	8978672	7.68237e+06	6616961	11160000	VMSEFNNNFR	P08962	CD63
13994603	3	843135	364824	184404	184774	259890	372357	303257	277745	155330	169054	470166	378328	1.32031e+06	296829	527628	352928	1.63362e+06	2478032	1.27674e+06	390722	VNPLGGAVALGHPLGC[160.0307]TGAR	P09110	ACAA1
14001926	2	647394	610184	191667	235510	281307	524015	276132	283196	826.781	40483.3	529216	281956	461008	535486	523133	645314	2.29811e+06	3.33401e+06	349850	318716	QDTFALASQQK	P09110	ACAA1
14011208	3	677420	444951	393080	219304	392021	195160	278949	133460	111616	64106.7	297594	189737	416535	516034	240167	228556	2.43765e+06	1.60894e+06	529586	194139	DGSTTAGNSSQVSDGAAAILLAR	P09110	ACAA1
14008854	2	608204	489390	551789	257728	300851	299035	249523	275150	123117	117261	681825	257477	38245.2	0	325832	338185	119850	72903.3	397821	287959	TGGADQSLQQGEGSK	P09132	SRP19
13992071	2	14150000	14700000	3.18398e+06	2496059	8607189	6.63131e+06	6810124	2.84073e+06	3069622	2.31272e+06	13940000	2.25163e+06	1.4091e+06	1.10602e+06	7.66709e+06	4450402	3.95845e+06	977791	8744880	4534861	MLLADQGQSWK	P09211	GSTP1
13993438	2	31550000	13710000	4.91987e+06	4252160	10810000	12500000	13120000	8.36103e+06	4.00327e+06	4760243	13550000	3842586	2.08432e+06	1.09195e+06	16210000	16770000	4425909	5528075	11320000	9165668	PPYTVVYFPVR	P09211	GSTP1
14004421	2	32250000	25020000	6809546	6.03657e+06	12110000	10130000	11820000	11380000	4767858	2.97679e+06	19810000	3067607	1.75252e+06	649156	25260000	23250000	4.19246e+06	5.19331e+06	12230000	7710378	FQDGDLTLYQSNTILR	P09211	GSTP1
14005694	2, 3	38900000	34020000	9184667	5163444	12630000	11380000	13350000	10560000	7.92512e+06	4.19857e+06	26940000	4826985	3.47735e+06	1.66682e+06	21010000	23710000	8309385	7.29496e+06	15380000	10960000	DQQEAALVDMVNDGVEDLR	P09211	GSTP1
14011547	3	13350000	12170000	2097683	4693242	5602680	4.2942e+06	2.98854e+06	5925598	3.37188e+06	486071	2.96993e+06	2.32171e+06	1.59856e+06	2310964	19620000	20490000	4265264	5819160	7696750	3.07788e+06	MLLADQGQSWKEEVVTVETWQEGSLK	P09211	GSTP1
14006386	2	963405	893740	72960.3	473943	412603	685728	564813	862287	83580.2	131892	864832	1.01703e+06	615093	93193	1.0693e+06	1.26961e+06	2.14388e+06	2188317	866357	517503	C[160.0307]YTC[160.0307]QVSNSVSSK	P09326	CD48
13990601	2	58990000	61780000	15610000	13990000	25280000	27230000	29030000	35570000	16540000	12850000	52830000	13350000	5.18661e+06	2.1461e+06	48150000	45740000	12470000	9146036	16530000	14570000	LPDGYEFK	P09382	LGALS1
13990851	2	33380000	24620000	4.51572e+06	6.19254e+06	13050000	15190000	17770000	14620000	6836917	6964855	20690000	4.76125e+06	2.04957e+06	407238	26250000	17410000	3973257	4.64411e+06	8350138	7.65033e+06	SFVLNLGK	P09382	LGALS1
13998390	3	96880000	79060000	15480000	15340000	37150000	33390000	49350000	53320000	23020000	24420000	82420000	17990000	8.37468e+06	116200000	65780000	63030000	17680000	18120000	22820000	18400000	FNAHGDANTIVC[160.0307]NSK	P09382	LGALS1
14010346	2	4558047	3.42434e+06	2.24805e+06	1.89378e+06	2.33456e+06	1.72159e+06	2.31722e+06	1.82964e+06	2430712	964508	4.92724e+06	907167	713138	447147	2.31412e+06	1.72185e+06	1.55773e+06	1.24334e+06	2.33121e+06	1.06102e+06	LNLEAINYM[147.0354]AADGDFK	P09382	LGALS1
14011851	2	23430000	20440000	7.81926e+06	7.99964e+06	10280000	8.01386e+06	13110000	10060000	17490000	4609864	16870000	5742966	6.2003e+06	4.41665e+06	13650000	16820000	8487803	3.65727e+06	14450000	5.83076e+06	LNLEAINYMAADGDFK	P09382	LGALS1
14011967	2	8875532	6.9015e+06	1.56596e+06	1.19839e+06	1.97955e+06	2.57652e+06	3.02497e+06	6482934	1.33574e+06	1.41132e+06	8950525	1.29662e+06	482930	5029512	5.97774e+06	9988340	1.34133e+06	1.39737e+06	3016480	1.47857e+06	FNAHGDANTIVC[160.0307]NSK	P09382	LGALS1
13990412	2, 3	28980000	27960000	14160000	13120000	13620000	18840000	13880000	18770000	5.28374e+06	4.26886e+06	21400000	11640000	6760846	2.48268e+06	17020000	15680000	5.0609e+06	1.81054e+06	9795537	13510000	GEHPGLSIGDVAK	P09429	HMGB1
13992290	3	3.10292e+06	3047170	2133220	1.36212e+06	2.93154e+06	1.64511e+06	2.12153e+06	1.28482e+06	433476	920612	6951117	711944	396486	1.62436e+06	1907899	1391147	300553	67391.3	2322106	868378	HPDASVNFSEFSK	P09429	HMGB1
13991395	3	2.95339e+06	2.26825e+06	940197	605113	830216	1.52606e+06	2.40715e+06	1.86033e+06	1.00675e+06	951161	873581	632028	209749	444519	2124551	2487341	605510	527037	1.66956e+06	1.99807e+06	KLDVLSNDLVMNMLK	P09467	FBP1
14000434	3	9854033	5.66344e+06	4739465	4490827	5.70484e+06	5244049	8194777	3300649	3.92354e+06	2.55567e+06	7440049	3.08677e+06	2.35465e+06	964478	7202639	4913778	3270349	2.12881e+06	6.50543e+06	5809306	AGIAHLYGIAGSTNVTGDQVK	P09467	FBP1
14001205	2	2451282	1.83947e+06	1.7367e+06	1.17152e+06	1.12161e+06	1.14016e+06	1.83855e+06	2.12997e+06	860775	715148	3.86344e+06	663003	87941.1	1.21807e+06	2220630	2.22084e+06	680571	278557	2.07693e+06	1.40123e+06	HAIIVEPEK	P09467	FBP1
14006645	2	2.6435e+06	1.97922e+06	1.39561e+06	1.40575e+06	1.40858e+06	1160056	1.54532e+06	823348	1.15234e+06	500687	2.55095e+06	290146	249812	88290.4	1.47549e+06	1.70319e+06	738156	104392	1.98254e+06	1.39272e+06	TLVYGGIFLYPANK	P09467	FBP1
14008782	2	2.20945e+06	1.63813e+06	357347	131512	956804	855180	1.20605e+06	585001	475846	216982	1.99209e+06	391036	89535.3	1225763	1271104	1.22287e+06	442014	243474	1.16259e+06	1.12737e+06	GTGELTQLLNSLC[160.0307]TAVK	P09467	FBP1
14008909	2	9016627	6299532	5.97235e+06	2809307	3766642	3.94737e+06	5271618	4627789	3.4549e+06	1.51431e+06	11410000	1.94755e+06	750672	672327	6.07173e+06	5.80897e+06	2.38841e+06	1.01133e+06	5.87117e+06	5.48387e+06	APVILGSPDDVLEFLK	P09467	FBP1
14009595	2	6.13555e+06	4.74352e+06	3991967	2.48768e+06	3.26044e+06	2.90995e+06	3999241	3249647	2891496	1.44851e+06	6699667	1.3606e+06	1.21028e+06	455279	4588492	4289793	1981751	779858	4578034	4.30675e+06	DFDPAVTEYIQR	P09467	FBP1
14015751	2	444893	241878	436544	17105.6	272816	110836	417379	79720.9	216823	54105.5	1.57357e+06	160333	37996.8	71232.1	74600.9	77373.2	126818	48849.2	402471	174224	LDVLSNDLVMNMLK	P09467	FBP1
14012918	2	199075	429391	945847	536956	202927	364505	241420	359423	921404	793615	84575.7	428758	690730	1.51626e+06	366491	311298	891579	883435	261919	488036	FFETC[160.0307]DLDNDK	P09486	SPARC
13992845	3	1.50422e+06	1295009	1.02663e+06	862490	593814	768718	866974	1348524	668617	789937	1.12586e+06	746494	195575	2025.37	1.49892e+06	1.44403e+06	259330	316721	929978	842384	LQSEPESIRK	P09496	CLTA
13992191	2	1.43137e+06	1.20498e+06	777781	593903	561587	840939	750294	989092	496671	576207	1.35441e+06	751209	112555	75607	1250399	1.13252e+06	339995	123331	994268	878388	EETPGTEWEK	P09497	CLTB
13994906	2	2.13226e+06	1.71965e+06	1.21923e+06	1.28212e+06	918610	1.185e+06	1.29685e+06	2235031	867445	678328	1.21826e+06	799132	454879	274548	2.10286e+06	3.28394e+06	542338	587232	1.65327e+06	1.12471e+06	RLQELDAASK	P09497	CLTB
13991491	3	2.01596e+06	1.91944e+06	1.57643e+06	1.09943e+06	863555	2.01694e+06	1.21215e+06	1.78096e+06	724497	1045554	863170	1.59614e+06	3.1157e+06	1.28078e+06	1996430	1.73995e+06	3357295	7368532	1.13426e+06	1.33402e+06	AASGFNAMEDAQTLRK	P09525	ANXA4
13993855	2	1723521	1.47346e+06	869601	752911	1.10339e+06	930010	1.13504e+06	944448	308934	766985	1.15992e+06	1536163	2.38144e+06	1.68731e+06	1.52435e+06	1.9391e+06	4382169	6.335e+06	914293	836336	ISQTYQQQYGR	P09525	ANXA4
13995257	2	2.11161e+06	2.05101e+06	1.01376e+06	807019	1.20561e+06	1.26312e+06	1.18405e+06	922988	760533	394593	1.74863e+06	1.82526e+06	2.29572e+06	1853539	1.83028e+06	1.39972e+06	4332929	5.89095e+06	1.16003e+06	1.1003e+06	SDTSFMFQR	P09525	ANXA4
13998812	2	682040	810190	173444	307548	329141	606707	559781	322000	296401	253633	104814	857899	682958	433829	768656	601324	1.3456e+06	3.25382e+06	462680	439592	FLTVLC[160.0307]SR	P09525	ANXA4
14000269	3	490609	415927	65636.2	256034	253562	238678	342272	141020	214837	114101	467517	443107	608023	644079	234483	253938	1.26211e+06	935988	172561	205403	GAGTDEGC[160.0307]LIEILASR	P09525	ANXA4
14000890	2	299797	188707	299224	94231	227270	276092	193249	307230	99761.4	185338	170068	335842	510404	816157	357779	487612	893900	1.2468e+06	258218	187378	KWGTDEVK	P09525	ANXA4
[truncated: 5,470 more rows]

## Sheet: subject treatment
column	subject	IFNg treatment	age	sex
Intensity GG13	GG	overnight media	23	Male
IntensityGG14	GG	overnight media + 0.5ng/ml IFNg
[truncated: 18 more rows]
