# Supplementary material for: Human alveolar macrophages display marked hypo-responsiveness to IFN-γ in both proteomic and gene expression analysis
Source: PLoS One. 2024 Feb 1;19(2):e0295312. doi: 10.1371/journal.pone.0295312 (PMC10833554; doi:10.1371/journal.pone.0295312)
Supplement: S2 File — (XLSX) [file pone.0295312.s003.xlsx]

## Sheet: BAL
Charge Group ID	Charge State	IntensityGG3	IntensityGG4	IntensityJJ3	Intensity JJ4	Intensity KK1	IntensityKK2	IntensityKK3	Intensity KK4	IntensityKK5	IntensityKK6	IntensityLL2	IntensityLL3	IntensityLL4	IntensityLL5	IntensityLL6	IntensityQQ1	IntensityQQ2	IntensityRR1	IntensityRR2	IntensityTT1	IntensityTT2	IntensityUU1	IntensityUU2	IntensityVV1	IntensityVV2	IntensityWW1	IntensityWW2	Modified Peptide Sequence	Primary Protein Name	Symbol
14053872	2	4.33383e+06	3188516	2.89762e+06	2280114	1.66798e+06	2.50779e+06	2.79586e+06	2.27077e+06	4249392	2.86682e+06	2104478	4.51874e+06	2.56104e+06	3.60842e+06	3700296	4.18555e+06	4.30257e+06	3.71467e+06	3.0177e+06	5058242	4515226	4405192	3282357	4626786	2.21256e+06	4440134	4266113	YGIEPTMVVQGVK	A0AVT1	UBA6
14047737	3	7049858	4876818	6344114	4941295	3884545	6.25118e+06	5.80661e+06	5.3066e+06	4.91378e+06	4.29321e+06	3.92553e+06	6683528	5.41841e+06	6262500	6055519	10770000	8.04189e+06	8616625	7954224	8.18677e+06	7234168	7102539	6988110	5.68468e+06	4.99068e+06	5817232	8.14137e+06	FDLNEPLHLSFLQNAAK	A0AVT1	UBA6
14054275	2	2136342	2.04595e+06	1.41501e+06	1735380	1.32493e+06	1.64967e+06	1.67034e+06	1.42271e+06	1.80159e+06	1.64476e+06	994765	1.14588e+06	1.18669e+06	1437523	1471429	1.93202e+06	1.56173e+06	2.25441e+06	2.46038e+06	2.09729e+06	2.01664e+06	1.79484e+06	1.78476e+06	1.35094e+06	1.88426e+06	1983524	2.01856e+06	AC[160.0307]IGDTLC[160.0307]QK	A0AVT1	UBA6
14048811	2	1.61464e+06	1.23056e+06	877135	1.34612e+06	982015	955356	909521	964275	1.23927e+06	884812	977500	1.44967e+06	1109463	1.41295e+06	1.17301e+06	1.22291e+06	1159896	1.05303e+06	919500	1.34419e+06	1.07884e+06	1.62691e+06	1.3113e+06	981986	1.2203e+06	940732	1.03558e+06	SYTAADATLK	A0AVT1	UBA6
14076854	2	3.36952e+06	1.60495e+06	1879447	1.58612e+06	1.33367e+06	1.88481e+06	2123457	1.46144e+06	1.93129e+06	1.42456e+06	1.19178e+06	2.06257e+06	2.4137e+06	2.81541e+06	1.97383e+06	2.49105e+06	2.47753e+06	2.4508e+06	2.07198e+06	3.35818e+06	2.73355e+06	1.87592e+06	2.06189e+06	2523042	1.87043e+06	2.89663e+06	2.81792e+06	EDFTLLDFINAVK	A0AVT1	UBA6
14075964	2	2.4456e+06	2.21271e+06	1.55903e+06	1.80665e+06	1.01292e+06	2.92891e+06	1.99789e+06	2.19367e+06	2.00118e+06	1499453	741247	1.76814e+06	1.55386e+06	1.88523e+06	1.85649e+06	3972433	3367221	2379905	3.01811e+06	2.64908e+06	2.25747e+06	3.52918e+06	2.37688e+06	1.6243e+06	1.82238e+06	3.11445e+06	2.34831e+06	VC[160.0307]PTTETIYNDEFYTK	A0AVT1	UBA6
14078282	3	532030	915650	892924	527235	453047	1.46624e+06	1.22614e+06	1.23952e+06	692338	910123	398153	1.04341e+06	571708	1.22092e+06	1.38839e+06	2.60128e+06	794575	1672878	1.23752e+06	2.44383e+06	1.0445e+06	2.66021e+06	1.43757e+06	1.03732e+06	608700	1.40094e+06	848089	NC[160.0307]FLNLAIPIVVFTETTEVRK	A0AVT1	UBA6
14079318	3	5862157	5536909	4984474	3.67776e+06	4.12305e+06	4.57421e+06	5283991	4802823	4331239	3517436	4916402	5083879	5439123	5.01596e+06	5.75215e+06	6625045	6.57802e+06	7325343	6264870	5.5842e+06	5.80571e+06	8665136	5872719	4935381	3.88143e+06	4684550	5816099	C[160.0307]LIVDFSNPEAPLEIHTAMLALDQFQEK	A0AVT1	UBA6
14050405	3	18210000	23100000	14300000	19390000	27550000	23260000	16800000	19010000	18490000	19980000	23320000	14720000	15190000	15300000	19560000	18280000	17440000	16980000	19540000	16320000	16960000	21880000	15100000	10540000	17230000	7518523	7808636	QAEPVVVLDPVSTHEPQTK	A0MZ66	KIAA1598
14062866	2	5548051	6.7794e+06	6.36838e+06	6696815	6849173	6572990	6705778	8717729	6.41962e+06	6.79879e+06	4492847	3145561	3.29961e+06	3.64886e+06	5400763	5949657	5.66501e+06	5801218	6.11824e+06	6.97088e+06	7395522	5569297	4416512	4.13203e+06	5308356	7548161	5.78971e+06	LVEVIEEVNK	A0MZ66	KIAA1598
14056380	2	6.19451e+06	7730022	7.05735e+06	8805597	8560020	6509726	7544460	8415516	5416775	6905464	6.65141e+06	5.10674e+06	6.20215e+06	5.32944e+06	5.89466e+06	7087983	7.72011e+06	5.96301e+06	5525705	5286871	6139257	4.52344e+06	5245189	5.20152e+06	6.17254e+06	4.50376e+06	4512524	TVLNSEVLEQR	A0MZ66	KIAA1598
14048120	2	5774448	5741015	4409005	5455465	6086559	4622383	4.32358e+06	5223989	4481848	4.1204e+06	9903511	5.49123e+06	5692607	5.08764e+06	4.7707e+06	5.15893e+06	3950136	4223700	5.18338e+06	4693292	5243801	3.72781e+06	3.63339e+06	3.83006e+06	4.78637e+06	3764543	3.11687e+06	LTQQLEEER	A0MZ66	KIAA1598
14045576	2	6570565	6.70587e+06	6137156	8366834	8192446	6147786	6595391	5666729	6.1457e+06	5563865	6652158	5306120	5354759	4221234	4131621	5.79888e+06	7911650	5539212	7.37566e+06	6451344	5913655	5.69913e+06	5067934	4345913	5835487	5719451	4348612	ILAIELENLK	A0MZ66	KIAA1598
14065640	2	4576519	3.50311e+06	2.97218e+06	4.61479e+06	4376142	2.6546e+06	3043535	3.13333e+06	3.45336e+06	2.90605e+06	2.82695e+06	1.98323e+06	2122560	1.89709e+06	2.0454e+06	2639129	4.03928e+06	2434491	2.80532e+06	2.27461e+06	3683843	1.54956e+06	2.00923e+06	3.146e+06	3485211	2.68803e+06	3.78458e+06	DQIVSVQEEK	A0MZ66	KIAA1598
14053362	2	4883554	475993	4264525	5.12127e+06	6745251	3229848	4937655	2.67179e+06	4.21088e+06	4640594	5.32592e+06	600687	1.57394e+06	735970	474776	1.40406e+06	3301747	1.56091e+06	3.73891e+06	3.76466e+06	4.13572e+06	63272	1.38259e+06	3199472	3.80916e+06	2.65153e+06	2.04646e+06	EDEGEIQPENK	A0MZ66	KIAA1598
14070649	3	14330000	10270000	14830000	19020000	22940000	14450000	16570000	12640000	15170000	18960000	23320000	7185602	13470000	11230000	5.56425e+06	7980982	9763697	8.25165e+06	10590000	12440000	9809248	4533925	13930000	8939424	14910000	4.60607e+06	3.63516e+06	TLEAEFNSPSPPTPEPGEGPRK	A0MZ66	KIAA1598
14074322	2	7.85498e+06	7337349	3.7648e+06	7.14086e+06	6123216	5635106	4.58567e+06	5855080	5405704	6.36394e+06	8109281	4.61434e+06	5235151	6730570	5192680	4845048	3.99938e+06	4476722	4900400	3.91896e+06	5.053e+06	5907543	6.8579e+06	4.99209e+06	6672468	3.96576e+06	3.49072e+06	SLDPENSETELER	A0MZ66	KIAA1598
14068574	2	7718707	9115955	4.63027e+06	6706862	7.3558e+06	8.00175e+06	6.05708e+06	7.57223e+06	7309011	8625941	7.29234e+06	4382476	5.75827e+06	5567587	4.68326e+06	8.37695e+06	5.49838e+06	6004281	7509948	5746205	6.0019e+06	7.90487e+06	6.97343e+06	3.62776e+06	5.9076e+06	3.30386e+06	2.34084e+06	ATQPETTEEVTDLK	A0MZ66	KIAA1598
14079472	2	4609948	5.34991e+06	3015547	5416652	5861835	6169178	5231715	6513901	4057036	5.38017e+06	4424374	2933173	4583433	2.79274e+06	3.95119e+06	4229026	3.51975e+06	4181000	4.17981e+06	3029708	3090042	4369922	4353945	2.35467e+06	3.90238e+06	1.64864e+06	1.3804e+06	VTAEADSSSPTGILATSESK	A0MZ66	KIAA1598
14050555	3	2241644	3.31483e+06	4.61132e+06	2.6635e+06	2535377	5.14846e+06	5202044	4.3977e+06	3.91378e+06	3.96027e+06	1.31277e+06	3.51359e+06	2396153	2.87701e+06	4.98713e+06	5894422	3.58386e+06	3.85547e+06	3.16821e+06	5.82443e+06	3.96685e+06	4360042	2.83606e+06	4432537	3.91931e+06	3363310	4397719	GALQAVDQLSLFRPLC[160.0307]K	A1L0T0	ILVBL
14059803	3	3.01924e+06	4.30077e+06	6.48997e+06	3.41146e+06	3.59272e+06	8780940	6641551	5.5255e+06	5399477	3.85119e+06	2.72313e+06	5.97309e+06	3.65013e+06	4.52598e+06	5.58113e+06	8.01163e+06	7.3003e+06	4.48757e+06	3.40391e+06	8486250	6.10203e+06	6.95049e+06	3.1525e+06	6417405	4264827	5.79071e+06	8.12492e+06	FIFTLVGGHISPLLVAC[160.0307]EK	A1L0T0	ILVBL
14060703	3	5600275	4371715	4.49697e+06	4265646	3.50144e+06	3.62248e+06	3.83714e+06	2.66624e+06	5374331	2.89111e+06	2.27753e+06	3484994	3.82749e+06	4.02665e+06	2.28773e+06	1.19739e+06	6.89128e+06	2.33156e+06	1.95703e+06	2.29314e+06	5.68629e+06	910674	2.19937e+06	5364401	5392697	1.12268e+06	6271580	LVEGLQGQTWAPDWVEELR	A1L0T0	ILVBL
14077507	3	4.83496e+06	5.18957e+06	5.5477e+06	3.02135e+06	3.70041e+06	7811387	5.90971e+06	6.02185e+06	5047174	5490101	2.59198e+06	5225101	3.37806e+06	5.19866e+06	6974762	7417469	5.47581e+06	4.89536e+06	4.70016e+06	8714857	7208231	7760508	3.97457e+06	6292835	4.86319e+06	7.18989e+06	5.8941e+06	AAMAAAQSGTPGPVFVELPVDVLYPYFMVQK	A1L0T0	ILVBL
14074610	3	4.65645e+06	3.13828e+06	4227278	2.51049e+06	2.68767e+06	4886960	4.33784e+06	4.2638e+06	4.49272e+06	3.36158e+06	2.03717e+06	3.53379e+06	3.90286e+06	3.93781e+06	3.50073e+06	5204590	3.90696e+06	2.97882e+06	2.43722e+06	4.07978e+06	4586186	3.97332e+06	3145723	5.22485e+06	4.29461e+06	3313787	4.73303e+06	NAQMAQSPILLLGGAASTLLQNR	A1L0T0	ILVBL
14074238	3	3.75727e+06	7107672	10330000	7106417	7644378	10480000	9551331	11490000	7593809	8.11583e+06	5943466	9100672	6.84072e+06	9905407	6399040	10650000	5542100	9036556	6.43094e+06	11170000	4.62635e+06	8.37917e+06	7782309	5.1342e+06	8507123	4.75629e+06	4506609	LVEGLQGQTWAPDWVEELREADR	A1L0T0	ILVBL
14070194	2	2.91566e+06	3.88237e+06	3.34262e+06	1.87026e+06	2.25878e+06	3790472	4.05977e+06	3.85739e+06	4.40643e+06	3586571	1.09778e+06	2.59103e+06	2.6503e+06	2971741	3.65854e+06	4.24254e+06	3553428	3.58754e+06	2.55636e+06	4934810	3647324	3191704	2676613	4.68353e+06	3.35269e+06	3.67094e+06	4.52554e+06	AAVETLGVPC[160.0307]FLGGMAR	A1L0T0	ILVBL
14084242	3	2.02097e+06	1.94142e+06	1.88573e+06	2.09018e+06	1419702	1.77088e+06	1.89778e+06	1.89404e+06	2.04379e+06	1611980	1.88228e+06	2.27027e+06	1.72e+06	2.12504e+06	2.01426e+06	2.30219e+06	2.26038e+06	1.16779e+06	1.16802e+06	1.97459e+06	2.40269e+06	1.92746e+06	1.48331e+06	1344201	1.55204e+06	2.2223e+06	2.63905e+06	LHDMVDQLEQILSVSELLEK	A2RRP1	NBAS
14078713	3	992397	979276	2.26669e+06	1.29557e+06	907928	2.07816e+06	1.70585e+06	1.73579e+06	2.36474e+06	1.52652e+06	1.66383e+06	1.80509e+06	2.14118e+06	2.01713e+06	2.34856e+06	3.21227e+06	2819614	2.07363e+06	1.45543e+06	3528303	3.89302e+06	1.71207e+06	1.67624e+06	2.79951e+06	1.35102e+06	4632537	6808763	VPDVLFYDNIQHVIVMEDMLK	A3KMH1	VWA8
14066984	3	115001	185822	146580	91107.6	149458	273644	259116	293935	286773	196688	88348.2	121488	55132.9	132225	206040	247982	149742	178321	162184	228040	127770	222856	203763	155200	125907	167962	159650	C[160.0307]RSDSEDEC[160.0307]STQEADGQK	A4QPH2	PI4KAP2
14065991	2	831354	1.29213e+06	578736	535790	652513	855743	668644	643005	778827	773260	534597	565219	511111	613318	628386	736301	763441	1133321	930196	390378	462878	831553	753257	662040	694959	231179	330984	n[43.0184]AAAEAGGDDAR	A6NDG6	PGP
14079189	3	1.50051e+06	2.53731e+06	1.34287e+06	1302966	1.6832e+06	1.79178e+06	1241097	1441143	1.58957e+06	1.221e+06	1.0563e+06	1.18553e+06	1.22663e+06	1.21209e+06	1.68399e+06	1448491	1.73018e+06	2414570	2833801	2.00539e+06	2459433	1.59146e+06	1474730	1.04827e+06	1.91111e+06	950655	1937001	AQALLADVDTLLFDC[160.0307]DGVLWR	A6NDG6	PGP
14063385	2	1.83089e+06	1.88845e+06	1.93769e+06	1.26636e+06	1.46471e+06	2.48452e+06	2.37391e+06	2186119	2.0771e+06	2.06515e+06	1.01259e+06	2.52797e+06	1.73883e+06	2047892	1.8103e+06	2.74987e+06	2.45099e+06	1.80074e+06	1.69566e+06	2103317	2.15336e+06	1.91874e+06	1.23452e+06	2.91576e+06	1.9428e+06	2.06714e+06	2.16726e+06	YAGSNIVQLLIGNK	A6NDJ8
14070359	3	6.15381e+06	5804206	4.22377e+06	4.2084e+06	4377834	7253926	6818242	5270557	6.00827e+06	5.10236e+06	2239269	4878566	3.83156e+06	5.27141e+06	6441912	8842133	6211796	5352420	3.6452e+06	5.85753e+06	6471158	5241654	3.46878e+06	6.94352e+06	3.9313e+06	6744012	8751598	EVSLAEAQSLAEHYDILC[160.0307]AIETSAK	A6NDJ8
14074513	2	1.5036e+06	1.4993e+06	1.77975e+06	1.27277e+06	1.18808e+06	2590794	2.30546e+06	2.02565e+06	2.89417e+06	2.34355e+06	674958	1.24193e+06	1.38949e+06	1780064	1.65811e+06	2.15724e+06	1.55403e+06	1.86229e+06	1.32055e+06	1.63464e+06	1.29838e+06	1.82734e+06	1632134	1.86954e+06	1.22817e+06	1.25268e+06	1.03022e+06	RPC[160.0307]PYEQAQGGDGPEEQ	A6NGZ7
14073019	2	3.64765e+06	1.12079e+06	2.73074e+06	2.19056e+06	1.90838e+06	1.90117e+06	3339265	1.60884e+06	2835336	1.73938e+06	1.03656e+06	1.52255e+06	1804105	2.04618e+06	1.25994e+06	2510008	2.3412e+06	1.96659e+06	1.44738e+06	2.56305e+06	3044824	1.05951e+06	1.52512e+06	2.37608e+06	1.80868e+06	3011617	3.59285e+06	TGLSTLLGILYEDK	A6NGZ7
14056878	2	4974893	5321936	5062652	4.30115e+06	3442037	7.00329e+06	5.38584e+06	6931892	8822844	5399788	1.14392e+06	3.55014e+06	2872522	3.19496e+06	4737737	7.31614e+06	5626408	3.21437e+06	2659067	10510000	8573231	9246594	7879656	6.30683e+06	3.80818e+06	8645305	8092151	SESGWWFC[160.0307]QMK	A6NI72	NCF1B
14049314	2	4.63255e+06	4.23551e+06	5380624	5.11081e+06	3.71994e+06	5.87128e+06	6917785	5.96529e+06	7.67678e+06	4.92426e+06	3.03928e+06	4950257	4973169	5623547	5.18719e+06	6816375	6880136	4.18433e+06	3026617	7859257	9013249	7.25207e+06	6.07194e+06	5.78327e+06	3.98849e+06	6.55422e+06	8542254	LLDGWWVIR	A6NI72	NCF1B
14071474	2	9439046	6274155	6.80598e+06	6.37998e+06	3.80483e+06	8471991	12720000	8021646	15570000	9486780	5.30139e+06	10870000	7.30189e+06	12800000	10710000	11330000	7565110	4.86015e+06	4.09442e+06	13460000	11940000	13350000	10690000	10670000	5.95007e+06	17810000	14960000	EMFPIEAGAINPENR	A6NI72	NCF1B
14071478	3	13720000	2.59473e+06	5.91299e+06	8837146	5.25658e+06	3097378	10330000	3.17333e+06	12510000	5.55431e+06	1.76494e+06	3.00095e+06	4.20403e+06	3.90427e+06	2.20359e+06	1846701	8534409	3148111	1.49064e+06	4733156	18400000	2.08988e+06	4.54814e+06	12610000	7326527	8972440	15100000	GWIPASFLEPLDSPDETEDPEPNYAGEPYVAIK	A6NI72	NCF1B
14071634	3, 4	7970632	23740000	15670000	12020000	14350000	27020000	22090000	26010000	24310000	22060000	16460000	27380000	24480000	29700000	27180000	29820000	19030000	20100000	15880000	44950000	15500000	43290000	30120000	17840000	13890000	14330000	14590000	RGWIPASFLEPLDSPDETEDPEPNYAGEPYVAIK	A6NI72	NCF1B
14079699	2	7.65275e+06	6946080	8261797	5733146	5.59973e+06	11170000	11970000	12710000	16000000	10110000	5381866	9420599	6758528	11900000	9980551	14420000	9252630	8.15948e+06	8479443	15920000	11320000	14300000	12230000	12150000	6495041	14070000	9626830	STATDITGPIILQTYR	A6NI72	NCF1B
14082381	2	295259	333229	350705	598976	535243	200850	245561	406870	320928	546945	557892	291061	313932	358354	187798	36427	317567	294461	61464.4	261502	211525	57979.5	389146	272807	595871	908.895	285393	SNNSETSSVAQSGSESK	A6NKT7	RGPD4 (includes others)
14056653	3	18380000	16110000	20420000	33180000	36210000	11380000	15290000	20520000	16310000	19400000	17720000	11070000	24830000	12930000	10090000	5.2412e+06	10100000	10290000	7272532	4475820	13330000	5891520	12710000	17800000	36030000	5.7488e+06	15260000	IQVLQQQADDAEER	A6NL28
14056772	3	29070000	164100000	199700000	195700000	266700000	301800000	204800000	353000000	144200000	287900000	399900000	151300000	175500000	197200000	292800000	172500000	14440000	212800000	269000000	192700000	44940000	318000000	176700000	72840000	158900000	61170000	46120000	IQVLQQQADDAEERAER	A6NL28
14049425	2	39900000	50160000	51070000	65940000	85030000	72740000	55050000	65670000	54750000	62470000	60440000	37500000	50880000	40410000	56100000	34240000	31640000	46870000	59220000	36500000	37460000	48520000	40350000	39380000	79240000	32390000	35990000	LMDQNLK	A6NL28
14071348	2	199500000	181300000	185500000	306600000	232800000	169100000	150700000	202000000	194400000	208700000	156200000	119700000	221200000	163300000	135800000	81030000	129500000	121600000	108300000	66310000	150900000	89420000	136900000	224600000	262000000	105300000	147000000	IQVLQQQADDAEER	A6NL28
14070627	2	731491	7.38247e+06	4689199	8.07395e+06	8776212	25210000	11520000	27650000	5.29095e+06	14830000	21230000	6025073	9538052	11040000	20690000	17260000	1.15766e+06	14460000	24620000	7.45e+06	2.34655e+06	26210000	10810000	3.79356e+06	4.05724e+06	4415300	1.74711e+06	IQVLQQQADDAEERAER	A6NL28
14081175	1	59206.8	1.28136e+06	845708	454178	1024685	3.94164e+06	1.15325e+06	4202861	2.23544e+06	551177	944984	266171	49498.1	294263	3.18249e+06	2295739	195712	1.86562e+06	2.94066e+06	624839	108641	1.13382e+06	205511	1.53962e+06	286573	2.16585e+06	636.293	MEIQEIQLK	A6NL28
14056447	2	1.26717e+06	1.26771e+06	1.3264e+06	1055290	1006080	1.30368e+06	1075169	1.18272e+06	1.25173e+06	572960	1115098	1.47373e+06	1.271e+06	934224	974066	1.15368e+06	1.45884e+06	1.24479e+06	890162	1.66913e+06	1.6055e+06	1.70957e+06	1.14102e+06	1.34753e+06	1.19007e+06	850556	1.01826e+06	WALWFFK	A6NMX2	EIF4E1B
14048378	2	2808215	2.64873e+06	3.17976e+06	4.44398e+06	6823635	4.4667e+06	3.59954e+06	2.66639e+06	3.13647e+06	4324055	4.48387e+06	1.57066e+06	3287848	2.43278e+06	2.55016e+06	2.23517e+06	2.48576e+06	2.06542e+06	2.98893e+06	1.91755e+06	1.66394e+06	2.17666e+06	2189462	1727301	3.84443e+06	1.69584e+06	1.75741e+06	YVFLDPLAGAVTK	A8K0Z3	WASH1
14065400	3	2.19331e+06	2465726	2.10608e+06	2.29033e+06	4688878	2.79192e+06	3.16035e+06	2988611	2.0343e+06	3.68434e+06	3.45307e+06	2923761	2.62133e+06	2243962	2.81917e+06	2.14418e+06	2.16543e+06	2.50219e+06	2.5346e+06	2813903	2.27386e+06	3340957	2.16278e+06	1.83104e+06	2.85701e+06	1.83199e+06	2.06888e+06	REEAVQQMADALQYLQK	A8K0Z3	WASH1
14058421	2	2.79029e+06	2.26795e+06	1.60953e+06	1.92728e+06	1.71642e+06	1.14275e+06	1.46562e+06	1.21362e+06	1.73779e+06	1.19146e+06	1.01116e+06	1.73808e+06	1760351	852799	1.12008e+06	659230	2812792	1.16406e+06	994895	474978	2.92267e+06	640105	1.31632e+06	2.9201e+06	2335074	2363099	2.86871e+06	GNSIIMLEALER	A8MWD9	SNRPGP15
14062156	2	1.09189e+06	3.47264e+06	4202555	2752510	3460769	4355846	3.38769e+06	3.26604e+06	2.93357e+06	3.01678e+06	3.84841e+06	2.95014e+06	3.23158e+06	2.73518e+06	3999218	3256778	2.49458e+06	4.33373e+06	6570840	4409880	2.5865e+06	5.76106e+06	3581578	1.98772e+06	2717995	2.72218e+06	3.0989e+06	GNSIIMLEALERV	A8MWD9	SNRPGP15
14056816	2	3.73641e+06	2.92969e+06	4637443	2.77628e+06	2506100	4.53042e+06	5731875	5666663	6435956	4.24374e+06	2.03688e+06	4478040	3131666	5641896	5015377	5664300	4.41162e+06	4924606	3.5623e+06	2.86258e+06	4401684	5287000	4.32031e+06	4.56287e+06	2.57678e+06	5799224	5.0426e+06	LFEWVVNR	B0I1T2	MYO1G
14048914	2	2357588	4258315	3.86727e+06	3.34686e+06	2.27037e+06	5475591	5698548	6111136	6732824	3.88026e+06	3.20194e+06	5251601	3.69212e+06	6459054	6.06274e+06	4.85111e+06	5421767	4.77365e+06	3.50616e+06	5.44161e+06	4714566	6.20779e+06	4.8456e+06	4367092	2611475	9171006	4.44505e+06	STC[160.0307]VLEAFGNAR	B0I1T2	MYO1G
14058622	2	1.70711e+06	778327	1.97687e+06	1.3715e+06	981815	991102	1.89794e+06	1.31724e+06	2.06334e+06	951278	906195	1.82911e+06	1.30992e+06	2.6109e+06	1.17685e+06	1.83186e+06	3.46882e+06	1.17579e+06	962645	2.02479e+06	2.31315e+06	1.21154e+06	1.70593e+06	1.7613e+06	986606	2.37231e+06	2.84571e+06	LIPIIVLLLQK	B0I1T2	MYO1G
14051265	2	3251858	3935351	3.55566e+06	2451376	1985152	4932651	4677587	4.3993e+06	5909626	2.9905e+06	2.33259e+06	4.91945e+06	3.87971e+06	6.65488e+06	4.30187e+06	5.97071e+06	5629423	4.56681e+06	2.58957e+06	4.63531e+06	3249300	5.99966e+06	3.83951e+06	15500000	2.67432e+06	8364774	10610000	VAAMGALQGLR	B0I1T2	MYO1G
14047219	3	2.45483e+06	3393778	4.64622e+06	2.69479e+06	2389094	6235986	5469857	6880255	7.42001e+06	3.87785e+06	2.85171e+06	6.58321e+06	4851885	8.09832e+06	7294115	7466776	5.88506e+06	5.99743e+06	4.87749e+06	5950623	4.37942e+06	9840147	4.7311e+06	4065159	2565230	5.17388e+06	3.0054e+06	ELYERPPHLYAVANAAYK	B0I1T2	MYO1G
14048355	3	3769872	4231732	4.96986e+06	3330916	2.47465e+06	4861869	5384492	4576668	5669719	3.75898e+06	3373954	5298943	4363371	7262046	5667857	5410628	5704440	4598562	3.50521e+06	6629036	4912360	5.73418e+06	4745467	7129067	3342969	5550579	6281313	VGELVGVLAAHC[160.0307]QGEGR	B0I1T2	MYO1G
14057314	2	1.43724e+06	1.6939e+06	2.12561e+06	1.91815e+06	1.28147e+06	2.16562e+06	3515478	2501582	3.1189e+06	1.92161e+06	615965	1.56933e+06	1866279	2651047	1080227	3.38262e+06	3.49122e+06	1.98461e+06	1.8788e+06	3471470	2.52244e+06	2714376	2.06314e+06	2.23605e+06	1.4201e+06	3225847	2.7837e+06	YMDINFDFK	B0I1T2	MYO1G
14057310	2	202854	285430	298981	165882	163650	1.56153e+06	845973	735369	747652	718332	128346	282810	151400	291309	869781	1456872	107991	861980	1.30146e+06	647572	951901	1.10571e+06	647424	543142	318960	1.35912e+06	342306	VSDC[160.0307]IPLSHR	B0I1T2	MYO1G
14068068	3	824810	502614	1.11124e+06	531215	534409	1.27128e+06	1.41517e+06	972161	1.19073e+06	454750	727430	1.03085e+06	718518	1.21113e+06	909635	1.45888e+06	1.24586e+06	895743	753906	1.4588e+06	1.55665e+06	1505579	1.28605e+06	746572	462902	1.55224e+06	1.39633e+06	NFHAFYQLLR	B0I1T2	MYO1G
14083337	2	2.81489e+06	1748544	2.85738e+06	1.76156e+06	1648429	1.96477e+06	3.01398e+06	2494408	2.93167e+06	1.95986e+06	1625595	3.22785e+06	3.04085e+06	2584607	2.85667e+06	3.35525e+06	2.75584e+06	1.52112e+06	1.32637e+06	2.75229e+06	3.03441e+06	2659958	2.5981e+06	2455624	1.99028e+06	2616905	3.68873e+06	GILAVLDEAC[160.0307]SSAGTITDR	B0I1T2	MYO1G
14073929	2	5.87441e+06	10660000	6916285	5.18463e+06	3.21931e+06	9592777	7.42765e+06	12210000	13720000	8447507	7.17383e+06	12810000	9321082	15470000	12600000	9059021	12210000	8571434	6441974	10090000	8024611	9023057	10590000	9834022	7.47966e+06	12310000	11670000	AMWPDGQQDITEVTK	B0I1T2	MYO1G
14070111	3	10090000	6497840	9586795	9087847	5.93264e+06	13540000	11950000	8425618	12140000	7.39423e+06	5.77952e+06	11940000	12750000	13470000	11380000	11640000	13030000	9315896	6.62982e+06	11180000	14490000	11660000	10340000	11890000	6.77149e+06	8.19359e+06	15940000	EGLAVAEEALVDHVAELTATPR	B0I1T2	MYO1G
14077317	3	4.20569e+06	4017980	6256881	3.07365e+06	3.91868e+06	8104881	4383112	6909831	8179635	5017817	5623038	6.64277e+06	7.03772e+06	7012479	9387486	5.77694e+06	6.08572e+06	6145502	4610458	8.15642e+06	6.84774e+06	8727914	7631244	7204466	4.05185e+06	6723894	6982798	n[43.0184]MEDEEGPEYGKPDFVLLDQVTMEDFMR	B0I1T2	MYO1G
14083162	2	1.43199e+06	1.1806e+06	1.88944e+06	786765	435975	3.06445e+06	3.19468e+06	3364712	3.68557e+06	2.09276e+06	1.31408e+06	3.03545e+06	1.69179e+06	4.26856e+06	4502397	4.02509e+06	2.34893e+06	3224116	2.66653e+06	3.73287e+06	2870648	4.12776e+06	3.22602e+06	2.47776e+06	699384	4.12122e+06	2318042	DYLSSATDNPTASSLFAQR	B0I1T2	MYO1G
14048957	3	13750000	19530000	24740000	25970000	8.04365e+06	6699857	5.05783e+06	6.73645e+06	5.36999e+06	7.10724e+06	18380000	10070000	11190000	11510000	15510000	20680000	13030000	14460000	14530000	23490000	29020000	41070000	34830000	23520000	21700000	9584967	10590000	SYSC[160.0307]QVTHEGSTVEK	B9A064	IGLL1/IGLL5
14057144	3	4253369	8655872	12320000	8479843	3.69084e+06	4597759	2.9251e+06	3.8828e+06	2.48861e+06	2742574	7.77924e+06	5.50353e+06	5900153	6.27988e+06	10980000	12740000	11450000	9193647	9712539	21270000	16020000	32940000	16900000	13860000	9508213	8805835	6.3952e+06	ATLVC[160.0307]LISDFYPGAVTVAWK	B9A064	IGLL1/IGLL5
14072605	2	3.29859e+06	3144017	3017221	3.41565e+06	1.3313e+06	1.25115e+06	1.07102e+06	1.145e+06	1.0118e+06	1.49278e+06	3.3794e+06	1.5671e+06	2684254	2.59768e+06	3.01698e+06	5576777	2.09825e+06	4490696	6769244	6.03254e+06	6622698	12100000	7560482	4283915	5.98298e+06	4.0929e+06	1894318	SYSC[160.0307]QVTHEGSTVEK	B9A064	IGLL1/IGLL5
14068295	2	14860000	14810000	17310000	23290000	6.32674e+06	6.02291e+06	3.8382e+06	5473905	4734494	4964989	16310000	10200000	14500000	11780000	13140000	20060000	12590000	15040000	13960000	27920000	22150000	39690000	33840000	21360000	22710000	14670000	9110280	YAASSYLSLTPEQWK	B9A064	IGLL1/IGLL5
14044899	2	9258147	12090000	14410000	19310000	16070000	11910000	10200000	12010000	9203597	12150000	17220000	8983812	13610000	10680000	10960000	7.3179e+06	9056828	12730000	11960000	7137452	8653225	11330000	13660000	8928134	14470000	9812538	8888557	YLDESSGGWR	O00115	DNASE2
14044696	2	11820000	17840000	19870000	30720000	26700000	17130000	14720000	22510000	13750000	23370000	25520000	16440000	25090000	17830000	19020000	13350000	12570000	17170000	21440000	12480000	12450000	21460000	24410000	16410000	21830000	14580000	15300000	ALINSPEGAVGR	O00115	DNASE2
14047126	2	5.58734e+06	7489092	10570000	8.05108e+06	7.65319e+06	9852654	8.25254e+06	9756481	9259736	8508475	7.76029e+06	6.48818e+06	7.60299e+06	8527283	9601844	11060000	7.3328e+06	9554936	8928973	9537475	7182536	11310000	11600000	9915943	7.96755e+06	11330000	11550000	GPWTC[160.0307]VGDMNR	O00115	DNASE2
14048778	2	10410000	11680000	14510000	11370000	13570000	14280000	11730000	11850000	13270000	10490000	14760000	17420000	13620000	12530000	15530000	15690000	14500000	18310000	15720000	15230000	12040000	22240000	18240000	15080000	18130000	17320000	18010000	GGGTLC[160.0307]AQLPALWK	O00115	DNASE2
14072611	3	4.49693e+06	8893420	9339068	5332817	7.4195e+06	9862543	8827618	9089833	8516805	7533021	6991480	8483924	4.42891e+06	8599665	10980000	10690000	7.82839e+06	10690000	9941586	10390000	6.84446e+06	14610000	10930000	11200000	4995686	8.06344e+06	8936717	QLTYTYPWVYNYQLEGIFAQEFPDLENVVK	O00115	DNASE2
14047640	3	8189711	9142422	9869816	10810000	5352423	9483503	10010000	10440000	11050000	6300507	4462473	8566292	6.22553e+06	7.92486e+06	8412263	12020000	13740000	12350000	10040000	14370000	13450000	15090000	12860000	11880000	7.97093e+06	16900000	15030000	IPDIVLWPTC[160.0307]HDDVVK	O00116	AGPS
14057296	2	3.7789e+06	4.87349e+06	5.15846e+06	3712873	3.67583e+06	6.65779e+06	5148425	7767852	6.41652e+06	4.04316e+06	3496780	4978165	3.16314e+06	5.17893e+06	5410102	10260000	8.23533e+06	7.24654e+06	6.3975e+06	6.88863e+06	4071810	7926877	6.51881e+06	5512143	3556313	9038606	5.09341e+06	GVQFAPFSTC[160.0307]R	O00116	AGPS
14062304	2	3.68986e+06	3847368	3.99959e+06	3.0507e+06	2.35591e+06	4324278	4166842	4.00488e+06	4.16361e+06	3.5832e+06	3080623	4.28237e+06	4.03049e+06	4524788	4274885	8404505	5177181	6160877	4807936	5636715	4996871	8.06267e+06	6.20258e+06	4939635	3.81376e+06	7007419	7429802	FGGLAAGEDNGQR	O00116	AGPS
14060763	2	2207619	2.6533e+06	3180058	1.7874e+06	1.69235e+06	4116922	4721101	2.98285e+06	3.81145e+06	2909247	1.68899e+06	3.03793e+06	1.77675e+06	2.98481e+06	3.32628e+06	6330201	3.87374e+06	5322852	3.4829e+06	4878527	3.25167e+06	7040530	4841694	3698993	2.36277e+06	7763471	3.54664e+06	ESISDVGFGMLK	O00116	AGPS
14061458	2	1.49286e+06	1.80203e+06	2.45288e+06	1.55794e+06	1.29924e+06	2.74169e+06	2.77712e+06	3.39823e+06	3263472	2219373	1797178	3.22625e+06	2.36183e+06	3.12534e+06	3.29571e+06	3.83665e+06	2.63492e+06	3.94226e+06	3.05054e+06	3.20617e+06	2.35116e+06	4595295	4530641	2655613	1389887	3.30934e+06	3102861	WNGWGYNDSK	O00116	AGPS
14057588	2	3.96635e+06	4732982	6030118	3.90755e+06	2979712	7256858	6.31092e+06	5752406	6689228	4589523	5.4384e+06	7.09528e+06	4.38568e+06	7.61038e+06	6503584	11350000	10160000	8186816	6176435	7708487	5.9056e+06	12910000	7373838	6533064	4779106	9639852	7576428	TIISLDTSQMNR	O00116	AGPS
14062181	3	4.63745e+06	4.54097e+06	5.83518e+06	4.17244e+06	2.71605e+06	3.64928e+06	4200152	3.94155e+06	4.73246e+06	3288573	2.63696e+06	5.8684e+06	4.10985e+06	6063956	5982338	8516825	8088559	6.67727e+06	4.74424e+06	6198243	6.49337e+06	6530429	6.8595e+06	4.47005e+06	3.93443e+06	6.0531e+06	7.90373e+06	NIYGNIEDLVVHIK	O00116	AGPS
14065581	3	538917	501419	240098	277897	380672	1.08673e+06	801726	922447	586610	858467	90058.5	511006	213768	670262	1.01692e+06	1207363	304374	861051	1323139	469443	536680	2.70376e+06	427522	493957	243017	815850	435914	RAASAATAAPTATPAAQESGTIPK	O00116	AGPS
14075906	2	5410317	3.89806e+06	4343547	3.85427e+06	2236622	4.3089e+06	4979642	4837590	4251210	4.04615e+06	2448758	3517354	2998690	4412304	5348887	8750645	6408832	6.43563e+06	5661153	7.775e+06	6.25669e+06	9215163	5.11168e+06	6.79509e+06	2706631	9695735	6.75175e+06	YGSVAFPNFEQGVAC[160.0307]LR	O00116	AGPS
14069125	3	14420000	10420000	15220000	9756454	6.76093e+06	11190000	14870000	11980000	14900000	9919259	6.73064e+06	12660000	8969916	11310000	11460000	19720000	20230000	16050000	11120000	17040000	20420000	20770000	17750000	17270000	9962116	24180000	23260000	ESGYC[160.0307]TGHEPDSLEFSTVGGWVSTR	O00116	AGPS
14072645	2	881295	1139700	1.04268e+06	583434	457966	1305094	1.05065e+06	1.83413e+06	1.28401e+06	971233	842343	947510	1.02479e+06	1448193	1.03408e+06	3.71946e+06	1.47537e+06	1.92679e+06	1.88544e+06	1.47619e+06	1.15782e+06	2.36993e+06	2737185	1566806	530622	2.01562e+06	1.28905e+06	AASAATAAPTATPAAQESGTIPK	O00116	AGPS
14069914	3	11690000	7312814	9832760	8276414	6.23931e+06	8428002	12080000	9329600	12170000	7277377	8201853	14570000	14680000	14840000	14780000	18170000	8949701	14770000	9368832	16590000	17650000	21780000	16490000	20040000	9448402	16360000	22380000	ASLNPSDTPPSVVNEDFLHDLK	O00116	AGPS
14079272	2	6693574	2.96181e+06	4387982	4103602	1.64334e+06	2.41129e+06	3.94682e+06	3290500	4174174	2.491e+06	1.84455e+06	4187376	3.78606e+06	4.53571e+06	4656723	5705003	6303634	4636223	4.09262e+06	10130000	6.84579e+06	5.54106e+06	4827671	5.35075e+06	3.42296e+06	6.98746e+06	8.29274e+06	GISDPLTVFEQTEAAAR	O00116	AGPS
14077935	3	1984701	3.09254e+06	2678125	1.90378e+06	1.22931e+06	3.59261e+06	2.83573e+06	2.65731e+06	3.49509e+06	2384959	923717	2627009	1.41296e+06	2244636	3032843	6.4659e+06	3841451	4.52448e+06	3.76138e+06	5.72259e+06	4840855	5476222	4.27009e+06	3.65137e+06	1.72427e+06	5250725	4.49418e+06	YNLC[160.0307]IIPIGGGTSVSYGLMC[160.0307]PADETR	O00116	AGPS
14061741	2	2.05776e+06	1.73501e+06	1302796	894021	734959	1.45562e+06	1.44344e+06	1.27149e+06	1.57606e+06	1178535	563472	868918	632346	1.11244e+06	1.27651e+06	3180443	2.00286e+06	1.35374e+06	1.10078e+06	2.3154e+06	1.87952e+06	1.11567e+06	844920	1442534	785027	2.34225e+06	1748300	TNPETC[160.0307]YQR	O00142	TK2
14055448	3	3.82214e+06	3976801	5142092	5809836	11430000	5.16388e+06	5800870	3645605	5.13926e+06	6250946	4483503	2.78869e+06	5112734	2600696	3059707	1.38553e+06	2.76162e+06	2490554	2.24265e+06	1.34124e+06	1.30118e+06	4340558	3.25092e+06	1.25774e+06	8485948	563874	1.20829e+06	QSTSFLVLQEILESEEK	O00151	PDLIM1
14045400	3	7.00317e+06	13210000	14710000	12740000	31940000	33980000	26380000	24110000	20660000	28880000	12770000	9388118	8256147	10440000	17640000	11800000	6962773	13140000	17520000	12500000	7932793	25210000	14670000	12260000	24090000	7319984	4.6468e+06	HRHPEC[160.0307]YVC[160.0307]TDC[160.0307]GTNLK	O00151	PDLIM1
14044743	3	14230000	16210000	22790000	24910000	36980000	25910000	22920000	21210000	27410000	22410000	20040000	13070000	13770000	14530000	14840000	6568921	12550000	8714092	8610881	9456841	12290000	14510000	15700000	16920000	24280000	6634967	7263626	GHFFVEDQIYC[160.0307]EK	O00151	PDLIM1
14059319	2	13440000	23060000	26110000	39560000	49830000	38960000	37510000	38300000	31280000	42380000	11580000	10740000	22530000	17300000	14980000	10440000	13470000	15870000	15770000	11430000	11650000	20000000	15930000	27700000	36220000	8716378	10830000	GC[160.0307]TDNLTLTVAR	O00151	PDLIM1
14044499	2	19800000	29710000	30140000	37920000	71060000	65520000	47790000	57680000	47260000	45190000	30800000	21390000	20070000	25420000	32900000	11010000	14460000	14780000	19750000	19230000	17860000	30600000	28300000	33610000	53340000	10360000	7.82424e+06	VWSPLVTEEGK	O00151	PDLIM1
14045288	2	16150000	15080000	20680000	22770000	41940000	32700000	35130000	24190000	26060000	36320000	20300000	15140000	17830000	14320000	20030000	10580000	11690000	15930000	15710000	13800000	11620000	24850000	17730000	14140000	26480000	9828883	8584860	C[160.0307]GTGIVGVFVK	O00151	PDLIM1
14065334	3	3605664	4914646	6.40458e+06	8573625	14400000	6.70354e+06	7940368	6.42259e+06	6557945	8289801	6649665	5483625	4808079	4941474	5073770	1.47816e+06	2.27667e+06	2.80566e+06	2531826	3.58338e+06	3344204	3.25042e+06	4.09506e+06	5373031	12580000	1.29575e+06	2.85292e+06	n[43.0184]TTQQIDLQGPGPWGFR	O00151	PDLIM1
14047115	3	6288741	11730000	6.63442e+06	9975680	11450000	11140000	7035596	7849303	9018000	12080000	7555218	5.86706e+06	11830000	6.96134e+06	8570470	8.10867e+06	4803525	10340000	13580000	3.5544e+06	8630471	8.20411e+06	8.21087e+06	7.57147e+06	15090000	6.19164e+06	7.97276e+06	HPEC[160.0307]YVC[160.0307]TDC[160.0307]GTNLK	O00151	PDLIM1
14075671	2	15660000	15120000	17970000	21770000	37320000	29330000	25780000	16880000	25250000	25990000	18940000	12110000	18510000	14400000	14210000	8775871	8567458	10980000	11160000	7872885	8.1931e+06	21180000	14760000	5.95343e+06	31960000	3.94062e+06	5028950	QSTSFLVLQEILESEEK	O00151	PDLIM1
14076893	3, 4	50550000	54560000	83620000	80920000	150700000	124100000	115800000	79910000	97160000	96540000	74390000	53880000	67700000	49860000	63250000	23230000	34260000	45330000	44250000	41620000	48100000	65450000	58250000	100900000	125300000	27760000	31780000	AALANLC[160.0307]IGDVITAIDGENTSNMTHLEAQNR	O00151	PDLIM1
14076160	3	6.44142e+06	23060000	220931	351640	30640000	45880000	24010000	48000000	28010000	45540000	34980000	16840000	20020000	19130000	36520000	8710435	2.97005e+06	9462114	16580000	5043949	2.95347e+06	13240000	13250000	13840000	9477606	3.68262e+06	1.80228e+06	TAASGVEANSRPLDHAQPPSSLVIDK	O00151	PDLIM1
14073623	2	4890265	9947415	9276337	6409058	13690000	27580000	15360000	20980000	18980000	12600000	9438806	5.48677e+06	3.24122e+06	7158551	10970000	5.44928e+06	6389914	6.78707e+06	8615947	6.15498e+06	5121471	10940000	7.52311e+06	15930000	9408285	7489252	3.38379e+06	GHFFVEDQIYC[160.0307]EK	O00151	PDLIM1
14071525	2	28190000	32410000	44920000	41410000	77560000	60680000	56920000	42080000	70700000	70880000	34880000	29610000	28250000	33960000	35900000	17220000	17510000	21820000	25280000	18380000	18750000	40950000	37180000	27130000	52670000	18070000	14920000	VTPPEGYEVVTVFPK	O00151	PDLIM1
14069254	3	39650000	48460000	41370000	49490000	94400000	70960000	58460000	53210000	60480000	75310000	50390000	38590000	40670000	32080000	48540000	12230000	14460000	12900000	15530000	23740000	23750000	47040000	42460000	45160000	75250000	12890000	11340000	VITNQYNNPAGLYSSENISNFNNALESK	O00151	PDLIM1
14069105	2	28030000	39630000	27340000	37040000	52400000	52430000	42690000	44630000	43860000	56500000	52330000	34510000	40250000	37360000	49000000	9640549	7725183	8781139	13860000	15500000	13390000	45280000	47110000	31040000	42920000	9662537	7.98201e+06	SAMPFTASPASSTTAR	O00151	PDLIM1
14077652	2	12450000	16060000	17860000	21350000	32250000	29420000	24470000	24890000	22450000	28010000	18240000	12260000	14270000	13010000	19660000	11970000	6849442	13280000	14560000	10890000	12800000	27010000	17170000	20860000	29540000	6.96995e+06	7.21782e+06	n[43.0184]TTQQIDLQGPGPWGFR	O00151	PDLIM1
14080639	2	1.3473e+06	830292	1.45999e+06	897807	665683	1.21573e+06	1.1149e+06	1185989	1.55495e+06	850604	423271	1.41593e+06	852420	1.27013e+06	1.26311e+06	1.74251e+06	1073143	1.0551e+06	630738	1.29794e+06	1.22658e+06	1.62697e+06	1.32842e+06	2.08256e+06	1.31407e+06	1.42291e+06	1.47014e+06	MSLLQLVEILQSK	O00159	MYO1C
14072539	3	6.40815e+06	4441801	6.23251e+06	4.70511e+06	3.42548e+06	4870638	6777334	4220219	6714758	4642466	2.22176e+06	5.06502e+06	4.91172e+06	5451126	4.08699e+06	5.93739e+06	7.51213e+06	5.05504e+06	2.34629e+06	5.81974e+06	5512710	5.846e+06	5.42454e+06	8763689	4.41e+06	4.53512e+06	7.5081e+06	GIISILDEEC[160.0307]LRPGEATDLTFLEK	O00159	MYO1C
14082156	2	2.25416e+06	1.53372e+06	1.30854e+06	840737	747970	1.58925e+06	1.53203e+06	1.40497e+06	1.92913e+06	1.12779e+06	972674	2.12385e+06	1.18533e+06	2736137	1.75061e+06	1.81117e+06	1.90234e+06	1.71706e+06	851662	1.3857e+06	1.48605e+06	2.92011e+06	2.82363e+06	2.49666e+06	1.56121e+06	1.14712e+06	1257590	DGTIDFTPGSELLITK	O00159	MYO1C
14048972	2	5.81833e+06	5.33756e+06	4.71611e+06	3.10174e+06	2.8158e+06	4.2722e+06	6.00032e+06	4.05929e+06	4.12419e+06	3.44449e+06	3.11248e+06	7721994	5.17297e+06	6186262	5.70044e+06	7.72369e+06	7977390	5426469	4319323	7.57655e+06	8424589	5791703	4381023	6.09064e+06	3.62835e+06	6.22197e+06	10030000	LFDFLVEAINR	O00160	MYO1F
14061431	2	3.58301e+06	5226016	4.05678e+06	2252125	1.76374e+06	4590152	5835200	4066822	4.24094e+06	3.14076e+06	2423876	4361688	4279551	4.36346e+06	4.37519e+06	8138507	4949112	5.88662e+06	3.52491e+06	7732063	6.07914e+06	5.46892e+06	4.08032e+06	6067176	2734221	6297931	6555153	VSYDVSGFC[160.0307]ER	O00160	MYO1F
14049870	2	3.62106e+06	2.95548e+06	2719127	1.88302e+06	1.37233e+06	1.79248e+06	3.38049e+06	2.47756e+06	4.08718e+06	1.93075e+06	2.38673e+06	3551329	2.61576e+06	3.67964e+06	3020512	4567333	5184658	3.67101e+06	2.2799e+06	4.33745e+06	4.21039e+06	3665114	3526898	3371756	2.46233e+06	3.97611e+06	3.79585e+06	TEFVSLLC[160.0307]K	O00160	MYO1F
14047035	3	5.9362e+06	1.02572e+06	3358249	2339904	1.7272e+06	1.55735e+06	4333053	1.57282e+06	3918276	1.91769e+06	3169634	869992	1.95558e+06	1787840	92460.7	1.73492e+06	3.58177e+06	1.45097e+06	1448631	5356577	5654046	69565.8	1.41599e+06	4234237	2822229	5222655	4.60987e+06	YEEMREEASNILLNK	O00160	MYO1F
14056460	2	8568644	6901895	5.42362e+06	4510599	3.09647e+06	6.90388e+06	5904181	7723549	5.82131e+06	6600924	4082293	5456432	5048442	7.70335e+06	6816253	11580000	8.17802e+06	9046554	8142923	8.19114e+06	10000000	10400000	8.28254e+06	6705259	5028323	8495154	8442655	VVC[160.0307]DLIENK	O00160	MYO1F
14051315	2	4907345	4.21181e+06	3992436	3.45527e+06	2497816	3.99111e+06	4008967	4.67998e+06	4199950	2.5451e+06	4343998	4.91004e+06	3.37197e+06	6051298	4567095	8225488	6.98294e+06	4.67577e+06	4.05864e+06	6.30801e+06	4266140	5.36397e+06	3.56038e+06	3980148	2.08515e+06	5477079	5049569	ISNFLLEK	O00160	MYO1F
14050831	2	8.21374e+06	7.61017e+06	6.26575e+06	4.65635e+06	4083972	6610041	7.35968e+06	9271200	9468244	6.44212e+06	5914098	8433573	5345750	9114372	9477339	10070000	10800000	9314237	5663788	10950000	8583237	7.54146e+06	7.00837e+06	9891030	5266087	11870000	10100000	WTPIQYFNNK	O00160	MYO1F
14054601	3	3.15471e+06	2.77834e+06	2151299	1.19052e+06	1.13972e+06	1.6547e+06	2.30196e+06	1.93802e+06	2.58584e+06	1.39811e+06	1508642	3.00889e+06	2698016	2.83865e+06	2601162	2.49764e+06	3.15632e+06	1.99494e+06	1519593	2.89862e+06	3.0286e+06	2.37096e+06	2201264	2.31367e+06	1.83986e+06	2.28221e+06	3.1912e+06	VESVDLLAFPAYLLGIDSGR	O00160	MYO1F
14047356	2	7.63558e+06	4657962	3793786	4.20765e+06	2.13207e+06	3.16308e+06	5.06246e+06	2.80379e+06	4.75405e+06	2.57934e+06	2.77708e+06	5004662	4.21577e+06	5014468	3.63938e+06	5.70262e+06	6.7943e+06	4.06392e+06	2.57717e+06	4978952	7883010	3.29158e+06	3.49583e+06	4.79276e+06	3.07324e+06	6133661	7.05003e+06	NPESLFLLEEVR	O00160	MYO1F
14060449	2	6609578	6713252	4.11141e+06	3.63773e+06	2322801	4.10174e+06	5034793	4.16399e+06	6.02535e+06	3.95112e+06	2.598e+06	5.9488e+06	3.85721e+06	6813731	6.11357e+06	7.71914e+06	4987512	6341463	4452238	6881655	6725232	5.82781e+06	5156878	6785163	3.61431e+06	7340011	6.8832e+06	AEQEEYVQEGIR	O00160	MYO1F
14052605	3	5122752	4511142	3.88963e+06	1.98185e+06	1.92835e+06	3750486	4632907	4.19037e+06	4315915	2.72522e+06	3233966	6853189	4.02e+06	5.08825e+06	5.07031e+06	7.45486e+06	6195209	4668046	3.15283e+06	7.28216e+06	7587816	4889070	4.90272e+06	4772644	2.80706e+06	6582786	7086575	RPLPLTFSDTLQFR	O00160	MYO1F
14067977	2	10327.6	62129	37533.2	97136.4	250885	24220.2	3080.67	16873.6	42231.7	32657	252612	278121	472529	263967	14224.8	22732.9	109239	33322.1	8173.01	11726.5	6010.24	8847.03	47600.8	47308.8	341176	15966.2	145959	VVMQNENER	O00160	MYO1F
14069746	2	10090000	6364150	5302770	4.11827e+06	2.94314e+06	5.91477e+06	6345199	5.88873e+06	6.72059e+06	4.35286e+06	4242532	7.40056e+06	6580609	7092716	6.93443e+06	10580000	7796130	7261692	5569395	9812454	9300598	6922888	5.41419e+06	7.44503e+06	5.89157e+06	7.35054e+06	9128546	DIILQSNPLLEAFGNAK	O00160	MYO1F
14069684	2	7.17462e+06	5520958	3.43748e+06	2.59474e+06	1.91204e+06	4.14513e+06	4312299	4.0158e+06	5.286e+06	2709640	2.96743e+06	5.4847e+06	4.44961e+06	5.3794e+06	5.40267e+06	7463098	6166570	4.82047e+06	3946270	7229742	6.84291e+06	5691820	4.24917e+06	5926180	3.24745e+06	5802738	7.09429e+06	VESVDLLAFPAYLLGIDSGR	O00160	MYO1F
14075371	2	5.26673e+06	4361470	3.46194e+06	2.93815e+06	1.48264e+06	3.54903e+06	3.97985e+06	3.37912e+06	5.22962e+06	3.02319e+06	3.708e+06	5.10361e+06	4831960	6663387	3.90612e+06	7283775	4732700	3875028	3.2252e+06	5.70522e+06	6679505	4798199	4888719	5447506	3.09011e+06	6.22911e+06	5.13151e+06	AVNMEPDQYQMGSTK	O00160	MYO1F
14077629	3	8960816	3.78057e+06	1.99632e+06	3199777	2.71083e+06	1.58645e+06	2.71443e+06	743234	4.02289e+06	2.15552e+06	894731	2.57991e+06	3.00105e+06	2.81622e+06	1.6732e+06	1.74551e+06	5390856	2.22393e+06	1.0086e+06	1.48044e+06	6.07552e+06	903594	2044363	4.79486e+06	2697151	2.28929e+06	4793480	QSGVDDMVLLPQITEDAIAANLR	O00160	MYO1F
14076768	2, 3	6.97011e+06	6.73653e+06	5722585	3.71861e+06	2.81335e+06	4.54891e+06	6719617	4298197	6.10462e+06	4.64211e+06	4.30204e+06	5.69763e+06	5.88217e+06	8325422	5.55538e+06	9088620	9274754	7.19188e+06	5.28286e+06	6891013	7271020	5.8241e+06	5.85324e+06	7.14665e+06	3.63209e+06	6905125	7.7038e+06	QDDFFILQEDAADSFLESVFK	O00160	MYO1F
14086069	2	416984	1.05859e+06	408793	246089	695089	1.19508e+06	1.27105e+06	1.26475e+06	2061646	842228	724880	890132	180609	851298	885474	1.3978e+06	1.13129e+06	1.11376e+06	1160182	849984	680784	1.21089e+06	682890	747228	442124	1.8283e+06	159749	LHGQEGLFPGNYVEK	O00160	MYO1F
14080389	4	4438170	8390601	10470000	5.39165e+06	6.14397e+06	11210000	6607190	11500000	8421402	7.43198e+06	11630000	11610000	9024663	14800000	14100000	17370000	6694770	12200000	9667099	24080000	7906335	19170000	12530000	5.93186e+06	7156045	10280000	8960469	QMPYFTDREIDLYQGAAQYENPPHIYALTDNMYR	O00160	MYO1F
14075678	3	19530000	13640000	14530000	9454337	7.60674e+06	14010000	15630000	12850000	15550000	10130000	7741257	15370000	11890000	12760000	14170000	22320000	17880000	17210000	10280000	26470000	24830000	16530000	12390000	17430000	11790000	20660000	21790000	LSPPGIMSVLDDVC[160.0307]ATMHATGGGADQTLLQK	O00160	MYO1F
14071416	3	2.55728e+06	4809636	4783002	2.46642e+06	1.73983e+06	5306184	4982690	5.0809e+06	3.58664e+06	2.96726e+06	4.47582e+06	5.33413e+06	3.8676e+06	5.98575e+06	6961754	9066100	2.95927e+06	6.46352e+06	6.2035e+06	10880000	2.96799e+06	8822993	5740393	2.8762e+06	3.66526e+06	4.50395e+06	2.56249e+06	QSGVDDMVLLPQITEDAIAANLRK	O00160	MYO1F
14058048	2	1.95143e+06	3.01112e+06	2.36133e+06	2692788	2.39805e+06	1.77585e+06	2182266	2.38323e+06	2895534	2.57946e+06	2.60751e+06	2.87699e+06	2.38988e+06	1.81373e+06	2.35373e+06	2.41903e+06	2.19076e+06	2.20581e+06	1.87433e+06	2.43769e+06	2.3511e+06	4275589	2865785	2.30871e+06	2.04272e+06	2.2169e+06	2.59313e+06	ILGLAIESQDAGIK	O00161	SNAP23
14083017	2	2642218	3.11408e+06	2.06085e+06	3.33733e+06	2019191	3.61557e+06	3.17801e+06	3.32283e+06	2502387	2687860	1.72446e+06	1.71016e+06	1.80105e+06	2.81454e+06	2250570	4155670	1794225	4.33346e+06	2.95865e+06	4.03122e+06	2.34501e+06	4.35878e+06	3259621	3.39328e+06	1.89331e+06	3357521	2159435	TTWGDGGENSPC[160.0307]NVVSK	O00161	SNAP23
14074620	3	9683230	3911830	7.64982e+06	12180000	6.61935e+06	3.67865e+06	6480306	3.84553e+06	7160337	5.47044e+06	5261124	3679737	6679824	4323452	2.57421e+06	2.18844e+06	6607439	3.13427e+06	3569141	3.08567e+06	8965315	1.49041e+06	4363884	6284973	8462926	4868295	10310000	ITNDAREDEMEENLTQVGSILGNLK	O00161	SNAP23
14049634	2	3.60064e+06	4127594	2.89183e+06	2120566	4230340	4123967	5.0284e+06	4.71959e+06	3.9492e+06	4.2499e+06	4319384	2.97048e+06	2.87972e+06	2.68379e+06	3.43951e+06	4065327	3.54658e+06	4.19879e+06	3.91943e+06	3.94743e+06	3.7795e+06	6627667	3684862	3.60911e+06	3086299	3.72158e+06	3.09747e+06	VLELDPALAPVVSR	O00170	AIP
14049900	2	1.21493e+06	1.792e+06	1.1379e+06	1696202	1.67224e+06	2158780	1.65431e+06	2.40219e+06	1664365	1.71653e+06	1.88759e+06	1.54661e+06	1.26792e+06	1.5266e+06	1.7235e+06	2.05611e+06	1.67443e+06	1.80835e+06	1.90166e+06	1.4922e+06	1257134	2.48117e+06	1.39822e+06	1.34149e+06	1.69531e+06	1.59898e+06	1.08122e+06	YYDAIAC[160.0307]LK	O00170	AIP
14055879	2	13760000	14480000	11940000	12580000	16000000	21710000	19270000	17630000	18090000	20650000	7.76411e+06	10250000	11390000	12240000	16430000	21540000	13150000	25710000	22390000	13830000	12320000	19400000	15580000	10980000	11430000	14200000	11360000	FEDGGYVVC[160.0307]NTR	O00182	LGALS9
14044948	2	11160000	12120000	15400000	10090000	14890000	23510000	22710000	19860000	23860000	21050000	10120000	19310000	14520000	17460000	18310000	22920000	19510000	28730000	21360000	17250000	12600000	21150000	15020000	15380000	9949628	13270000	12650000	SILLSGTVLPSAQR	O00182	LGALS9
14054478	2	5388503	6548082	4.95986e+06	4.52363e+06	4.68297e+06	7.45838e+06	6293804	6.1601e+06	7674582	5377007	3.48545e+06	4880291	5.12009e+06	5708045	5553056	7.20901e+06	6616750	8483904	7.08719e+06	5192471	4.1604e+06	6.3181e+06	4.68822e+06	4.73499e+06	4240687	5.86398e+06	5.18163e+06	QNGSWGPEER	O00182	LGALS9
14077428	2	17330000	16380000	12340000	12840000	13420000	20840000	18310000	17520000	21180000	18340000	12500000	19390000	18210000	22180000	19410000	19810000	14860000	22310000	20530000	14690000	15220000	17920000	19330000	18440000	11120000	14010000	14890000	NTQIDNSWGSEER	O00182	LGALS9
14084396	2	3854025	4.06329e+06	3134881	2.9038e+06	2843232	2.88571e+06	4062843	3.84604e+06	5.33693e+06	3193852	3.43924e+06	3906752	3.40759e+06	5822539	4.1035e+06	2.41859e+06	6.5287e+06	3.8801e+06	2.91697e+06	1.24675e+06	4104380	1.73569e+06	3334274	4448138	3.74565e+06	2.08133e+06	3689259	LEVGGDIQLTHVQT	O00182	LGALS9
14083166	2	1.95299e+06	1.53802e+06	1447089	3203975	2584300	1.13729e+06	1.39645e+06	751961	1.892e+06	2.11595e+06	1998918	393460	1.90623e+06	830615	683882	208812	764138	507311	1.1911e+06	684571	1.02833e+06	649100	1.81652e+06	1.62712e+06	1.75501e+06	804088	1.0149e+06	INEELESQYQQSMDSK	O00193	C11orf58
14066669	2	1.51397e+06	1.39912e+06	1.28456e+06	1.22538e+06	1.92095e+06	1.84589e+06	1.97452e+06	1.77005e+06	1955411	1.73355e+06	2.00798e+06	1361444	1.18388e+06	1.84216e+06	1.92069e+06	1.46444e+06	1.46264e+06	1.32786e+06	1.24259e+06	1.37297e+06	1.23722e+06	1.66678e+06	1.38205e+06	1.71825e+06	1.47055e+06	1.20653e+06	1.13024e+06	TVIGSVLLR	O00203	AP3B1
14064635	2	1.31036e+06	1.36305e+06	1.44531e+06	830427	1.24087e+06	1.96461e+06	1.89829e+06	2.05356e+06	1.97522e+06	1.6603e+06	1.14447e+06	2.59527e+06	1.4419e+06	1.61512e+06	2.16132e+06	2370231	1.63111e+06	1.42377e+06	1.52611e+06	1.90806e+06	1.98985e+06	1.60788e+06	1.53601e+06	1.6214e+06	1.20659e+06	1.73137e+06	1.96789e+06	LQILNLGAK	O00203	AP3B1
14046811	2	2122189	2.27751e+06	2.40868e+06	1795840	2.32904e+06	3.14345e+06	2.89376e+06	2.67067e+06	2.55112e+06	2.11803e+06	1.27962e+06	2602488	2.11663e+06	2762342	3.33994e+06	3.81804e+06	2.24426e+06	2749369	2.03424e+06	4.11121e+06	2.20357e+06	3.41329e+06	1.89653e+06	2.64685e+06	2.40069e+06	2.04062e+06	2700261	LLTQYILNLGK	O00203	AP3B1
14055062	2	1.21653e+06	1613509	1.69641e+06	916480	1.34285e+06	2.44103e+06	1.96727e+06	1.92256e+06	2.64196e+06	1.56692e+06	680544	2.43771e+06	1.80067e+06	1.96158e+06	2.34096e+06	2753339	3.05979e+06	1.91491e+06	1.11362e+06	1.02492e+06	2587392	2.50513e+06	1.66749e+06	2.51051e+06	1.87658e+06	2.27311e+06	1.98883e+06	VPIIVPIMMLAIK	O00203	AP3B1
14050509	2	3631460	3.79803e+06	3.05415e+06	1.98609e+06	3092261	4929300	5070762	4433689	5.34213e+06	3508696	2748868	4356310	2.91416e+06	5276083	4986727	4.67779e+06	5223808	4.44861e+06	3.21232e+06	6196305	4.37319e+06	4.39725e+06	3.10677e+06	6476608	3.87355e+06	8304514	5.97073e+06	LLDSITVPVAR	O00203	AP3B1
14064409	3	5847308	5760212	5611475	6191117	6315108	8324265	7.90069e+06	8996491	7.07503e+06	8.09689e+06	5.64e+06	4.22351e+06	4.9872e+06	5844330	6819965	7823909	5722967	7210217	7.1688e+06	6210934	5154708	6334611	6568702	7.92116e+06	5548029	5133548	4745834	VVNVANVGAVPSGQDNIHR	O00203	AP3B1
14082736	2	1.73149e+06	1417424	1299828	799169	1.19931e+06	1.8538e+06	1.47826e+06	1.51297e+06	1.73561e+06	1745650	300854	842043	928084	1.09206e+06	1425344	1.7382e+06	1675501	1.13811e+06	1.37856e+06	2.37174e+06	1.75446e+06	1.72682e+06	1.31665e+06	2.11044e+06	1.41043e+06	1.33756e+06	1.83705e+06	ASILWLIGENC[160.0307]ER	O00203	AP3B1
14058094	2	2.01957e+06	2.88107e+06	3.8042e+06	3186167	4.27286e+06	4.09135e+06	3.78375e+06	4441314	2.1792e+06	3.04801e+06	2.59594e+06	1598029	1.22542e+06	1.27675e+06	2964949	2266165	2.40072e+06	4594381	4635415	2.51864e+06	2.53649e+06	3.51598e+06	2.61215e+06	2.21381e+06	2.73982e+06	2861861	3.3127e+06	TLLWTELFR	O00217	NDUFS8
14061328	2	2822419	2.9061e+06	2.54073e+06	2.67083e+06	2.29522e+06	3.06827e+06	2.61546e+06	2.88647e+06	2.97307e+06	3.27038e+06	3.41621e+06	4.95062e+06	4.71249e+06	4699967	3857603	4059060	2831032	3.30232e+06	2854574	4570007	5.09015e+06	3279212	3.5306e+06	2.50773e+06	2.82393e+06	3.97696e+06	3.73044e+06	LSQMILDK	O00231	PSMD11
14050557	2	1.35262e+06	3256214	1.53364e+06	2.36208e+06	1.53312e+06	3.91489e+06	4.33508e+06	3.71195e+06	3942961	1.91523e+06	992318	459837	877418	1.57966e+06	2520862	3.93914e+06	1.87814e+06	3.80383e+06	3.18037e+06	3.36082e+06	1.70361e+06	4.4074e+06	1.87283e+06	3.22219e+06	2.54104e+06	3.68435e+06	1.03404e+06	TGQAAELGGLLK	O00231	PSMD11
14048417	2	4.75545e+06	4.56092e+06	3.72052e+06	3.26473e+06	3.36347e+06	4.28104e+06	3.97937e+06	4.13321e+06	3735443	3.45002e+06	2.51069e+06	4768005	3.97934e+06	4871375	4.14186e+06	5.96799e+06	5286888	4.51628e+06	3928104	5194766	4.99062e+06	4983051	4327650	3.80236e+06	3088893	3.58198e+06	4651829	EQSILELGSLLAK	O00231	PSMD11
14054324	3	1.43744e+06	2.08248e+06	2.23972e+06	1812400	1.60173e+06	2.16124e+06	2.07617e+06	1.98158e+06	1.47273e+06	1.86781e+06	1.13024e+06	1.17504e+06	1.73377e+06	1.77802e+06	1.88462e+06	2.91459e+06	1.64339e+06	2.61055e+06	2.08753e+06	2.83445e+06	1.51208e+06	2.05223e+06	1.93844e+06	1.82752e+06	1.45038e+06	1.81734e+06	1.47254e+06	AELRDDPIISTHLAK	O00231	PSMD11
14069116	2	4.43623e+06	3.58251e+06	2982485	3718132	2578832	4.46704e+06	4285764	3.45262e+06	4.58413e+06	3928722	2.56251e+06	3.79757e+06	3.65778e+06	4.69818e+06	3903445	5.34127e+06	4632754	4569009	3.86762e+06	4488274	5.52353e+06	5.53982e+06	4410392	4.4753e+06	3.1634e+06	5.80321e+06	4.55488e+06	LYDNLLEQNLIR	O00231	PSMD11
14060515	2	3.68186e+06	4050422	4.26575e+06	2419340	2928866	4.65453e+06	4540390	4323276	5.51616e+06	4.14205e+06	2.76145e+06	4648590	3.93521e+06	4107135	4.0536e+06	4297164	5397401	5273128	3.32261e+06	5832605	3.78081e+06	4860038	4911732	4.12512e+06	3622254	4814994	4790364	LFTTMELMR	O00232	PSMD12
14056769	2	3.02644e+06	3.06274e+06	2.85345e+06	1.83627e+06	2106362	4.15506e+06	4.29923e+06	4.10057e+06	3.78194e+06	3.36949e+06	1.70663e+06	3234103	2629777	2680041	3.05064e+06	4624544	3368200	4.03932e+06	3196716	3350763	2907106	4424505	3.9382e+06	2.09146e+06	2417439	4.21301e+06	3.35853e+06	LNSLMSLVNK	O00232	PSMD12
14051230	2	3356082	3.10244e+06	2357647	2.37031e+06	1.76821e+06	2.78231e+06	2943163	2.44128e+06	3.04506e+06	2.56383e+06	1793277	3.23987e+06	2491742	3.60461e+06	2.78086e+06	3.35851e+06	2.96152e+06	3442573	2.47342e+06	3.4293e+06	3.44985e+06	3.59517e+06	3074813	2868807	2.56823e+06	3.69079e+06	3171034	FFQEENTEK	O00232	PSMD12
14048749	2	2.7791e+06	2.34797e+06	2.16438e+06	1.81835e+06	1785958	2481788	2.28186e+06	2.44845e+06	2.74966e+06	2.48871e+06	1.65403e+06	2.37627e+06	2302872	2.46823e+06	2.68135e+06	3.03394e+06	2.52679e+06	3065509	2470409	3.27962e+06	3.10336e+06	3.21042e+06	2.78472e+06	2.29858e+06	1.54964e+06	2.70299e+06	2.82664e+06	TASDMVSTSR	O00232	PSMD12
14066989	2	506485	644752	438258	335289	405154	737912	840212	691978	740428	731788	278049	607090	502734	939569	623394	1.0692e+06	893472	787456	701390	792880	970984	663057	838351	817043	317661	1.60727e+06	1.3966e+06	LC[160.0307]LAVK	O00232	PSMD12
14074646	2	3.63667e+06	2.64127e+06	2696845	1472281	1.299e+06	3.75979e+06	3235834	2.64658e+06	2983781	1.55336e+06	1.87586e+06	2.34755e+06	1.9787e+06	2.45693e+06	2.89877e+06	3833921	3.22308e+06	3.11042e+06	2612199	4.82948e+06	3.90933e+06	3.42259e+06	3.73805e+06	2.76652e+06	2.17519e+06	4106815	4.99076e+06	EWDLLNENIMLLSK	O00232	PSMD12
14072847	3	5484996	4362866	4727556	2.98907e+06	4500137	7038825	6913825	6237082	7.15711e+06	4.08311e+06	2505670	6.86828e+06	3400813	6.37005e+06	7096430	5.72432e+06	7.75232e+06	6.74e+06	5.08735e+06	8.13183e+06	8043942	6993846	5001761	6.4057e+06	3.48226e+06	7116321	8787237	SVVLYVILAPFDNEQSDLVHR	O00232	PSMD12
14072691	2	4.60224e+06	5.09694e+06	4352133	3.76471e+06	2.92541e+06	5244461	5226912	6238935	5.35583e+06	4.29561e+06	2.21628e+06	4531222	4.13953e+06	4.7762e+06	4.5916e+06	5.77024e+06	4644285	5025183	4.45003e+06	5.35505e+06	5084985	5.49284e+06	5.66381e+06	5142373	3.10584e+06	5.58744e+06	4824354	AIYDTPC[160.0307]IQAESEK	O00232	PSMD12
14073953	2	6.66431e+06	4.79751e+06	4.32029e+06	3.55942e+06	3.43167e+06	6137183	4.9763e+06	6284527	6669524	4710709	3.11916e+06	6277983	4237297	7185167	5.22365e+06	6.87786e+06	5.81633e+06	5358935	4200754	6337268	6.60663e+06	5252465	4856905	5739391	2904162	6.40743e+06	5543372	GSLESPATDVFGSTEEGEK	O00232	PSMD12
14070392	2	3.81374e+06	3.8199e+06	3.08569e+06	2.85221e+06	2479193	3.05115e+06	4.24396e+06	2.85818e+06	3.30937e+06	2947365	1883191	3.81751e+06	3780358	4.36081e+06	2.81673e+06	3.26784e+06	3.91637e+06	3.18166e+06	2924090	4.34881e+06	4715990	3828175	3.28151e+06	2.98341e+06	2.71937e+06	3.37498e+06	5.78887e+06	LQEVIETLLSLEK	O00232	PSMD12
14079975	2	3.31049e+06	2.83857e+06	1769112	1578421	1283718	1.65339e+06	2.16337e+06	1.86653e+06	2567893	2.01249e+06	727176	2315813	2.32068e+06	2663000	1453744	2.17406e+06	3.83411e+06	1.69581e+06	1198074	2.03982e+06	4273601	1.4105e+06	2.78828e+06	2.82883e+06	2.0925e+06	3.06427e+06	3.7677e+06	WSTLVEDYGMELR	O00232	PSMD12
14046766	2	3.14079e+06	3.02201e+06	2.84258e+06	3313916	5271874	4.00364e+06	3.58921e+06	3.76161e+06	3.86267e+06	3.96187e+06	4618284	2798612	3.09948e+06	3.04662e+06	3641793	2.54162e+06	2097856	3.8238e+06	4.63729e+06	2.86148e+06	2.73469e+06	4307102	3.4393e+06	1.8265e+06	3.31638e+06	1.48485e+06	1.30257e+06	LGQSESQGPPR	O00233	PSMD9
14051247	2	4453207	4504637	2930924	4230345	5535885	3.96656e+06	3243238	3453246	3.51821e+06	4.1117e+06	5.63109e+06	3.47352e+06	4979442	5043529	3.83689e+06	3.32859e+06	3.24836e+06	3.76295e+06	4671513	2441774	3.29421e+06	3866276	4.06727e+06	4657557	4.51102e+06	2.78357e+06	2.59632e+06	ANYDVLESQK	O00233	PSMD9
14064286	3	1.55826e+06	3.40016e+06	2.50621e+06	2.0856e+06	3970932	3937441	3100366	2.80099e+06	2.73864e+06	3056267	3.31997e+06	2032005	1.72409e+06	1.70312e+06	3.98718e+06	2.22508e+06	1.60336e+06	4.01951e+06	4.63343e+06	2.10465e+06	2733637	3.90238e+06	2.86974e+06	2.04926e+06	3424822	1.29422e+06	1.67861e+06	HNIIC[160.0307]LQNDHK	O00233	PSMD9
14073412	2	4.39338e+06	6.28784e+06	3.91275e+06	5.16793e+06	6227066	5.98e+06	4740423	6068276	5541518	4.79282e+06	5813761	3.39649e+06	4.01688e+06	2960626	4253280	3.5966e+06	4.05917e+06	5.05773e+06	6.20417e+06	4.04631e+06	3.45576e+06	4415263	3619275	3.93777e+06	6.60736e+06	3495155	2.53822e+06	GIGMNEPLVDC[160.0307]EGYPR	O00233	PSMD9
14045772	3	20200000	21670000	23780000	25300000	45920000	26490000	24710000	24000000	28430000	32120000	30380000	15800000	20930000	16740000	17510000	13560000	17540000	20910000	22150000	18270000	22580000	18980000	26900000	16550000	39290000	11230000	12650000	VC[160.0307]IESEHSMDTLLATLK	O00244	ATOX1
14074860	2	4.26595e+06	3860099	4.9273e+06	8053200	3.90786e+06	4432087	4586814	5.52239e+06	4.37337e+06	5790081	4740460	2968578	4830365	3.99706e+06	3.5679e+06	4.19574e+06	3.63782e+06	3.62622e+06	3838416	3.15476e+06	3.37069e+06	3.72928e+06	3834718	5642017	5561449	7613327	4110711	GDQPAASGDSDDDEPPPLPR	O00264	PGRMC1
14068320	2	18000000	14830000	19500000	25160000	18440000	17250000	17670000	21210000	20880000	19660000	21230000	16440000	18260000	19570000	16550000	14700000	17100000	12850000	15200000	12620000	12820000	18430000	15140000	17450000	20730000	16560000	15160000	FYGPEGPYGVFAGR	O00264	PGRMC1
14068895	2	5.90666e+06	1.80819e+06	5.75023e+06	7326985	7077818	9210518	8646607	9477141	8618971	8.25167e+06	8.231e+06	6.028e+06	6.32557e+06	4531409	6196171	6.80838e+06	4.90593e+06	7980220	7.66869e+06	6.80345e+06	7.28266e+06	1745472	3833088	8967485	9211523	8151868	7014069	EGEEPTVYSDEEEPK	O00264	PGRMC1
14073643	3	11390000	2.34186e+06	18570000	18780000	16630000	13870000	15510000	14910000	13350000	14240000	16240000	6.27025e+06	11310000	4.79638e+06	9709664	8138001	8980291	7885487	10540000	9118904	10140000	1188714	6344541	14530000	16620000	11640000	10960000	DEYDDLSDLTAAQQETLSDWESQFTFK	O00264	PGRMC1
14052580	1	1.66078e+06	378148	1.37367e+06	2.37748e+06	1.74206e+06	91286.5	530188	210351	810966	585898	1456601	689045	1.34115e+06	1.06728e+06	101471	0	883944	331443	56488.1	696993	1.52195e+06	29802.8	847265	1.32367e+06	2.40256e+06	150168	1.76569e+06	EISGLK	O00291	HIP1
14074743	3	2.10835e+06	1.98643e+06	1.2429e+06	1.22082e+06	2.5292e+06	2831323	2.43109e+06	1.94337e+06	2.41881e+06	2.23616e+06	587855	1.0724e+06	918527	834712	797306	1289839	731614	1.07436e+06	772506	2.0142e+06	1.82698e+06	1.29397e+06	2.03252e+06	2.01195e+06	2.62306e+06	560077	1.28942e+06	ASALSEHISPVVVIPAEASSPDSEPVLEK	O00291	HIP1
14045310	2	106800000	112500000	93680000	100900000	98990000	108200000	108900000	99220000	100400000	116000000	102900000	88180000	93100000	91340000	108700000	104200000	85020000	115400000	117900000	101600000	98610000	113400000	94570000	108700000	113500000	76610000	81740000	NSNPALNDNLEK	O00299	CLIC1
14055852	3	25030000	28140000	25450000	26050000	28180000	19740000	23910000	21250000	22030000	23450000	28420000	31590000	25800000	22230000	22320000	15210000	30360000	20930000	14200000	37230000	39370000	21550000	25020000	20200000	33020000	19750000	24930000	LAALNPESNTAGLDIFAK	O00299	CLIC1
14056052	2	65150000	88590000	98060000	89320000	77460000	96860000	76730000	111200000	86850000	107500000	105800000	91520000	100900000	96280000	101500000	72760000	65900000	80820000	91600000	81410000	74930000	82120000	83620000	84310000	71440000	61420000	59570000	GVTFNVTTVDTK	O00299	CLIC1
14062254	3	17440000	16780000	17630000	19330000	17960000	15140000	18370000	15450000	13900000	16330000	15420000	12200000	12210000	12440000	13190000	12720000	15400000	15300000	15610000	17310000	17580000	16190000	12460000	15430000	17040000	12250000	12410000	FLDGNELTLADC[160.0307]NLLPK	O00299	CLIC1
14053784	2	30280000	33980000	27000000	31840000	35010000	38610000	32130000	33020000	28970000	34180000	34060000	26290000	31160000	30040000	27060000	26650000	20770000	33690000	33510000	27680000	29430000	34830000	27580000	28760000	36520000	21030000	23470000	FSAYIK	O00299	CLIC1
14048781	2	58970000	65340000	52590000	54450000	54590000	66740000	55100000	55160000	53970000	72850000	41410000	36720000	34770000	32650000	48960000	47920000	47020000	58460000	68660000	77660000	59770000	52800000	48490000	43100000	66110000	35160000	43970000	IGNC[160.0307]PFSQR	O00299	CLIC1
14058135	3	9072035	6692231	36470000	27260000	35790000	24560000	36560000	19050000	19460000	28170000	21430000	7.53517e+06	8875182	8662165	5.39051e+06	12310000	7.64023e+06	14630000	23850000	40270000	15300000	4.22682e+06	12410000	11020000	20210000	17070000	13810000	IEEFLEAVLC[160.0307]PPRYPK	O00299	CLIC1
14055920	2	20440000	18550000	19490000	31260000	23580000	28310000	31210000	39220000	23020000	31170000	25520000	16280000	20040000	21250000	24080000	33770000	14130000	28580000	36000000	25060000	25640000	38380000	32430000	23790000	18690000	23040000	18760000	LHIVQVVC[160.0307]K	O00299	CLIC1
14064296	2	3.77451e+06	5461376	7463401	2.94726e+06	6998382	7.62725e+06	3.17509e+06	7243769	4.52399e+06	2911827	4.34876e+06	5.90492e+06	3.56923e+06	3952551	5.38414e+06	4899231	4695596	3.37418e+06	4334534	8.01603e+06	5.23601e+06	11100000	6153672	4.63607e+06	4.59972e+06	4.75653e+06	3323384	LFMVLWLK	O00299	CLIC1
14059054	2	66260000	72810000	73540000	75080000	89710000	64100000	69460000	73550000	76490000	82520000	80580000	71860000	74950000	70620000	66980000	31080000	68560000	65660000	54450000	27440000	31490000	46070000	69960000	54820000	66320000	30850000	46380000	n[43.0184]AEEQPQVELFVK	O00299	CLIC1
14044624	2	25620000	34760000	26670000	28540000	29820000	35540000	31800000	29430000	33290000	33370000	26560000	23640000	25560000	25120000	27800000	26450000	22730000	30670000	32840000	30830000	29040000	32910000	25640000	23780000	34060000	19370000	19460000	YLSNAYAR	O00299	CLIC1
14062625	2	1.97532e+06	3.32516e+06	2.228e+06	4146500	4123589	3.2419e+06	9562603	3.62093e+06	2.0811e+06	7.43176e+06	4408967	4564151	3.70945e+06	5.72361e+06	5531216	3824433	5400119	7.99035e+06	8635053	2.26186e+06	1.43265e+06	5570346	2.96168e+06	2.76692e+06	3.48396e+06	1.43046e+06	1.38817e+06	LFM[147.0354]VLWLK	O00299	CLIC1
14069031	2, 3	91010000	111500000	100100000	118500000	104400000	122500000	118000000	106700000	113800000	118900000	82320000	77290000	86970000	72410000	81300000	86000000	108100000	108800000	106700000	112600000	104000000	120200000	98730000	100400000	116100000	70260000	74710000	EEFASTC[160.0307]PDDEEIELAYEQVAK	O00299	CLIC1
14074179	3	4.73586e+06	34970000	41950000	22960000	41070000	74920000	49410000	95170000	29020000	67580000	92450000	59670000	35360000	58560000	71600000	72350000	3.84832e+06	75530000	95060000	114300000	7.86114e+06	119400000	60700000	7774644	27260000	14930000	7020332	VLDNYLTSPLPEEVDETSAEDEGVSQRK	O00299	CLIC1
14068510	2	146500000	160600000	123000000	123800000	117600000	142900000	132400000	143600000	131900000	145500000	134200000	145500000	137300000	131100000	130400000	126600000	121000000	135800000	134000000	145400000	144100000	142800000	156500000	122700000	146600000	137700000	124200000	LAALNPESNTAGLDIFAK	O00299	CLIC1
14068279	2	96540000	81570000	73980000	91870000	74370000	87540000	90960000	89300000	83540000	84080000	70990000	64260000	71210000	66690000	72310000	73230000	64860000	72840000	93780000	95650000	99450000	86060000	65560000	75330000	84920000	59930000	65360000	FLDGNELTLADC[160.0307]NLLPK	O00299	CLIC1
14074604, 14076881	2, 3	197700000	145200000	143300000	189800000	150800000	86700000	126800000	94630000	142100000	132800000	121500000	137400000	179400000	131100000	88650000	52990000	150300000	87320000	73320000	70570000	154400000	59440000	106800000	139000000	183500000	84860000	122200000	VLDNYLTSPLPEEVDETSAEDEGVSQR	O00299	CLIC1
14081271	2	18800000	2.63892e+06	11380000	16220000	11710000	4.20612e+06	12900000	4286748	11760000	8222206	3.85063e+06	1.56022e+06	3346432	1.52669e+06	1.46506e+06	2030932	8891191	3.29601e+06	3.31273e+06	5.58405e+06	18690000	1.01821e+06	3400818	15800000	14840000	11080000	15560000	IEEFLEAVLC[160.0307]PPR	O00299	CLIC1
14078384	3	179500000	52080000	184300000	184500000	203600000	99400000	206200000	94970000	157500000	151800000	107700000	48090000	76110000	57370000	45170000	58260000	88870000	75970000	101300000	157200000	214800000	34250000	87220000	158600000	211700000	117500000	154900000	LC[160.0307]PGGQLPFLLYGTEVHTDTNK	O00299	CLIC1
14066151	3	3.99821e+06	4.21954e+06	4.24421e+06	4.68242e+06	7443456	4165380	5108680	3.97521e+06	3066096	4.43536e+06	3.75231e+06	3321923	3.38115e+06	2759685	3.28253e+06	2.26364e+06	4272919	3104319	3561894	2.98938e+06	2.55727e+06	4.16107e+06	3625270	2869650	4678992	3613766	2454612	LHPVILASIVDSYER	O00303	EIF3F
14048879	2	4729496	5.8661e+06	5916054	5.71389e+06	7.68947e+06	7.27188e+06	4916013	7787758	5.19822e+06	4645766	5.64109e+06	3.11328e+06	3.54086e+06	3593244	4603359	3.82053e+06	5253174	6.47835e+06	6844877	4014258	3.13404e+06	6.12365e+06	3518204	4.39497e+06	5.83575e+06	4597203	3.22238e+06	VIGTLLGTVDK	O00303	EIF3F
14081779	2	1.93862e+06	1.85659e+06	2062647	2539115	2.95451e+06	2529749	2.15691e+06	2.41244e+06	1.7427e+06	1867325	2355556	1625435	1.0735e+06	1.66518e+06	2.16706e+06	1.74924e+06	1.79624e+06	1936618	2.53967e+06	1.88327e+06	1.71939e+06	1.75858e+06	1.78768e+06	1.81909e+06	1.68178e+06	2.03081e+06	1.25354e+06	VIGLSSDLQQVGGASAR	O00303	EIF3F
14058717	3	1.33392e+06	1.28422e+06	1.95874e+06	1.26701e+06	1.21387e+06	1.84426e+06	1743728	1.15724e+06	1.76377e+06	1.50316e+06	1714035	1.81063e+06	2206892	1.70579e+06	2.42268e+06	1.99738e+06	2.58419e+06	1.2496e+06	1.08918e+06	1.5754e+06	1.91382e+06	1897466	1.32882e+06	1.77074e+06	1.7694e+06	1.52553e+06	1.73815e+06	LVLEQVVTSIASVADTAEEK	O00410	IPO5
14057132	2	965628	735527	1299446	986639	1.07439e+06	1.31178e+06	1.71921e+06	916244	1.34871e+06	698859	556903	604505	509586	489981	380286	860622	1.00855e+06	1.10517e+06	1.19033e+06	137195	923605	610979	1.03068e+06	1260726	988494	940646	1.21397e+06	SLLIPYLDNLVK	O00410	IPO5
14063150	2	1634070	1.68983e+06	2.00414e+06	1.84789e+06	1.55017e+06	1.75787e+06	2.19999e+06	1.64658e+06	1.69823e+06	1340432	2.22804e+06	3.15147e+06	2.04813e+06	1.94632e+06	2805704	1.88428e+06	2.36707e+06	2331901	2.08004e+06	2.55412e+06	1890982	2.17602e+06	1776528	1292007	2.11131e+06	2.9015e+06	1783424	EGFVEYTEQVVK	O00410	IPO5
14066809	2	804620	1.42736e+06	936003	667969	839869	1.61189e+06	1727519	1.20675e+06	1.47829e+06	1.3228e+06	553753	617833	565086	1.05488e+06	976554	1.72145e+06	758761	1.66114e+06	1.56401e+06	1.45037e+06	1275922	2.22129e+06	1288396	1.01326e+06	1.07563e+06	1.04061e+06	644387	LC[160.0307]GDTSLNNMQR	O00410	IPO5
14072562	3	3855055	298902	2.86454e+06	3198965	2.40066e+06	1.78224e+06	4.15515e+06	1.42689e+06	2.31377e+06	1.57319e+06	1.53802e+06	468424	1134646	594926	748449	1.05359e+06	1.39753e+06	1.19008e+06	1.82823e+06	1.94818e+06	3.41198e+06	256236	636552	2.75812e+06	2.58043e+06	2.21657e+06	2.11114e+06	EEAVQTFNYLC[160.0307]DLIESNHPIVLGPNNTNLPK	O00410	IPO5
14077565	3	1.50019e+06	2.76522e+06	2260639	2.60062e+06	1.92847e+06	3.23276e+06	2.39107e+06	2.09702e+06	2.82356e+06	2.12379e+06	1.85014e+06	1.93838e+06	2.66749e+06	2.48676e+06	2.73339e+06	2.47883e+06	2.67764e+06	2.8479e+06	3127933	2.2335e+06	2.39311e+06	2.88538e+06	2.58136e+06	2303828	2737830	1154286	1.76225e+06	YAEYFLRPMLQYVC[160.0307]DNSPEVR	O00410	IPO5
14072427	2	2.62177e+06	2.73965e+06	1.88391e+06	2363863	1.56355e+06	2.89753e+06	1871265	2.40541e+06	2.65164e+06	2629325	2215466	1819204	2.45507e+06	2.57459e+06	2.05264e+06	2.37786e+06	1.93526e+06	2.58548e+06	2.86897e+06	1.93863e+06	2.08904e+06	3.3046e+06	3.83973e+06	2.23282e+06	2.51929e+06	1.89467e+06	1.8204e+06	ENVNATENC[160.0307]ISAVGK	O00410	IPO5
14075969	3	3.73432e+06	3.6179e+06	3.49566e+06	2.56852e+06	2.11897e+06	2.96797e+06	3.15236e+06	2697053	2.78152e+06	2618626	2.00293e+06	3200909	3.33402e+06	4314343	3264267	2.58891e+06	3358837	3.22019e+06	2.72277e+06	2.66914e+06	3.70366e+06	3021517	3.46359e+06	3532439	2.58074e+06	2.58434e+06	2434146	n[43.0184]AAAAAEQQQFYLLLGNLLSPDNVVR	O00410	IPO5
14072569	3	3298955	2.70169e+06	3.82039e+06	2.62926e+06	2.34386e+06	3040279	4.21288e+06	2.59452e+06	2468041	2.05136e+06	2.00964e+06	2898007	2.41278e+06	1.93204e+06	2.66208e+06	2.96097e+06	4.03839e+06	3.0026e+06	1.75134e+06	3.79769e+06	3.92353e+06	4944486	2540005	4.10904e+06	3392194	2.97722e+06	3120633	HFADLLPGFLQAVNDSC[160.0307]YQNDDSVLK	O00410	IPO5
14051177	2	1.28015e+06	1.46279e+06	1.24516e+06	1.16808e+06	1.69048e+06	1.7426e+06	1.47596e+06	1.51414e+06	1.62792e+06	1.17767e+06	1.35162e+06	1.1315e+06	1042037	1.26745e+06	1.07026e+06	1.76646e+06	1.37056e+06	1.53039e+06	1.55824e+06	1.34468e+06	1.27699e+06	2.00465e+06	1673362	1.52541e+06	1.15192e+06	1.61321e+06	1.17297e+06	GTDDSMTLQSQK	O00422	SAP18
14050978	3	4229253	3.54032e+06	5099246	2.9307e+06	4.15716e+06	5089756	5202537	4.56739e+06	4739620	3.86588e+06	3.55411e+06	5.26978e+06	4535203	4379759	5.69655e+06	4685279	4574174	4442309	3823845	5175702	4661548	4895828	3.19758e+06	3643177	3.70385e+06	4.15539e+06	3.99817e+06	TLESVDPLGGLNTIDILTAIR	O00429	DNM1L
14057207	3	2.72799e+06	3.42673e+06	3.36886e+06	3.32888e+06	2826102	4374719	3.9344e+06	4.1692e+06	3528942	3.45641e+06	1.95771e+06	2.98465e+06	2.463e+06	2903246	3.9104e+06	4935800	4.6813e+06	3665108	3.23213e+06	4.80251e+06	4.00446e+06	3944061	3.64396e+06	3664569	3.06976e+06	2185928	2.21351e+06	IIQHC[160.0307]SNYSTQELLR	O00429	DNM1L
14063423	2	1.96752e+06	2.41013e+06	2.55885e+06	1.48035e+06	1701787	3205381	2.82208e+06	2.75909e+06	2589730	2.10903e+06	926047	1.28581e+06	1.2262e+06	1.87174e+06	1695407	2.57676e+06	2413591	1.65145e+06	1.89575e+06	1.70257e+06	1.68301e+06	2.81393e+06	1.33162e+06	2.44683e+06	1.69125e+06	1.73837e+06	1.16823e+06	LGIIGVVNR	O00429	DNM1L
14067583	3	591097	824458	1.12862e+06	609724	575386	998485	1.27562e+06	1.06661e+06	1.01684e+06	944119	1.73865e+06	4.21751e+06	2.71869e+06	2076557	4.10011e+06	1.12756e+06	1.70856e+06	1.31306e+06	1.04904e+06	1.28287e+06	1.13472e+06	1.39107e+06	963717	1.18634e+06	965249	1.07056e+06	1.70586e+06	LHDAIVEVVTC[160.0307]LLR	O00429	DNM1L
14067466	3	2.52435e+06	3295714	3373602	1.63976e+06	2.91797e+06	4489596	4.00483e+06	4254025	4146740	3.91077e+06	2.63802e+06	3.24061e+06	2.42536e+06	3.31987e+06	4463917	3.7839e+06	3.12615e+06	3885227	4534224	3970146	3084444	3702592	3.43237e+06	3.27538e+06	2424280	2.02164e+06	1.31479e+06	RPLILQLVHVSQEDK	O00429	DNM1L
14058030	2	2.03379e+06	1.91455e+06	1955899	2.31227e+06	1.74824e+06	2508992	2.38275e+06	2.78569e+06	2.95114e+06	2438738	1.65933e+06	2.57876e+06	1.6187e+06	1.7478e+06	2261354	2.07676e+06	2414869	1.98953e+06	1.82192e+06	1.81956e+06	1.47289e+06	1.88125e+06	1.46063e+06	1.2092e+06	1644484	1.62743e+06	1.51186e+06	ALQGASQIIAEIR	O00429	DNM1L
14071960	3	7251331	5425307	7353014	5.76423e+06	5975120	7257484	7850673	6228110	7341538	5.41961e+06	6591519	7.26854e+06	6927654	6.58835e+06	8.3199e+06	7414744	6623896	6.81078e+06	6434519	6335142	6.36715e+06	7283162	5762593	5.58018e+06	6.44714e+06	4.23912e+06	4804759	LQDVFNTVGADIIQLPQIVVVGTQSSGK	O00429	DNM1L
14074086	3	12350000	12070000	9779088	12930000	8909875	10800000	12770000	9665492	11600000	10270000	9865462	11870000	13660000	13010000	12630000	9522326	10540000	10020000	9893923	9854162	9169238	11610000	10020000	11740000	12230000	8096436	7818137	LYTDFDEIRQEIENETER	O00429	DNM1L
14072687	3	1.7994e+06	2.98419e+06	3.58422e+06	2.23614e+06	2.66331e+06	3949905	4340024	2895904	3.12278e+06	3.26915e+06	3.0953e+06	4553431	3.78311e+06	4449611	4294763	3743303	3984547	2.55704e+06	2.03636e+06	3.34371e+06	4219382	4.57344e+06	2.63301e+06	4248477	2747301	2.56985e+06	2.83438e+06	FISNPNSIILAVTAANTDMATSEALK	O00429	DNM1L
14077730	2	2.00786e+06	1.43058e+06	1.90276e+06	1.88023e+06	1.78249e+06	2.07721e+06	2.40618e+06	2.00293e+06	2407482	2.0374e+06	2.09607e+06	1.91784e+06	3.13178e+06	1.94457e+06	2.14978e+06	2.12682e+06	1.89903e+06	1838696	1.66181e+06	1.92611e+06	2362142	1.90237e+06	1.51135e+06	2.35606e+06	2.00427e+06	1.75771e+06	2.09566e+06	LDLMDAGTDAMDVLMGR	O00429	DNM1L
14079121	3	6928532	4.59505e+06	5595868	7613382	6193596	3.96594e+06	5301273	4.61661e+06	5877058	5326270	4.40779e+06	4.85446e+06	5295824	5.66697e+06	4.44119e+06	4.56825e+06	5238545	3.55898e+06	3376393	7.56086e+06	5984372	4.25406e+06	4.09927e+06	5.6853e+06	6517829	4.97565e+06	7.90359e+06	INVLAAQYQSLLNSYGEPVDDK	O00429	DNM1L
14075094	2	2172432	1.82117e+06	1960197	1.83417e+06	1.74699e+06	2.4571e+06	2.079e+06	1.87139e+06	2.15712e+06	1.60945e+06	1.12679e+06	2.32591e+06	1.71227e+06	1.8685e+06	2.87369e+06	2399757	2.33966e+06	1.97188e+06	1.92987e+06	2.06063e+06	2.53194e+06	2.89437e+06	2147731	1805294	1.82791e+06	1.42548e+06	1.27408e+06	IFSPNVVNLTLVDLPGMTK	O00429	DNM1L
14079611	2	3946371	2.67934e+06	3517806	3172289	2817348	3.2685e+06	3681009	3.558e+06	3.88015e+06	3570732	2.63649e+06	3.93237e+06	3.23502e+06	3624141	2734824	4.29932e+06	3682341	4.50269e+06	3421360	2657710	3.27002e+06	3.77454e+06	3.03948e+06	3.10709e+06	3.57229e+06	4.63582e+06	4.7459e+06	QVGDIFSNPETVLAK	O00471	EXOC5
14055370	2	2.15855e+06	3.055e+06	4853603	3011371	1.67062e+06	3.4039e+06	3.78199e+06	2866053	2.84727e+06	2.70099e+06	1.5574e+06	2.39777e+06	1.47907e+06	2139324	2.6002e+06	4297855	2.5608e+06	5650547	4.92493e+06	2.89194e+06	2.49289e+06	7764863	6105910	4.80414e+06	2927871	3.9321e+06	4133619	FYSVNVDYSK	O00483	NDUFA4
14075225	2	5.90365e+06	6.44318e+06	8292277	4909702	3.50506e+06	7788432	7.45126e+06	5154902	9554726	4790317	1798562	3.41324e+06	1678374	2.41507e+06	3.63304e+06	8923276	11770000	9773705	6.12338e+06	7.26991e+06	9538528	7.93718e+06	7395651	9792041	4.37208e+06	16160000	16890000	LALFNPDVC[160.0307]WDR	O00483	NDUFA4
14077037	3	5.15874e+06	4826735	4822957	3.97783e+06	3614061	4540147	3.97014e+06	3547994	3.81475e+06	3926861	3109415	3.48427e+06	3252199	3.18033e+06	4154412	3.15715e+06	3.60644e+06	3289276	2658718	3682159	4.02442e+06	4.74876e+06	4.51718e+06	2.69909e+06	2.97632e+06	2.86494e+06	3020627	LGGGMPGLGQGPPTDAPAVDTAEQVYISSLALLK	O00487	PSMD14
14073231	3	5.51309e+06	3.93117e+06	5.48477e+06	4.28814e+06	4.48285e+06	4.60469e+06	4.82191e+06	4907013	4355351	3.76517e+06	4392467	6.52951e+06	5561440	4.1584e+06	4708289	6371117	4583260	4.25753e+06	4287786	6151400	5.6688e+06	7187645	4.17397e+06	4636658	4.49874e+06	3536531	4.99185e+06	VIDVFAMPQSGTGVSVEAVDPVFQAK	O00487	PSMD14
14074281	2, 3	4352544	2.95447e+06	3.3584e+06	2530257	2.89319e+06	3.11675e+06	1.53066e+06	3.43743e+06	2.80248e+06	1.97113e+06	3689079	2.83246e+06	3.36468e+06	4.15873e+06	4252376	3.31892e+06	2.88617e+06	2.54483e+06	2.88339e+06	4459760	4.62913e+06	4925150	3.64545e+06	2.77963e+06	2.85623e+06	3655585	4649585	AGVPMEVMGLMLGEFVDDYTVR	O00487	PSMD14
14078209	2	1.7517e+06	2.19951e+06	2.29162e+06	4932317	2.63481e+06	1.32509e+06	1.9171e+06	1559025	1.57212e+06	2133462	2824500	2.74402e+06	3.37055e+06	3.18816e+06	1.99793e+06	2013859	1.32578e+06	2.66649e+06	3.31441e+06	1.40373e+06	1.28521e+06	3.60643e+06	2.34542e+06	4.36526e+06	5594153	2.38256e+06	2554786	LNQNLNDVLVGLEK	O00499	BIN1
14071382	3	4798465	2.73007e+06	7.56067e+06	10140000	6.97044e+06	3.01085e+06	4.43801e+06	2.68395e+06	4950105	4124413	8820344	2.75716e+06	3798033	3.10799e+06	2.13697e+06	1.75313e+06	3.26482e+06	3.08909e+06	4718022	3.77604e+06	4365432	1.93819e+06	4.25495e+06	9489029	15640000	5490213	4.7556e+06	LNEC[160.0307]LQEVYEPDWPGRDEANK	O00499	BIN1
14076723	3	1641319	2.38399e+06	3.88297e+06	3.69801e+06	2.80983e+06	2.56913e+06	1.71405e+06	1.7882e+06	1.84449e+06	1996898	4.63394e+06	2.71183e+06	4.41203e+06	2536004	3864337	2.21825e+06	2144523	2902180	2.82346e+06	2383581	2.35123e+06	4.85246e+06	2.7746e+06	4582806	8832409	1.75728e+06	2.04548e+06	LVDQALLTMDTYLGQFPDIK	O00499	BIN1
14083703	3	2842788	3.1996e+06	2.86779e+06	2.79509e+06	1.75677e+06	3.20164e+06	3.12675e+06	2.92279e+06	2.50365e+06	2.92402e+06	1.33024e+06	1486731	1.74042e+06	2.15673e+06	2.62011e+06	3492398	3.06613e+06	2489751	2.52721e+06	25220000	4.63983e+06	4.01527e+06	3.50664e+06	3.37942e+06	2.69941e+06	2.13588e+06	4.66366e+06	SPHQNVC[160.0307]EQAVWALGNIIGDGPQC[160.0307]R	O00505	KPNA3
14069250	3	21380000	25830000	22360000	20800000	17860000	16320000	16610000	18070000	17880000	18800000	26080000	27870000	35870000	38280000	34230000	20240000	23760000	17410000	14470000	27380000	27690000	25440000	24870000	13960000	14040000	15050000	18350000	SIDNGIFVQLVQANSPASLVGLR	O00560	SDCBP
14074455	3, 4	22900000	43940000	26500000	27960000	25360000	19660000	19480000	20180000	19540000	23990000	27490000	26170000	38360000	37600000	34100000	20340000	29570000	20080000	19100000	24510000	21070000	24870000	25400000	13660000	14550000	19420000	16350000	VIQAQTAFSANPANPAILSEASAPIPHDGNLYPR	O00560	SDCBP
14080568	3	10070000	15280000	13390000	11710000	10950000	10400000	10600000	11190000	12520000	11280000	14440000	14180000	14330000	19810000	14060000	14010000	7831637	10300000	10440000	19200000	11920000	11980000	15620000	10270000	7414428	11990000	12190000	NGLLTEHNIC[160.0307]EINGQNVIGLK	O00560	SDCBP
14054471	3	1260129	717631	903765	431448	418937	532720	800524	574457	740816	328527	259924	915470	781265	631329	786095	1.47348e+06	1.8296e+06	934381	552827	1.07386e+06	1.57128e+06	816791	993543	851426	1247935	1.11446e+06	1.89033e+06	VDNMIIQSISLLDQLDK	O00567	NOP56
14073289	2	1.30769e+06	891456	956556	728955	343155	792137	893499	643238	980580	406448	349000	851060	1.05549e+06	1.01463e+06	874064	2.06061e+06	1.78347e+06	1.07984e+06	700495	1.0208e+06	1569777	1.12358e+06	1.01058e+06	1.13097e+06	848779	1.55642e+06	2.04336e+06	VDNMIIQSISLLDQLDK	O00567	NOP56
14078692	2	3343257	2.93102e+06	1.74069e+06	1796266	1.60046e+06	2.03881e+06	2.26812e+06	2.10847e+06	2.49617e+06	1833001	1732818	2.07686e+06	4.13478e+06	2.61283e+06	2.36002e+06	4.08704e+06	2545574	3.44763e+06	2711790	4.04971e+06	3.00744e+06	3932678	3.63327e+06	2.75811e+06	2.18372e+06	2.86536e+06	4.06392e+06	IDC[160.0307]FSEVPTSVFGEK	O00567	NOP56
14059168	2	610209	1.14588e+06	537738	493752	641077	192818	354801	449066	605326	506293	1.56174e+06	1.90626e+06	1683240	1.8827e+06	958794	67218	559212	266049	73778.2	591187	406514	118580	664440	1055635	600596	105288	1.19363e+06	QSSGASSSSFSSSR	O00571	DDX3X
14059188	2	4.36319e+06	4524886	3.31285e+06	2.14434e+06	3.12533e+06	4.37933e+06	5.10437e+06	4543028	4.71009e+06	3.34081e+06	2649291	3.59919e+06	2.98122e+06	4.28599e+06	4572888	6472017	4.82867e+06	4923190	4.63133e+06	5352403	4.81093e+06	6299405	4.40017e+06	4.64163e+06	3.57904e+06	6.708e+06	4.89217e+06	QYPISLVLAPTR	O00571	DDX3X
14058322	2	2.6101e+06	2.06751e+06	3.00782e+06	2.24515e+06	1.86163e+06	1.83342e+06	3462888	1.4758e+06	2.16692e+06	1.7985e+06	2.19886e+06	3.02442e+06	2.75076e+06	2.86852e+06	2.91677e+06	2.09702e+06	3.62759e+06	2.23527e+06	2.31804e+06	2.57607e+06	2.27925e+06	2405854	1.93758e+06	2.35925e+06	1.56578e+06	2.05293e+06	2.73025e+06	DLLDLLVEAK	O00571	DDX3X
14046135	2	5.23494e+06	4236548	4.17036e+06	3.97884e+06	3.38553e+06	2543679	4.41855e+06	4.0668e+06	5.32384e+06	3.84933e+06	3339895	4068699	3.47282e+06	4835825	4224608	3.78567e+06	5722766	4939747	3.33731e+06	5.21036e+06	4161176	3.56843e+06	4.14325e+06	4.17824e+06	3.65072e+06	3.64386e+06	5.28242e+06	VGSTSENITQK	O00571	DDX3X
14066337	3	4.02675e+06	3.5452e+06	2.86124e+06	3136291	1.76234e+06	3038923	3.85367e+06	2.95309e+06	2.97521e+06	2.57645e+06	2.0505e+06	3448446	2.98513e+06	3.79606e+06	3.48241e+06	3.9128e+06	4.1045e+06	3193108	3289495	4.06964e+06	3.94804e+06	4918847	2.8498e+06	3.86397e+06	2.86685e+06	4.17915e+06	3.28007e+06	HVINFDLPSDIEEYVHR	O00571	DDX3X
14050391	2	4.12706e+06	3666375	3.46862e+06	2.54233e+06	1.69653e+06	4.1074e+06	4.13529e+06	4.22814e+06	4.7354e+06	2.04284e+06	366823	3888215	3.93549e+06	5749902	4.26796e+06	6920367	5649733	3.88202e+06	3.3229e+06	4328200	3894081	5.11253e+06	3231082	3610716	3.28908e+06	4363485	3.62545e+06	SPILVATAVAAR	O00571	DDX3X
14053086	2	1749614	1.20022e+06	457504	701248	530879	538486	694434	657688	524303	314313	210514	1.64832e+06	706453	1.01477e+06	3.79297e+06	1.50916e+06	1.0979e+06	553870	453595	287068	1.40947e+06	3.74506e+06	473510	1.30088e+06	561848	1.50743e+06	1.82355e+06	SFLLDLLNATGK	O00571	DDX3X
14050272	2	14510000	13750000	15620000	14060000	13440000	13010000	15690000	17060000	17200000	12920000	12170000	15850000	10870000	15670000	13810000	16720000	17290000	14610000	12790000	14230000	14690000	13940000	15440000	13760000	11490000	20650000	18900000	MLDMGFEPQIR	O00571	DDX3X
14056729	3	1.24656e+06	9471293	3.3371e+06	1.99329e+06	1.59068e+06	5434945	2145376	5264433	4.63261e+06	4129567	2.54216e+06	7.57227e+06	5.61339e+06	6.55961e+06	8244776	8066887	6.09023e+06	5259801	4.02047e+06	4408011	2.89444e+06	9642858	4.88685e+06	6.58371e+06	2.58446e+06	6.21335e+06	5910639	VRPC[160.0307]VVYGGADIGQQIR	O00571	DDX3X
14053083	2, 3	1.85137e+06	760955	1490846	1.10114e+06	1.19284e+06	1.4379e+06	1.44982e+06	1.06422e+06	1.48078e+06	1305405	1.38905e+06	997783	1.11913e+06	1.42287e+06	751620	2.16437e+06	1.56154e+06	878097	1.63562e+06	1.69471e+06	1.91067e+06	892323	1.46544e+06	1.28266e+06	1360804	1.65363e+06	1.47311e+06	RDLMAC[160.0307]AQTGSGK	O00571	DDX3X
14062429	2	2.47783e+06	2.87469e+06	3.09714e+06	2.36516e+06	1.82758e+06	1.90398e+06	2.23129e+06	2.37887e+06	3164434	2.51117e+06	2.42891e+06	2.47869e+06	2.59742e+06	2904794	1.82617e+06	2.35271e+06	4.04156e+06	2.28815e+06	1.63703e+06	2348472	2.46498e+06	2276149	2.42187e+06	3.02355e+06	1.7601e+06	2222975	2.23312e+06	IGLDFC[160.0307]K	O00571	DDX3X
14060560	2	1.62666e+06	2.71766e+06	2.65102e+06	1.67731e+06	2157861	2.96502e+06	3.02712e+06	3.78159e+06	2.97482e+06	2.73397e+06	1.84151e+06	1.96724e+06	2.04409e+06	2.53357e+06	2.47991e+06	4.04275e+06	3467553	3.2568e+06	2888215	1429213	2.19909e+06	2.76325e+06	3111452	4.85622e+06	1.46539e+06	4384749	3.7735e+06	YLVLDEADR	O00571	DDX3X
14061285	1	1577474	1.43948e+06	1.0308e+06	900518	941741	1.21418e+06	1.28655e+06	990974	1.33936e+06	1.23789e+06	742482	840391	688224	938098	1.29057e+06	1.56197e+06	1.33374e+06	1.02173e+06	1.14324e+06	1.39651e+06	1445378	1.23644e+06	794954	988818	1.10185e+06	1139324	1.2537e+06	GGNSR	O00571	DDX3X
14074819	3	6268379	5.42461e+06	5131286	4551089	3.75842e+06	5.20799e+06	5298066	4987340	6459288	5203744	6.91038e+06	9183578	8448619	10010000	8.31601e+06	9061785	9437575	5.38973e+06	4463745	5731266	6696292	9363561	8831380	8946295	7785164	7.44726e+06	10520000	TAAFLLPILSQIYSDGPGEALR	O00571	DDX3X
14052689	2	3.4024e+06	3.80189e+06	4.22846e+06	4235639	5.76654e+06	5.06226e+06	4364421	4804566	4.54961e+06	5729278	4.53825e+06	3.65677e+06	3.26122e+06	2.23641e+06	3.91568e+06	3196218	4512866	4489313	4826457	3785998	3.41462e+06	3822181	2.2917e+06	3.3672e+06	4.29277e+06	4206088	3.30044e+06	ELDLNSVLLK	O00584	RNASET2
14047743	2	4839136	6.09112e+06	6.03529e+06	7.84851e+06	10180000	6.63811e+06	5.99728e+06	7836638	5706915	7072512	5685549	3.42561e+06	4.57945e+06	3399163	5441729	5.3211e+06	5368495	5243068	7.5336e+06	7352891	4862921	5.37537e+06	4.15031e+06	4.27841e+06	6310755	4.9483e+06	4.60788e+06	SWPFNLEEIK	O00584	RNASET2
14051072	3	1765336	2.25421e+06	2069936	2.15887e+06	3.19641e+06	2.77944e+06	2.06449e+06	2.66521e+06	2437213	2373704	2729899	1.50692e+06	1.89973e+06	1.94448e+06	1.27893e+06	1286298	1987711	1.85348e+06	1.9195e+06	1829895	1.91144e+06	1.37565e+06	1.55703e+06	1.65404e+06	2.37839e+06	1.70279e+06	1.62441e+06	HGTC[160.0307]AAQVDALNSQK	O00584	RNASET2
14076192	2	634722	1.11583e+06	771777	535068	1.50191e+06	1.59905e+06	1.15886e+06	1.77041e+06	1.2156e+06	1.53459e+06	1.26076e+06	477329	805045	871104	1.11837e+06	1.18169e+06	568621	1.34832e+06	3.17755e+06	1.27391e+06	1.43657e+06	985027	983568	927473	1.58625e+06	837273	905533	HGTC[160.0307]AAQVDALNSQK	O00584	RNASET2
14053496	3	2.0065e+06	2.31851e+06	1.97202e+06	2.25025e+06	1.76954e+06	1.46284e+06	1.89449e+06	2.0605e+06	2.10533e+06	2140065	1.78992e+06	1.96821e+06	2.29247e+06	1.95582e+06	1.84229e+06	1.87163e+06	1.99958e+06	1.96894e+06	2.12762e+06	1.92957e+06	2.40125e+06	2.39768e+06	2.15757e+06	1.8037e+06	1.71601e+06	1.62115e+06	1.68683e+06	DAQVVQVVLDGLSNILK	O00629	KPNA4
14080322	2	701813	630925	385770	44896.2	491831	694463	768068	988201	568705	825407	389954	338230	357195	372744	680794	845217	269214	1.21145e+06	1.41023e+06	654833	944662	948455	1.02776e+06	590276	287979	745072	392044	IEQLQNHENEDIYK	O00629	KPNA4
14074506	3	3.74894e+06	3.39272e+06	3.65597e+06	4.44374e+06	3746740	3.19606e+06	3.64621e+06	3.61577e+06	3646404	4.09575e+06	4006452	3020264	3.43624e+06	2.9744e+06	3.72068e+06	2470180	3.53643e+06	3.43943e+06	3.09416e+06	4579891	4760569	3579049	3.92809e+06	3620521	4.87204e+06	3.17478e+06	4279792	MAEDEAETIGNLIEEC[160.0307]GGLEK	O00629	KPNA4
14063574	2	112118	171439	102875	90591.5	62259.6	57404.7	75373.4	107076	131858	81251.8	87900.8	136772	64104.8	156537	135764	53110.2	243800	136360	4039.01	172149	165347	40605	130273	176643	57188.5	23766.4	209574	GYTQENQDTSSR	O00635	TRIM38
14074006	2	3.5393e+06	2.77758e+06	3.09432e+06	2.04698e+06	1.98214e+06	3199839	3.40364e+06	3.35377e+06	3.69307e+06	3.13251e+06	1.67958e+06	3578999	2.13311e+06	3.0871e+06	2.90885e+06	3.85358e+06	3.78429e+06	3.15956e+06	2567316	3291237	3064183	3.84497e+06	4.09734e+06	6737524	2.53727e+06	4781231	4.28982e+06	LVTVWSAPNYC[160.0307]YR	O00743	PPP6C
14078406	3	685127	1.21429e+06	943278	534216	947568	1.5111e+06	1.24874e+06	1.583e+06	1014322	954759	874519	852487	517692	1.18276e+06	1.56121e+06	1690426	1.21736e+06	1.0347e+06	1.42727e+06	1.85809e+06	1.29097e+06	1.56482e+06	1.29392e+06	1.44277e+06	673972	1.46091e+06	1.08166e+06	VFDMLTVAALIDEQILC[160.0307]VHGGLSPDIK	O00743	PPP6C
14080073	3	1.69252e+06	1.60496e+06	1.04467e+06	1115820	1.60353e+06	1.91921e+06	1.86909e+06	1.78279e+06	1.85446e+06	1.22868e+06	426546	1.35275e+06	1.71622e+06	714361	1.09507e+06	1.33079e+06	1.98006e+06	1.01639e+06	1.43074e+06	2435436	2.07288e+06	2.0373e+06	1.55649e+06	1.66161e+06	1.93886e+06	1.53964e+06	1.78419e+06	GAFC[160.0307]DLVWSDPEDVDTWAISPR	O00743	PPP6C
14044924	2	6965540	8.34384e+06	3.53079e+06	4428971	7938730	9634497	9084473	7646391	8.07183e+06	10430000	4.86827e+06	6606125	6014478	6.06184e+06	6647178	7.71556e+06	7.57456e+06	9662624	10480000	6.56644e+06	5787185	4592153	3803231	4.91056e+06	3654597	6199000	6922210	LPVSEGVFVVK	O00754	MAN2B1
14050243	2	4.60049e+06	5.49432e+06	3.52666e+06	2.63001e+06	4773609	6.43248e+06	4.83965e+06	6121495	6.00815e+06	3.78593e+06	4.16662e+06	4107073	3.73948e+06	4783026	4.99249e+06	5.40452e+06	3.78128e+06	5776059	5.92464e+06	4.59835e+06	3.36114e+06	2.82089e+06	2.08098e+06	2666145	2.32055e+06	4186218	3.69067e+06	LEMEQVWR	O00754	MAN2B1
14046721	2	2.40911e+06	6.61135e+06	3404008	3.09456e+06	5187357	4.25649e+06	3.86556e+06	5048700	3.85342e+06	4.81391e+06	6.41923e+06	3.58078e+06	3.54313e+06	3.50476e+06	2624541	3488857	4941121	5246635	4845014	3.51222e+06	2302948	2137657	2.19933e+06	3.00437e+06	2.38389e+06	2836132	2.92812e+06	LQETTLVANQLR	O00754	MAN2B1
14046730	3	7.84648e+06	12230000	7660913	9275323	14060000	14060000	10210000	13870000	9520163	10670000	12420000	7.49388e+06	6977834	8.35123e+06	11840000	8656104	8660839	12240000	15090000	6.61349e+06	5631127	6.87563e+06	4.12674e+06	4288662	5.96969e+06	5621673	5.01831e+06	HLVLLDTAQAAAAGHR	O00754	MAN2B1
14059991	2	6262666	6088239	3.99024e+06	4.04984e+06	5.06551e+06	4.49366e+06	5153577	4689358	6110475	4739996	3.44807e+06	3.67946e+06	4.07778e+06	4.37384e+06	3.23142e+06	2.70323e+06	8672569	5624610	5014761	3968853	5570228	1.2598e+06	1.90307e+06	2.97164e+06	4061323	3.09747e+06	4456348	TVDQYFYGIK	O00754	MAN2B1
14058482	2	6007425	6.28329e+06	3.16411e+06	3190436	6.03931e+06	6861405	5888188	5.78504e+06	5090480	5.50071e+06	1.61287e+06	3.70799e+06	2.52182e+06	3.64452e+06	3304433	6.44827e+06	6.35364e+06	7801754	7155597	6455126	4586997	4372562	3.39115e+06	3.08833e+06	3.55122e+06	5901060	5530809	FQVIVYNPLGR	O00754	MAN2B1
14053647	4	2.72631e+06	4.41288e+06	2.35859e+06	1.95954e+06	3611460	2.59062e+06	3021664	2887883	2.62408e+06	2.96949e+06	2.09223e+06	2.60076e+06	1.72522e+06	2.91018e+06	4232124	2208189	4144104	3.49832e+06	3893783	4.62188e+06	2.7635e+06	1609379	1.37514e+06	1.46659e+06	1.00795e+06	3.2785e+06	2.13386e+06	NDIQHAGVQYILDSVISALLADPTRR	O00754	MAN2B1
14055421	2	2.53644e+06	2.77519e+06	1.87863e+06	1.85324e+06	3705922	2.99739e+06	2624321	2320827	2.03411e+06	2.04178e+06	2318447	1.91316e+06	1601584	1870387	2.1961e+06	2.47871e+06	2025062	4.18364e+06	3.10245e+06	2.65073e+06	1.77147e+06	1.70513e+06	1240716	1.59609e+06	1.84335e+06	1.51022e+06	2.8946e+06	DLFSTFTITR	O00754	MAN2B1
14059900	3	4360631	5709169	3.18867e+06	4019133	8353136	6.00623e+06	7996136	6.93969e+06	7.31891e+06	7543609	2.55242e+06	3.27317e+06	4.66923e+06	3051935	2.69859e+06	2.54799e+06	6.4167e+06	4015008	3.28345e+06	5539373	6.7143e+06	1.09204e+06	2.45843e+06	3520954	4628143	5952658	7.74298e+06	NLC[160.0307]WDVLC[160.0307]VDQPLVEDPR	O00754	MAN2B1
14063144	2	3.27912e+06	3540269	1.80394e+06	3.14305e+06	5.04576e+06	3.1718e+06	3.01411e+06	3786012	3268502	2.63216e+06	2.07223e+06	1.75246e+06	1.7806e+06	2.17545e+06	2.15341e+06	1.60868e+06	2.80632e+06	3.67307e+06	4.03723e+06	1.63307e+06	2.24924e+06	1.39707e+06	1321685	1.47757e+06	2004759	1368825	2.27528e+06	TFLASVQWK	O00754	MAN2B1
14074916	3	7.05645e+06	11440000	7769371	6171480	14980000	12230000	8366609	12900000	10060000	8761415	12420000	6922572	8.27515e+06	5.46977e+06	11520000	8281793	5720971	11760000	12570000	8479459	7.7167e+06	7.39243e+06	5018854	5788902	7.88528e+06	8466368	7803487	ATFDPDTGLLMEIMNMNQQLLLPVR	O00754	MAN2B1
14072678	3	6599517	5177464	5303687	3.50471e+06	9404411	10660000	7078179	9639451	7.94425e+06	7.26595e+06	6784096	5766543	5.37808e+06	5.1646e+06	7.34367e+06	8987483	6889243	9057656	8697929	7976832	5586379	5.57139e+06	4573791	2.91619e+06	5.82098e+06	4686960	4.58651e+06	DLPPSVHLLTLASWGPEMVLLR	O00754	MAN2B1
14077748	2	6089320	5949230	3.35206e+06	3749906	5458473	6550512	5927756	6317073	6.78886e+06	7047827	2.84796e+06	4.15043e+06	3.49553e+06	5.0977e+06	5.01756e+06	6825903	6292293	7065181	7578145	8.24615e+06	8205157	3862953	3.18823e+06	7544518	3493093	5.24644e+06	6448903	ELVDYFLNVATAQGR	O00754	MAN2B1
14079369	3	16740000	19630000	11790000	8901791	15970000	23350000	19480000	23230000	19490000	19670000	12070000	11330000	12830000	12070000	16940000	22370000	16990000	23760000	23050000	23770000	20550000	16240000	11470000	12410000	13750000	16490000	18070000	GSSVHVLYSTPAC[160.0307]YLWELNK	O00754	MAN2B1
14072633	3	17810000	20150000	10340000	9514845	15990000	19860000	20340000	19970000	19810000	18220000	10490000	13030000	14570000	14060000	13070000	19390000	16660000	23000000	20530000	18420000	17700000	10070000	10250000	12670000	11870000	15030000	21610000	ASTSLKPPTADLFTGVLPNGYNPPR	O00754	MAN2B1
14083078	2	1.1988e+06	1.37552e+06	634587	1105978	1.77947e+06	2.50688e+06	2.47416e+06	2.69671e+06	2.59265e+06	2.37806e+06	628631	771152	1.01271e+06	1.37421e+06	1.02826e+06	2437889	2.06544e+06	1.9431e+06	1.60608e+06	2568673	1.75871e+06	807918	864515	1.09396e+06	808433	2.47555e+06	1.74852e+06	NLC[160.0307]WDVLC[160.0307]VDQPLVEDPR	O00754	MAN2B1
14082193	3	3.31262e+06	4.09259e+06	2.51625e+06	991568	3.41251e+06	6063492	3.82426e+06	4332707	3.22927e+06	2665813	1.70453e+06	2.22826e+06	2159973	2460102	4.27262e+06	5.16512e+06	3.17769e+06	5760312	4.73666e+06	4.56936e+06	5.09225e+06	2.84952e+06	1.68202e+06	2.77813e+06	1.08248e+06	3.83245e+06	3.81976e+06	LEFANGGWVMNDEAATHYGAIVDQMTLGLR	O00754	MAN2B1
14046891	2	213500000	179300000	116500000	115800000	71380000	79410000	95450000	69680000	74550000	81540000	135100000	156800000	153800000	202100000	154800000	232000000	188700000	271600000	220200000	186700000	201000000	123100000	121500000	191500000	165400000	153600000	173800000	IYSLNEGYAK	O00757	FBP2
14080999	1	683647	423255	287093	35006.9	38545.3	732690	766848	362935	244457	399757	548644	499619	468886	1.20416e+06	1.63472e+06	2.42989e+06	383659	2.90333e+06	3.40228e+06	742480	973590	1122397	644904	864937	486184	1.65687e+06	450998	IYSLNEGYAK	O00757	FBP2
14064530	2	25450000	5.55917e+06	16480000	18360000	17730000	11140000	20230000	11940000	18900000	11230000	10860000	5.74364e+06	7383535	7.72603e+06	6.78873e+06	7345258	16250000	8539747	11070000	17150000	20790000	2.52594e+06	6604528	17210000	13230000	21990000	19560000	LVYVC[160.0307]DPVLGDK	O00764	PDXK
14064088	2, 3	5.87065e+06	6563011	4.44263e+06	3.62319e+06	3.50016e+06	5623643	6513730	5661566	4.09519e+06	3957736	3861652	4499650	5480633	5527383	6233919	8.26442e+06	5712988	7403180	7.18575e+06	5.54781e+06	7025071	9467120	6523482	4.87674e+06	2.88163e+06	6447860	4.5639e+06	VLSIQSHVIR	O00764	PDXK
14057841	3	668775	1.3823e+06	812450	793191	389508	573542	1.97478e+06	904677	444934	1.19899e+06	94878.9	638612	198691	903342	630948	607421	1.90156e+06	1.83552e+06	1.51106e+06	100151	461749	52947.6	29688.9	724091	26174.7	32691.9	183270	SFLAM[147.0354]VVDIVQELK	O00764	PDXK
14049364	3	29010000	38460000	22190000	17950000	19190000	29900000	24670000	26430000	25720000	25520000	25340000	29090000	28810000	34360000	34270000	31430000	33330000	31920000	27530000	35520000	28430000	36300000	25880000	24310000	28170000	26760000	24090000	AQAGEGVRPSPMQLELR	O00764	PDXK
14053264	2	5557048	3.89426e+06	1.92384e+06	2.16166e+06	2.18089e+06	2178332	2.43477e+06	2193726	3.21857e+06	2.61364e+06	2.03965e+06	2.6476e+06	2.95766e+06	2829141	2431040	2.74501e+06	3589179	3.17896e+06	2.52316e+06	3.13527e+06	5517845	2.34423e+06	2604443	3810558	2997371	3.9169e+06	3853254	NPAGSVVMER	O00764	PDXK
14061817	2	928390	653223	240990	144564	238659	929144	846259	834960	598742	683658	190012	504089	418120	582356	1.84938e+06	1.48605e+06	517816	1.24613e+06	2391822	1.01767e+06	1.20621e+06	1.10879e+06	1.01379e+06	258937	799088	844414	227610	TVSTLHHVLQR	O00764	PDXK
14076288	2, 3	55230000	25220000	14630000	18820000	15890000	13530000	16960000	11030000	20620000	14510000	14000000	21520000	20670000	17980000	15310000	13810000	27560000	14940000	11580000	14590000	37300000	10570000	14960000	28580000	23950000	23340000	33520000	VVPLADIITPNQFEAELLSGR	O00764	PDXK
14075114	3, 4	21180000	26350000	19670000	12840000	18430000	24680000	21460000	19370000	22340000	16930000	18860000	26700000	22560000	22770000	26240000	28340000	25740000	24200000	27640000	42270000	37750000	33900000	21610000	20530000	20030000	91470000	35010000	VMDMLHSMGPDTVVITSSDLPSPQGSNYLIVLGSQR	O00764	PDXK
14074066	2	16660000	2.30494e+06	8993177	8857399	7691659	4582371	9639912	4687205	8036483	6116065	5860243	2.38721e+06	4.08354e+06	3613667	1.45542e+06	3327632	5640890	3.15058e+06	4984287	10310000	14020000	1.08095e+06	3487967	7329305	7.35669e+06	9606416	11210000	WDGEGSMYVPEDLLPVYK	O00764	PDXK
14083264	2	1.19583e+06	2.66532e+06	1.27904e+06	1.41873e+06	573123	860684	2.93556e+06	1347212	755791	1.96312e+06	540933	1776426	640324	2.49645e+06	1.47591e+06	964875	2.8919e+06	3.09452e+06	3083883	407122	1019126	180185	133323	1.39747e+06	101375	614304	693440	SFLAM[147.0354]VVDIVQELK	O00764	PDXK
14071492	3	2.54871e+06	13730000	9067196	4621892	6.77142e+06	14160000	9814872	13180000	7461617	10700000	12830000	16900000	9643160	14120000	18870000	22870000	5.36055e+06	16050000	21750000	25180000	6477119	27650000	14810000	3.81895e+06	8836889	8.17053e+06	4.32877e+06	VVPLADIITPNQFEAELLSGRK	O00764	PDXK
14072324	3	107585	32020000	1.50167e+06	397054	719361	15980000	394799	13790000	7.13728e+06	9912413	9893857	22740000	17160000	23210000	23060000	23460000	16550000	25120000	14680000	18360000	3.62379e+06	39030000	18250000	7935290	7.49262e+06	5.54864e+06	6.49674e+06	LVYVC[160.0307]DPVLGDKWDGEGSMYVPEDLLPVYK	O00764	PDXK
14064860	2	710387	982396	2331921	1.32718e+06	1.10043e+06	5.45001e+06	3.65092e+06	4856622	3642331	2.37281e+06	292799	1.13979e+06	530103	1.23858e+06	1.87581e+06	6078692	2.83128e+06	5.39961e+06	4.1488e+06	5272395	1.30356e+06	3.87975e+06	2.51651e+06	1.49929e+06	439784	4339151	1521013	GSTLDLSDLEAEK	O00767	SCD
14066366	2	2.01076e+06	2654165	2.0921e+06	1.09946e+06	1.13655e+06	2.18218e+06	2.34813e+06	2.38299e+06	2.59848e+06	1.45765e+06	1.18058e+06	2.26774e+06	1901464	2.98449e+06	1.82618e+06	2634474	4.17477e+06	2.22377e+06	1.72834e+06	2450261	2.02219e+06	1.31987e+06	1.80704e+06	2184108	990033	3226897	4343485	AVAMLWK	O14521	SDHD
14060430	2	1.90717e+06	1.77637e+06	2.71934e+06	2669697	1807407	2.37307e+06	2.23717e+06	2.50949e+06	2655850	2.83673e+06	1.28309e+06	1.66267e+06	1.60423e+06	1.63072e+06	2.05611e+06	2.98064e+06	1.55263e+06	2.43828e+06	2.17217e+06	1.57525e+06	1.76711e+06	3.28473e+06	2553344	635400	1.43415e+06	2.20149e+06	2.20525e+06	LTSDSTVYDYAGK	O14548	COX7A2L
14076233	2	41560000	11770000	38000000	56170000	41640000	15340000	32880000	15450000	24890000	22780000	24870000	6.50029e+06	15960000	7420282	8129673	13410000	20190000	16110000	21650000	22090000	30960000	9688390	12690000	25970000	39950000	33540000	38070000	LMC[160.0307]PQEIVDYIADK	O14561	NDUFAB1
14058839	3	2.88669e+06	37240000	18090000	11100000	20840000	39660000	10160000	43560000	22670000	33090000	29720000	28960000	27970000	26380000	29570000	30270000	21700000	43820000	41810000	22800000	10560000	48950000	33410000	19890000	27440000	20880000	13650000	FGVVLDEIKPSSAPELQAVR	O14579	COPE
14055495	3	3538503	3858321	3.30529e+06	4.07949e+06	4971011	2.95385e+06	3.24665e+06	3766904	2.79501e+06	2533297	4.1021e+06	3.19403e+06	3.3847e+06	1.99935e+06	2.24152e+06	1888012	2201426	2.67361e+06	2886182	2.72504e+06	3.23745e+06	3.15728e+06	2.7792e+06	2.40587e+06	3.97228e+06	1.93532e+06	3.32726e+06	LQDAYYIFQEMADK	O14579	COPE
14061059	3	10400000	10620000	11310000	12740000	15250000	12420000	10700000	12000000	12050000	13860000	22730000	14940000	11230000	10440000	7882301	9890894	9385336	10310000	14980000	10690000	8673177	14040000	10410000	8653029	12260000	7605837	8.0841e+06	C[160.0307]SPTLLLLNGQAAC[160.0307]HMAQGR	O14579	COPE
14084064	3	7399846	5.6761e+06	6.0995e+06	7.28665e+06	7428186	4.14222e+06	5.67303e+06	4.23294e+06	8628749	6.39364e+06	5446817	5410091	5589853	5.58485e+06	3.40353e+06	3115352	5.96743e+06	6.80957e+06	2.75461e+06	5.07097e+06	5.79861e+06	2.62597e+06	5179948	9068661	7.07775e+06	4695115	6.62343e+06	MQDLDEDATLTQLATAWVSLATGGEK	O14579	COPE
14078170	2	11140000	10010000	9374658	14040000	12370000	9532261	8390317	11940000	10560000	11260000	19030000	11080000	11660000	10020000	24340000	9060357	7742338	8935024	12930000	11660000	7.17469e+06	15510000	9386368	7525121	12060000	18300000	9108360	WEAAEGLLQEALDK	O14579	COPE
14077894	2	9069684	7501073	7.80512e+06	8727613	10960000	10200000	8.1982e+06	9769216	7014976	8641676	9083094	5089781	7.17046e+06	7173969	8126535	6.98298e+06	5009803	7.73935e+06	9977657	8.25749e+06	7109171	11180000	7824953	7.33419e+06	9412702	6342061	5764381	LQDAYYIFQEMADK	O14579	COPE
14085334	3	2.51022e+06	2.18614e+06	3.55561e+06	2891185	2.54874e+06	5061112	3.10918e+06	4129313	2.35039e+06	3.05989e+06	2057119	1.98638e+06	1350422	1764322	3.1062e+06	3008520	2.37547e+06	1.68926e+06	1.55557e+06	2.54063e+06	2.83764e+06	3233247	2591688	2.89519e+06	2.10279e+06	3.35321e+06	2.98413e+06	SVDVTNTTFLLMAASIYLHDQNPDAALR	O14579	COPE
14069228	3	6376104	18890000	16230000	13810000	20120000	21810000	13080000	23540000	11370000	16970000	25610000	15840000	14930000	13730000	22200000	16900000	8563235	18420000	23530000	17060000	8.29822e+06	26430000	16870000	7830594	15330000	8789891	7559170	RMQDLDEDATLTQLATAWVSLATGGEK	O14579	COPE
14049281	2	9231801	9611182	8267450	11180000	14060000	10740000	9511272	11660000	9681785	15310000	14950000	8612905	10400000	10310000	9278149	7.79771e+06	7120497	11500000	13550000	7.72578e+06	8668417	8252151	12450000	8729941	12190000	7.87839e+06	8469987	EDGQEYAQVIK	O14602	EIF1AY
14049461	3	2.98269e+06	2.26326e+06	1.30639e+06	1.12202e+06	1.41113e+06	2300342	1.88018e+06	1.90237e+06	2.33679e+06	1.49936e+06	1829743	2.18375e+06	1.58506e+06	2.48836e+06	2.67828e+06	1.98012e+06	1.92891e+06	1.56014e+06	1.75288e+06	2573805	2439320	2.81804e+06	2.62065e+06	2.61595e+06	2049113	1948708	1747667	HRPSEADEEELAR	O14617	AP3D1
14053426	2	932008	971833	839574	517714	699803	1.17027e+06	1.28725e+06	1.14357e+06	1.48704e+06	1.05002e+06	535810	841758	652672	890990	1.04796e+06	1457233	980741	1.34408e+06	949795	1.23138e+06	1.24286e+06	1.22207e+06	1.09611e+06	1.45522e+06	1.23698e+06	1.24924e+06	1.06941e+06	VDSC[160.0307]ASMYSR	O14617	AP3D1
14047344	3	5.23356e+06	4.40451e+06	4852654	3.68073e+06	3.91153e+06	5.94985e+06	7641093	5198939	9374930	4.90398e+06	2869949	6.76632e+06	4.37656e+06	5329256	6.02101e+06	7484643	5.70785e+06	7364448	4.8574e+06	7062492	5.95906e+06	5845312	5.95882e+06	5432912	4148652	6.80899e+06	6217997	VTTLPGHIQAVYVQNVVK	O14617	AP3D1
14058102	2	3399735	3.23857e+06	2.4278e+06	1.35806e+06	1.78411e+06	3.17801e+06	4.20922e+06	2.85296e+06	3.24188e+06	2.47643e+06	1.74078e+06	2.73317e+06	2630928	3.53741e+06	2.9285e+06	3976805	3691539	3434615	2.45772e+06	4.17966e+06	3.39241e+06	3062784	3.48349e+06	3839286	2438181	4.48167e+06	3.38443e+06	ILIEDSDQNLK	O14617	AP3D1
14073494	3	6.2978e+06	743770	1.74209e+06	2664072	1945103	1232587	2.83705e+06	665215	3.2648e+06	1.48318e+06	458469	934633	936316	1.23135e+06	595399	1101079	2.07295e+06	1.09017e+06	737062	1.24928e+06	4763995	1.01104e+06	1.06505e+06	3024040	3.63007e+06	1.44855e+06	4.08084e+06	YQDTPGVEHIPVVQIDLSVPLK	O14617	AP3D1
14076736	3	8389310	1.02053e+06	3312116	3.0794e+06	2.72046e+06	1.16899e+06	3.97674e+06	1.10587e+06	3.46114e+06	1.91758e+06	1.01648e+06	1.27892e+06	1.62233e+06	1.6624e+06	619377	1102942	2459918	1.38686e+06	1.2222e+06	2.84175e+06	5.35167e+06	424724	1.66071e+06	3506234	3.20559e+06	2.63959e+06	5107180	LEDPDPGVQSAAVNVIC[160.0307]ELAR	O14617	AP3D1
14078619	3	4707392	2.63513e+06	2868996	2172786	1.92361e+06	2870319	3.37535e+06	2.8054e+06	3.51187e+06	3.07518e+06	2.0893e+06	3.37325e+06	3.27388e+06	3.78977e+06	2.87574e+06	3089773	3.34871e+06	2.91638e+06	1.96651e+06	2.84549e+06	4.62081e+06	2.53669e+06	2.43244e+06	2.65493e+06	3.84241e+06	2.09433e+06	2301531	DVPVAEEVSALFAGELNPVAPK	O14617	AP3D1
14072987	4	929889	2.98668e+06	2048024	1.53257e+06	4.27353e+06	5.5739e+06	4482600	5694475	7392344	4.7171e+06	2.02126e+06	3041379	1.25695e+06	1.17172e+06	2.71896e+06	2.75154e+06	2.50991e+06	5504228	3.25788e+06	4746433	3.63304e+06	1.75923e+06	600665	6.10161e+06	4326862	1.59086e+06	2.60645e+06	HSSLPTESDEDIAPAQQVDIVTEEMPENALPSDEDDKDPNDPYR	O14617	AP3D1
14073720	3	6537888	4.29806e+06	4.46688e+06	3.18966e+06	2717800	7198275	5.93555e+06	4.86396e+06	5.84259e+06	4.09297e+06	2.15568e+06	5.78101e+06	4.13076e+06	4.54048e+06	4.67882e+06	7153137	5.61983e+06	5.44227e+06	4.15416e+06	9998663	7946925	5329051	3.53556e+06	7651477	3555408	6.94446e+06	6.90925e+06	FAVSQMSALLDSAHLLASSTQR	O14617	AP3D1
14065252	2	54469	126440	82889.5	118309	138331	42278	27966.7	95029.7	81915.1	132107	63598.5	34419.8	64584.4	96453	70198	10335.5	44499	67677.2	0	50894.5	36393.2	18207.7	89545.1	40208.2	64133.8	0	96768	FSSSTEQSSASR	O14641	DVL2
14077913	3	2.42564e+06	2.16496e+06	1966074	1.40733e+06	1092611	2138864	1.83829e+06	1.71099e+06	1.87529e+06	1.30468e+06	1.36584e+06	1697910	1.43745e+06	2.59869e+06	2.43477e+06	2.67806e+06	2.08321e+06	2.43883e+06	2.29294e+06	3020408	2.91955e+06	3846083	2.36132e+06	2.52391e+06	1.82581e+06	2.81583e+06	3251470	QSVHIVENEIQASIDQIFSR	O14653	GOSR2
14078535	2	2.87407e+06	2716431	2.537e+06	2.15434e+06	1.87893e+06	2.67698e+06	2.58017e+06	2.65534e+06	2328195	1.97544e+06	1521681	2.51055e+06	2.06154e+06	2.94027e+06	2938440	3990294	3.31007e+06	2.7837e+06	2.08675e+06	3.39007e+06	3.5739e+06	1.66652e+06	1.34907e+06	2622154	2.26614e+06	4.80652e+06	5025286	NLIDYFVPFLPLEYK	O14656	TOR1A
14063174	3	898650	1.66512e+06	1.07608e+06	694962	1099395	1.24989e+06	1.63366e+06	1.55322e+06	1.33917e+06	1.30124e+06	1.03007e+06	1.58735e+06	1.18738e+06	1.58924e+06	1.8832e+06	1.73543e+06	1568204	766042	782493	856894	1.12733e+06	476534	338669	774760	563140	1.202e+06	1.13501e+06	NLIDYFIPFLPLEYR	O14657	TOR1B
14062173	2	4.10975e+06	4.9889e+06	2.83853e+06	2911484	3.64787e+06	5.10729e+06	5.25946e+06	6.671e+06	4783205	6033110	2893853	3.37583e+06	4791892	6406865	5579231	4.82709e+06	5140856	4272555	2.76687e+06	4.16588e+06	4.1515e+06	1.18313e+06	1.52706e+06	3344876	2.29036e+06	4013011	4.92902e+06	GSAIDEDIVTR	O14657	TOR1B
14055046	2	8278003	8600451	5.13765e+06	5.01447e+06	7.06582e+06	7.90219e+06	8943718	7975947	9964506	8853365	5339246	7.16173e+06	7.47397e+06	7123586	8.26777e+06	8440875	10470000	6.66223e+06	5263710	6.5924e+06	6.20038e+06	5.10383e+06	4113701	5832440	4.60517e+06	10180000	8735157	VAEEMTFFPR	O14657	TOR1B
14071906	2	3.83012e+06	5034563	3.8274e+06	2.47163e+06	4.11211e+06	5.53766e+06	6.89116e+06	5805744	4.7071e+06	5040276	3.81853e+06	5.15532e+06	4.0083e+06	6498304	7001445	6.49996e+06	5.23474e+06	3810739	2.9915e+06	3532738	3.93863e+06	1924075	1.22016e+06	3735836	2.01258e+06	5051117	4355546	NLIDYFIPFLPLEYR	O14657	TOR1B
14080468	2	8502328	6006863	4547258	4.65926e+06	8939681	6.70372e+06	7652818	5.84514e+06	11260000	11370000	7130721	9183963	9413846	8594266	6759686	6395956	6.4482e+06	4832825	3.88626e+06	7.07142e+06	5895782	2.59025e+06	4812135	7660401	5222173	7.6292e+06	13190000	DLEPVLSVGVFNNK	O14657	TOR1B
14057771	3	326501	1998689	1.1592e+06	351920	556835	1.85249e+06	788188	2.15315e+06	2.23606e+06	1.08304e+06	680710	2.24662e+06	1.26486e+06	2123408	2213173	3.47648e+06	1.90732e+06	3.07409e+06	2.01737e+06	2701203	1.14155e+06	3395895	2.76842e+06	901316	939835	1.28564e+06	1.26085e+06	KMDPSTC[160.0307]ASTGSVQWSR	O14672	ADAM10
14074181	2	1.62776e+06	1.44571e+06	1.4304e+06	1.48814e+06	860291	1.88707e+06	1.79604e+06	1.81301e+06	2.37152e+06	1.27143e+06	703575	1.89729e+06	1.52219e+06	1.75988e+06	1643630	3505833	2067337	2950455	1.91919e+06	1.97411e+06	1.87217e+06	4.56036e+06	2.16936e+06	2.44972e+06	1.22302e+06	1.65283e+06	1881703	AIDTIYQTTDFSGIR	O14672	ADAM10
14049038	2	5.53309e+06	3621265	5426710	3.82447e+06	4673269	6103714	6373529	6541122	8641859	4.91517e+06	4.6238e+06	6.77605e+06	4.32979e+06	7080376	6127633	7.0406e+06	6685621	5302701	5739317	6034044	4600646	5882114	4995284	6.78879e+06	3.94167e+06	5889053	4.60777e+06	MIDLSGNPVLR	O14735	CDIPT
14052753	2	1.81748e+06	2.19903e+06	2400484	2.92782e+06	2.40496e+06	1548306	1.62289e+06	1.07511e+06	1.47588e+06	1.98347e+06	2.16341e+06	1.28492e+06	1821702	937051	1.7819e+06	709263	1.46188e+06	2.5608e+06	2.42462e+06	1.09349e+06	1306114	1.84611e+06	1505365	2.55167e+06	2.09693e+06	994083	1066607	VSEQGLIEILK	O14737	PDCD5
14072046	3	5116700	5.01077e+06	6249915	4.88061e+06	6473997	8027792	8037535	6176104	5744019	6004428	5656090	6.23304e+06	3.82989e+06	5.49983e+06	8426286	7992111	6.53064e+06	8.11147e+06	7.37307e+06	7746649	6591521	9396629	5.96321e+06	6.29887e+06	4179376	7.00081e+06	7225044	ADIIVSELLGSFADNELSPEC[160.0307]LDGAQHFLK	O14744	PRMT5
14048264	2	4.07304e+06	4679870	3.39754e+06	4.99891e+06	6.08329e+06	3.30292e+06	3.64502e+06	2677324	3631295	4.1189e+06	4.12184e+06	2.37654e+06	2.83255e+06	2.53975e+06	2.65708e+06	2.27601e+06	2.49598e+06	2.36278e+06	3.41032e+06	2.00759e+06	2.84805e+06	3.4253e+06	3.60352e+06	2194711	4941146	27760000	23230000	LVEPGSPAEK	O14745	SLC9A3R1
14047441	2	3.35778e+06	3.44261e+06	3.32014e+06	3.97992e+06	4744755	3.26628e+06	3093981	2902346	3130810	4.27128e+06	2569918	2.27559e+06	2.79684e+06	2.17664e+06	1.5002e+06	1.83628e+06	1.80604e+06	2.69564e+06	2636415	1.62042e+06	2.7562e+06	3.36914e+06	2.87857e+06	1.99254e+06	4.01001e+06	1.61024e+06	2.13644e+06	LVEVNGENVEK	O14745	SLC9A3R1
14062497	2	6735038	10690000	8625648	9900463	11410000	10390000	9003816	9919667	7565418	10830000	7.78259e+06	4633969	5.19736e+06	5079967	5983865	6054549	4065165	7.12973e+06	8682957	7051912	7.78316e+06	9042053	6.64098e+06	4.52285e+06	5.73079e+06	6886084	5267288	SVDPDSPAEASGLR	O14745	SLC9A3R1
14071215	3	13020000	13270000	7821024	11910000	17020000	14320000	13490000	13540000	15080000	15990000	14610000	9950488	13060000	10510000	10500000	3.75826e+06	3.47993e+06	7.29753e+06	7.85432e+06	4.16397e+06	5176878	14020000	15480000	5.90896e+06	7.90455e+06	5063666	4.44862e+06	AQEAPGQAEPPAAAEVQGAGNENEPR	O14745	SLC9A3R1
14074059	2	8.35155e+06	13220000	7321484	11510000	15410000	16230000	12130000	12870000	12600000	11530000	9532795	6.06778e+06	7.50594e+06	8.09819e+06	10380000	7.75658e+06	6.76451e+06	8866953	11140000	7.52721e+06	5.81439e+06	10860000	9620532	6.71454e+06	11450000	5545409	3750954	LLVVDPETDEQLQK	O14745	SLC9A3R1
14054735	3	72530000	100200000	36150000	33350000	80720000	86680000	62800000	69120000	69190000	82140000	101000000	67180000	87820000	80200000	87100000	100800000	137500000	70700000	82280000	105800000	99580000	125200000	84620000	175700000	209300000	87350000	113100000	LYQQHGAGLFDVTR	O14773	TPP1
14061374	3	25310000	27680000	8647235	11210000	20090000	16670000	16010000	12860000	18310000	17270000	21240000	17210000	18370000	13650000	18550000	14860000	34300000	15400000	15090000	15140000	36020000	17110000	20630000	47520000	56010000	22020000	36790000	AYPDVAALSDGYWVVSNR	O14773	TPP1
14049470	3	29850000	31570000	14550000	12940000	33970000	33440000	28820000	31250000	28150000	30490000	48090000	33220000	30070000	27960000	36460000	48060000	40290000	27780000	43810000	41390000	35580000	50220000	39050000	54150000	73620000	41380000	40150000	ILSGRPPLGFLNPR	O14773	TPP1
14058411, 14060713	2, 3	42130000	52690000	22470000	24170000	48160000	52760000	47090000	49180000	42430000	50200000	47950000	41820000	49820000	40200000	48400000	72920000	64630000	41970000	58710000	59880000	47110000	73880000	60410000	87820000	81610000	58120000	54020000	LFGGNFAHQASVAR	O14773	TPP1
14048037	2	14050000	15420000	4806788	6.42458e+06	14060000	13120000	10890000	10090000	11290000	11250000	15890000	11010000	12210000	9041805	12530000	17320000	15150000	12890000	18780000	20010000	16830000	21760000	16380000	26700000	40060000	17040000	17420000	VNTELMK	O14773	TPP1
14071689	3	77690000	82730000	29770000	32790000	73210000	66840000	60760000	51180000	65220000	51760000	67310000	70700000	71460000	55050000	67730000	79990000	112100000	57180000	61430000	50070000	124700000	87470000	77300000	202100000	234300000	113500000	151700000	VPIPWVSGTSASTPVFGGILSLINEHR	O14773	TPP1
14081652	2	4.20537e+06	9928935	4157449	1.56885e+06	5157661	19550000	9029161	16430000	9436435	12110000	10790000	6855490	8434439	10180000	16520000	28680000	14650000	15610000	19360000	16090000	7.47157e+06	33700000	11180000	32940000	18170000	26890000	8894723	LYQQHGAGLFDVTR	O14773	TPP1
14077982	2	21880000	21890000	6756606	10150000	14160000	23400000	14990000	15030000	14810000	14210000	16920000	13840000	16350000	11740000	18730000	22990000	23170000	20460000	21670000	18550000	31200000	18670000	16710000	40090000	43560000	29870000	30660000	AYPDVAALSDGYWVVSNR	O14773	TPP1
14068575, 14068638	3, 4	98080000	143000000	54460000	54450000	130200000	131200000	112000000	94950000	107900000	106400000	177000000	113100000	127900000	113100000	130900000	148000000	172600000	133600000	142400000	229900000	182600000	220400000	165000000	353500000	324300000	145600000	205600000	GC[160.0307]HESC[160.0307]LDEEVEGQGFC[160.0307]SGPGWDPVTGWGTPNFPALLK	O14773	TPP1
14071984	4, 5	46500000	203200000	63690000	21680000	122600000	221400000	147500000	138200000	58180000	107900000	166200000	111000000	28350000	128900000	210600000	246900000	85640000	176300000	288900000	260200000	86930000	400900000	186600000	264200000	56950000	132700000	40560000	HQFRPTFPASSPYVTTVGGTSFQEPFLITNEIVDYISGGGFSNVFPRPSYQEEAVTK	O14773	TPP1
14046838	3	3.27926e+06	4.95649e+06	4916357	1.53388e+06	3.61388e+06	6.83159e+06	5.38236e+06	6.38011e+06	3.65462e+06	3.78843e+06	2.46176e+06	5525028	2.06038e+06	4181579	8031812	8397680	5.09486e+06	8.11582e+06	6380388	9800434	6.61117e+06	11600000	5.22382e+06	7363899	2.36671e+06	10730000	7200571	RPFGISALIVGFDFDGTPR	O14818	PSMA7
14045914	2	13640000	13870000	12750000	11020000	10760000	13140000	14340000	12320000	12510000	12140000	9722992	14720000	13910000	15440000	13140000	15350000	15440000	14950000	12540000	16300000	13250000	15740000	16080000	16310000	11150000	13410000	17600000	ALLEVVQSGGK	O14818	PSMA7
14054724	3	12710000	10240000	10270000	7505098	8.2446e+06	11210000	10570000	10620000	10590000	9882472	7811297	9428212	9579190	13470000	12170000	13470000	9198152	10740000	9678254	13220000	13050000	13480000	13570000	10220000	8433945	13280000	12230000	LYQTDPSGTYHAWK	O14818	PSMA7
14080282	2	14110000	10800000	8544902	7842840	7855192	10130000	8408435	10400000	12990000	7.85834e+06	9185731	13570000	9824387	16470000	12330000	10190000	15890000	9908557	8503009	11810000	10970000	11560000	11010000	12700000	9118514	12830000	13420000	NYTDEAIETDDLTIK	O14818	PSMA7
14073618	3	47930000	24970000	35000000	30020000	31250000	28900000	39510000	27410000	33380000	27750000	25430000	25250000	26470000	33420000	23900000	29250000	38050000	31110000	26540000	51890000	55130000	26640000	30220000	40080000	33740000	39580000	47720000	AITVFSPDGHLFQVEYAQEAVK	O14818	PSMA7
14071046	2	2.57544e+06	1.95174e+06	1.04603e+06	1252079	1.27766e+06	3.21749e+06	2549382	2.96622e+06	1.74401e+06	2.69742e+06	1.07115e+06	1.54354e+06	1.25741e+06	3.11206e+06	3234694	5094885	1.77736e+06	3.21096e+06	3812272	2.60597e+06	3378983	4272452	3.40264e+06	3572996	996503	4.36269e+06	2.08867e+06	LYQTDPSGTYHAWK	O14818	PSMA7
14074227	2	22390000	15160000	16570000	12480000	12960000	16780000	22110000	18700000	28360000	19320000	18630000	22560000	17980000	26880000	17990000	23740000	17330000	22690000	17650000	27780000	21040000	30510000	21790000	25690000	18480000	30230000	31460000	LTVEDPVTVEYITR	O14818	PSMA7
14052139	2	2.12518e+06	5812245	4647948	1.95389e+06	3.65923e+06	6198181	5.56787e+06	3.97209e+06	4877227	5958402	3160867	4511000	3166684	4.81785e+06	6440450	6330447	1.30529e+06	3513300	3290158	3.56446e+06	1.76367e+06	5787291	4.09203e+06	4102691	2969624	3161390	1.65126e+06	TAAANAAAGAAENAFR	O14828	SCAMP3
14075365	2	4703180	4.528e+06	4037949	3.01048e+06	2.87981e+06	5056898	4420372	3.16407e+06	4.19222e+06	5044348	2.67846e+06	4508628	3.52621e+06	4246299	4.59119e+06	7.94431e+06	5356359	4.28378e+06	4028867	4.02599e+06	3.08993e+06	4735082	4.28449e+06	4.0829e+06	3.24794e+06	3779342	2.83378e+06	AQQEFAAGVFSNPAVR	O14828	SCAMP3
14078813	2	2.90283e+06	2.4476e+06	1.22673e+06	957812	712024	1.88238e+06	1.36458e+06	1.34946e+06	1.88968e+06	1.88985e+06	632377	1.35209e+06	1646330	1.78388e+06	1.57005e+06	3.24348e+06	3020875	1.51742e+06	1.08699e+06	2356789	3062133	1.50928e+06	1.65486e+06	2.9195e+06	1.73727e+06	2.99765e+06	2698374	DQADEAQYC[160.0307]QLVR	O14874	BCKDK
14081305	3	1.18089e+06	1.72254e+06	1.23812e+06	401805	344451	1.56859e+06	1.87344e+06	1.16643e+06	1.15045e+06	614874	810144	1.24811e+06	431335	1.12668e+06	3.54093e+06	4263693	3.03067e+06	1621260	1972064	3.18088e+06	3000903	2.24508e+06	750641	2874329	302331	3755691	2.05848e+06	ATMESHLDTPYNVPDVVITIANNDVDLIIR	O14874	BCKDK
14059562	2	7166955	7466559	5.78614e+06	9727584	9264823	8696896	7.95099e+06	9095910	8.05806e+06	9797031	8098418	7.6261e+06	8797230	10330000	12010000	6511940	5.67963e+06	7189026	8640767	6765575	7.33404e+06	7809378	5297536	5.27577e+06	7509491	4.17758e+06	5798085	SPC[160.0307]QTDVLR	O14879	IFIT3
14046029	3	16990000	27190000	18850000	27590000	37470000	27980000	23940000	29870000	26870000	30220000	37800000	23200000	30780000	34250000	29710000	13260000	21740000	18120000	21850000	14600000	16100000	17520000	17650000	13990000	17660000	9279494	9398384	SEDTAVQHGLEGLSISK	O14879	IFIT3
14055379	2	3.16505e+06	3.18699e+06	2686064	4534416	4298323	4.37553e+06	4.33523e+06	4.57098e+06	3.9488e+06	4.62286e+06	5668174	3.95174e+06	5.18262e+06	5017390	5558791	3222443	529510	5.1041e+06	6044053	2.84124e+06	4.02629e+06	3.75607e+06	2.90347e+06	1.7652e+06	4.09959e+06	2.01853e+06	3.15295e+06	QNGDLLQAAK	O14879	IFIT3
14054218	2	3.52967e+06	4485099	5.90487e+06	8229379	8250047	6.66104e+06	4.93824e+06	7535083	5.06948e+06	6586907	6911569	5.39112e+06	5872356	6482356	6.90448e+06	5596580	5203692	6809662	6.33198e+06	6.78757e+06	4946111	5240967	4308339	3397230	6.08102e+06	4626058	3.81829e+06	ATMYNLLAYIK	O14879	IFIT3
14056867	2	3.80268e+06	3.85509e+06	3.46336e+06	4583174	5180917	4.31901e+06	3.92903e+06	5.02547e+06	4.93868e+06	4.79679e+06	6287407	4009646	5.3688e+06	5.55889e+06	5744026	3.74728e+06	3.33662e+06	4.61824e+06	4626336	3.71218e+06	4.61198e+06	3.4827e+06	3.51533e+06	2.84797e+06	3.80658e+06	2.95873e+06	2845587	QYAMDYSNK	O14879	IFIT3
14055675	2	7.83922e+06	9063720	8.34854e+06	11490000	13530000	9930511	9734529	14660000	10100000	15000000	13500000	10750000	14260000	15580000	12230000	9440691	8.36544e+06	10170000	10490000	8939157	9964080	9039204	8504191	5860057	8.15694e+06	6470878	7.39542e+06	LSDAQIYVDK	O14879	IFIT3
14053642	2	2.6643e+06	4262959	3.21047e+06	5607158	5174013	4.47758e+06	3217640	5328447	3.80009e+06	5.13292e+06	5.35955e+06	3.64126e+06	7596711	6679298	5022331	3.39e+06	2846830	4648277	3.74609e+06	2.91433e+06	3.48812e+06	3.01273e+06	3.27043e+06	2.45696e+06	2.29296e+06	2.23539e+06	2.80376e+06	QFSTDVLK	O14879	IFIT3
14069277	2	14540000	10970000	13610000	18740000	18280000	12710000	14220000	16220000	15570000	15900000	15900000	12440000	19540000	14780000	15540000	10800000	10230000	12100000	12760000	13030000	12430000	9513204	9555305	9373621	12000000	9478726	11930000	VC[160.0307]NQIEFLNTEFK	O14879	IFIT3
14076912	2	1.40825e+06	3.13519e+06	912365	1.5594e+06	1.90565e+06	4.40977e+06	2.68641e+06	5.37169e+06	3522635	2120078	3.58038e+06	1.89665e+06	2.11327e+06	3.75232e+06	5.41442e+06	3010536	1.92358e+06	2.1677e+06	4139102	1.59878e+06	874735	2.72293e+06	1.32713e+06	1.98081e+06	859706	1.77031e+06	407279	SEDTAVQHGLEGLSISK	O14879	IFIT3
14075092	2	2.18531e+06	3040207	2021975	3.4827e+06	3.14471e+06	4.11957e+06	3.50838e+06	5.90428e+06	2931745	6056433	3.07523e+06	2.6209e+06	3548185	4164259	5149102	5784568	1.75926e+06	4149440	5294363	4865860	4455495	3.26524e+06	3.22333e+06	3.68796e+06	2.36225e+06	3.53041e+06	2.49439e+06	HLDGNNEAALEC[160.0307]LR	O14879	IFIT3
14083989	3	2.71195e+06	3.93167e+06	4.02149e+06	4.35095e+06	6548840	5847860	4978643	5342381	5.05943e+06	5726968	5152095	4.08962e+06	3.92754e+06	4696565	5.4016e+06	1.45275e+06	2.98279e+06	3.60422e+06	4.27125e+06	2.49316e+06	4274534	2.85161e+06	3130612	3217785	3.77387e+06	1225822	1.96863e+06	DAPSGIGSIFLSASELEDGSEEMGQGAVSSSPR	O14879	IFIT3
14069352, 14083417	2, 3	9096155	11680000	12380000	17530000	16270000	14360000	13290000	19610000	13360000	14350000	17440000	13870000	17520000	18530000	17740000	11410000	10560000	11050000	13140000	12510000	11030000	10170000	8.1882e+06	7.03737e+06	10910000	7703627	8120313	GLNPLNAYSDLAEFLETEC[160.0307]YQTPFNK	O14879	IFIT3
14068450	3	10660000	13750000	13890000	17250000	18840000	21080000	16050000	27270000	20460000	20300000	17440000	15290000	18760000	22230000	19460000	14830000	14130000	16220000	18120000	13580000	12300000	12600000	11790000	9683774	14090000	9662807	9471338	VLESTPNNGYLYHQIGC[160.0307]C[160.0307]YK	O14879	IFIT3
14071159	2	16950000	19430000	16220000	23170000	15330000	19440000	19520000	26090000	17930000	23980000	25220000	19750000	27900000	27330000	21470000	18320000	16490000	20390000	17120000	14040000	17360000	18120000	15530000	14450000	13360000	17120000	23740000	QAIELSPDNQYVK	O14879	IFIT3
14070875	3	21430000	19850000	19980000	26970000	29290000	23980000	23680000	28110000	23740000	30150000	25100000	21820000	27210000	22940000	28450000	14780000	17690000	24680000	23040000	21850000	23460000	13510000	14630000	14590000	18260000	13260000	16480000	DQPQNVSENLLPQNAPNYWYLQGLIHK	O14879	IFIT3
14049390	2	93870000	84030000	75030000	45310000	46470000	59690000	56510000	49010000	56390000	44560000	32080000	80520000	49660000	77110000	68970000	91580000	97100000	60180000	42760000	113100000	92260000	48690000	44760000	58610000	44170000	97630000	101200000	IASGLGLAWIVGR	O14880	MGST3
14068366	3	1070000000	349100000	564200000	464400000	381000000	383000000	629100000	349900000	639600000	440400000	271300000	307300000	364200000	393900000	198100000	460300000	756100000	339800000	289800000	748400000	881200000	153700000	308600000	305100000	226800000	854900000	882100000	VEYPIMYSTDPENGHIFNC[160.0307]IQR	O14880	MGST3
14073405	2	173300000	106500000	116200000	91600000	67900000	91900000	111000000	87400000	135200000	80460000	67470000	117000000	94730000	157300000	90580000	112100000	163700000	57870000	50250000	150800000	171600000	45720000	62850000	118400000	72050000	170200000	177400000	VLYAYGYYTGEPSK	O14880	MGST3
14083805	3	3258977	2393019	1.00797e+06	708863	1.03137e+06	683502	823552	707956	736481	423016	669727	1961883	1.31951e+06	1.31636e+06	520461	525852	739712	673069	437222	1.06878e+06	622220	1.43226e+06	727243	318539	487697	390340	866068	AHQNTLEVYPPFLFFLAVGGVYHPR	O14880	MGST3
14068560	3	74530000	25460000	35160000	30740000	15820000	14530000	43150000	12840000	26060000	17320000	20160000	26140000	28030000	39270000	12940000	27360000	37610000	22490000	14820000	31620000	43650000	6.52396e+06	13440000	14750000	8397350	39970000	55110000	VEYPIM[147.0354]YSTDPENGHIFNC[160.0307]IQR	O14880	MGST3
14081473	2	6672728	7.91462e+06	4.90696e+06	5.16882e+06	6334982	5837471	4997648	6296139	6.28547e+06	5.57322e+06	9254030	5.75152e+06	5.20297e+06	7.84429e+06	5.2192e+06	3060000	4.10063e+06	5.28522e+06	5.3993e+06	3.39356e+06	4.61542e+06	4719593	4.54786e+06	4789813	6123447	3265407	4.28926e+06	VSEGGPAEIAGLQIGDK	O14907	TAX1BP3
14053013	3	2592989	4.81692e+06	3.24679e+06	3.65221e+06	5.54126e+06	3.42644e+06	3.82444e+06	3.42591e+06	3.23751e+06	3.58366e+06	2.94186e+06	1.90598e+06	3.77371e+06	3.51154e+06	3383486	2.1993e+06	3.37298e+06	3.33679e+06	2435885	1.82305e+06	4.04292e+06	1.54203e+06	2847034	2.6257e+06	3294700	2.57856e+06	2.33359e+06	TC[160.0307]QVLEALNVLVNRPNIR	O14933	UBE2L6
14058854	2	2.43775e+06	3.98795e+06	2.57147e+06	3.89441e+06	4330419	3.53614e+06	2.9187e+06	3.85638e+06	2.62262e+06	4.34624e+06	4.0868e+06	2.34451e+06	5071021	4554250	2.7101e+06	2.18624e+06	1908720	3.36466e+06	3.89527e+06	2.92145e+06	3.53471e+06	1.88714e+06	2.6746e+06	2.57999e+06	2.88576e+06	1.75255e+06	1.71362e+06	NAEEFTLR	O14933	UBE2L6
14061702	3	253268	2.43868e+06	2.68201e+06	1.83551e+06	3.73198e+06	4.1383e+06	2.30928e+06	3.17386e+06	2.15016e+06	3292954	3816331	1.85634e+06	1.94625e+06	3.11856e+06	4.37637e+06	1905031	717666	3303985	4.66708e+06	1.83261e+06	520093	3.46764e+06	1755550	471492	1.58917e+06	902839	516763	MDLADLLTQNPELFRK	O14933	UBE2L6
14084997	2	756416	615905	401321	257030	1.08216e+06	479466	791096	547160	721445	605225	614194	446925	841797	605477	796702	261512	542267	478460	336104	198979	1.47463e+06	342624	257505	875029	608541	586068	621823	MDLADLLTQNPELFR	O14933	UBE2L6
14044490	2	74270000	54920000	101300000	126900000	148900000	86830000	118800000	89370000	92530000	110500000	114300000	46380000	78290000	55240000	45470000	49230000	67770000	80550000	96250000	73230000	76570000	40100000	78400000	61400000	105600000	77560000	64030000	GNFNYIEFTR	O14950	MYL12B
14045230	2	104700000	127500000	81370000	145200000	141000000	93580000	104300000	96550000	118000000	93720000	81950000	76990000	92450000	75400000	83370000	40840000	105400000	79110000	66570000	37280000	85430000	36920000	66180000	91760000	106300000	96990000	86190000	FTDEEVDELYR	O14950	MYL12B
14049646	2	47810000	38450000	34150000	62680000	56010000	23530000	32750000	36980000	38280000	42110000	36450000	25070000	46470000	34630000	27420000	19720000	38080000	32160000	25940000	13580000	36450000	16940000	27110000	36180000	50020000	27690000	36430000	ELLTTMGDR	O14950	MYL12B
14056286	2	18000000	12810000	27550000	49520000	32920000	31600000	34910000	37680000	26520000	28880000	35800000	41060000	36820000	21180000	28320000	28300000	21170000	30640000	40870000	22460000	20900000	15510000	26660000	19530000	28790000	42710000	28890000	EDLHDMLASLGK	O14950	MYL12B
14055075	3	8413939	6.41546e+06	5629659	8.0077e+06	6773985	3.87848e+06	7297406	4.10335e+06	4.44329e+06	5.09732e+06	7071897	5653824	5904431	6.2754e+06	4076229	3078330	4793322	5.83016e+06	5.49977e+06	5.06823e+06	4.15224e+06	4.25242e+06	3.569e+06	4339978	5691751	4633562	4210701	ATSNVFAM[147.0354]FDQSQIQEFK	O14950	MYL12B
14053487	3	61040000	64940000	74070000	113500000	119700000	73690000	78240000	81380000	66120000	93040000	118200000	67020000	76240000	52980000	57330000	36160000	57730000	63110000	74960000	66820000	67590000	78380000	61930000	49140000	97450000	34540000	54930000	ATSNVFAMFDQSQIQEFK	O14950	MYL12B
14065474	1	673648	453837	886201	829343	2.19789e+06	1.11896e+06	1.09167e+06	1.76611e+06	1.14198e+06	1757803	1314514	604019	917820	504561	1.39036e+06	862441	574379	2.31465e+06	2.46485e+06	1.32053e+06	1061289	365795	1.22599e+06	829423	2230528	1.17189e+06	826097	DGFIDK	O14950	MYL12B
14050592	3	9974204	23300000	65510000	38440000	72810000	88330000	69540000	92700000	41960000	65650000	139700000	41140000	37580000	43670000	68220000	60900000	19060000	72840000	107200000	91140000	16430000	40600000	51980000	18280000	36940000	27350000	16540000	EAFNMIDQNRDGFIDK	O14950	MYL12B
14054190	2	70710000	100700000	106300000	158600000	142800000	118400000	102600000	126800000	90510000	149300000	148500000	77970000	118000000	99680000	111600000	81460000	63610000	122300000	129700000	72990000	76150000	114200000	119900000	73200000	87070000	74650000	66720000	LNGTDPEDVIR	O14950	MYL12B
14077079	3	1.39483e+06	3.34802e+06	3.43325e+06	2.44671e+06	3.31011e+06	3.43514e+06	2.31223e+06	4253390	1.97999e+06	3612915	1.65568e+06	2.06274e+06	586151	2.85954e+06	3.2184e+06	2.13227e+06	1.74644e+06	5278000	5.30931e+06	949668	830480	1369381	822035	2.95579e+06	510937	1.04695e+06	343069	NPTDAYLDAMM[147.0354]NEAPGPINFTMFLTMFGEK	O14950	MYL12B
14072231	3	2.93199e+06	8637334	8.00548e+06	8260567	7.35834e+06	6.56044e+06	8631658	9581451	4380775	9100552	3084867	4.5698e+06	1.58676e+06	5491692	5451661	5078226	5.48836e+06	12130000	13970000	2.41725e+06	1.99157e+06	2504447	1092000	6973528	1.14388e+06	1.68512e+06	1.28576e+06	NPTDAYLDAMMNEAPGPINFTMFLTM[147.0354]FGEK	O14950	MYL12B
14075871	3	1.52769e+06	3.44928e+06	3.24332e+06	3.24861e+06	2.84041e+06	2.85354e+06	3.09876e+06	4.7137e+06	1.95706e+06	3382270	1.59424e+06	1.78214e+06	818310	2.45152e+06	1809956	2.10927e+06	1.59004e+06	4.8808e+06	5285204	1.18657e+06	1117392	1.45977e+06	840353	2.35466e+06	518508	1.00997e+06	527839	NPTDAYLDAMMNEAPGPINFTM[147.0354]FLTMFGEK	O14950	MYL12B
14084094	3	1.14665e+06	2.32886e+06	1.58677e+06	3.49203e+06	1.64434e+06	1.19301e+06	4641234	1.72506e+06	938104	3.27182e+06	781366	1.49299e+06	418904	2.29688e+06	1.11518e+06	843475	2.27552e+06	3.34312e+06	2.95287e+06	724855	537859	771988	424853	1.67291e+06	568277	631503	674094	NPTDAYLDAM[147.0354]M[147.0354]NEAPGPINFTMFLTMFGEK	O14950	MYL12B
14067703	3	2.04159e+06	1968280	2.04427e+06	1.6858e+06	2.13042e+06	2.91321e+06	2.98095e+06	1.99851e+06	2253272	2198465	1.55317e+06	1.53625e+06	1.59329e+06	1.39929e+06	2.85175e+06	3.91225e+06	2.84926e+06	2.36631e+06	2.05359e+06	3.04434e+06	3.56549e+06	3096413	2.09592e+06	2.25287e+06	2.06747e+06	2.08499e+06	2.19895e+06	NPHVALYALEVMESVVK	O14964	HGS
14049808	2	217032	307951	296192	101113	312885	474438	419850	391114	461124	432586	399386	281781	313884	416565	489111	652297	303190	472643	869663	624884	277756	638712	449262	306618	180616	514330	191436	NC[160.0307]GQTVHDEVANK	O14964	HGS
14064068	2	794577	1.39264e+06	1.16581e+06	1.02179e+06	986612	1.55594e+06	1242511	1.23394e+06	830670	1.4104e+06	1.72431e+06	1.03828e+06	1.16108e+06	1.10776e+06	1.99515e+06	1.94408e+06	887779	1061422	1661399	1.14399e+06	684883	1917670	960632	841258	731852	736447	509891	RLYYEGLQDK	O14964	HGS
14067128	2	524498	643279	426856	383855	616973	984635	512800	675421	484330	1082449	542759	570070	495268	639008	995964	879306	340293	620835	1312095	592072	481910	1.00481e+06	863049	611981	823948	396007	356588	KQEYLEVQR	O14964	HGS
14080165	3	742370	1.04685e+06	1195411	631835	659892	518805	1.75123e+06	1.00841e+06	422635	1.09016e+06	604075	1.02643e+06	271491	860886	956277	522878	1120398	1.29654e+06	1.39945e+06	464393	571984	495125	66032.7	784184	29980.2	133072	145258	SITNDSAVLSLFQSINGM[147.0354]HPQLLELLNQLDER	O14964	HGS
14061015	2	1.34671e+06	1.13036e+06	776134	784211	834217	947927	1.16185e+06	878984	985942	1.09514e+06	339857	684938	664716	895077	778412	892646	994644	680938	492039	620023	992697	749902	690018	1.11764e+06	936403	848547	719156	VETC[160.0307]GC[160.0307]AEGYAR	O14972	DSCR3
14076937	3	2.69412e+06	2891081	2.61597e+06	1.55976e+06	1.85779e+06	3.69371e+06	4.32881e+06	3.32424e+06	3.01524e+06	3.05117e+06	1.56009e+06	3.01017e+06	2.05604e+06	2.83756e+06	3.13137e+06	4540288	4195677	2.1106e+06	2.37333e+06	5234648	4156194	3.58452e+06	2.07331e+06	3.90685e+06	3.25785e+06	3.13631e+06	3643208	GHLNSTNC[160.0307]VITQPLTGELVVESSEAAIR	O14972	DSCR3
14070821	3	4.34923e+06	4094860	4552429	5136774	5330345	3633457	3.88802e+06	3.86193e+06	3.34527e+06	3.94231e+06	5836039	3488680	4716027	3.33688e+06	3.34805e+06	2.8794e+06	3.5177e+06	3.67601e+06	4446348	2.11261e+06	3299836	3.4936e+06	3.32121e+06	2907957	4964202	1.95369e+06	3.17171e+06	VGQTAFDVADEDILGYLEELQK	O14974	PPP1R12A
14079846	2	109934	167330	110419	154375	160816	98120.8	81285.9	111496	102884	163641	136145	91191.3	137933	107934	181803	35455.6	59011.5	58306.8	44283.4	49350.7	58673.9	60523.2	151748	33739.6	100767	0	31642.1	ITTGSSSAGTQSSTSNR	O14974	PPP1R12A
14052661	3	1.82461e+06	1525014	1.6039e+06	844847	1.25503e+06	2.1139e+06	1.92212e+06	1.76544e+06	1.46923e+06	1.16234e+06	1.00455e+06	2.12001e+06	1.20303e+06	1.7518e+06	2.78845e+06	3334787	2.04684e+06	2553385	1.71334e+06	2.44534e+06	2.86205e+06	2261518	1.26148e+06	1.65737e+06	1.61841e+06	2.45071e+06	2.69632e+06	LSIAEVVHQLQEIAAAR	O14976	GAK
14080982	1	6304001	4037715	5522493	5.4751e+06	11010000	5739251	3745584	8534258	4.31926e+06	10110000	9139123	5.82594e+06	7.45053e+06	3.43201e+06	7.6717e+06	7.98142e+06	2072249	7.99875e+06	20860000	4405227	1.20095e+06	9318248	11910000	4.36677e+06	9629569	10690000	2.69103e+06	NNIEDVR	O14976	GAK
14060089	2	7.55158e+06	11100000	10010000	10190000	12490000	11420000	11710000	9615094	10120000	10420000	8616892	6700378	6.56165e+06	7035586	11190000	8850188	8382214	11360000	13000000	10330000	6.97784e+06	16290000	10310000	6.15044e+06	10660000	5803812	5737508	GFGFVLFK	O14979	HNRNPDL
14054903	3	7250209	9033370	10140000	12450000	14420000	9907159	8.28865e+06	7598073	7472157	8715730	8202608	7313041	9487429	5939650	7787422	5973141	6892009	8032775	8763688	6950808	7387421	11140000	7625691	6246135	10700000	4.3502e+06	6604442	EYFGAFGEIENIELPMDTK	O14979	HNRNPDL
14056264	2	17980000	36270000	26620000	29660000	32630000	33360000	31620000	27330000	27230000	38480000	23900000	18760000	20970000	19750000	22630000	25090000	17790000	29140000	32820000	28230000	18590000	35850000	37410000	21580000	23300000	20900000	18470000	FGEVVDC[160.0307]TIK	O14979	HNRNPDL
14056177	2	4.77268e+06	6.70065e+06	8.22903e+06	9165106	11420000	8419393	6.45216e+06	6249871	5.95005e+06	7603836	9677752	6.24504e+06	4970589	4.52637e+06	9681847	3.80683e+06	6.28663e+06	6338315	6.74058e+06	6.31003e+06	5.34308e+06	4806490	5922870	4881792	8408905	4.19407e+06	5.2166e+06	MFIGGLSWDTSK	O14979	HNRNPDL
14075648	2	2656575	2959134	2.89881e+06	3.60942e+06	3.55367e+06	3.99823e+06	3.01816e+06	2.51372e+06	2523771	2930051	2466113	2.79558e+06	2994771	2150707	2985505	2.03241e+06	2.29636e+06	2684650	3.86203e+06	2525112	2.70947e+06	4389039	2.57028e+06	1.83078e+06	3.17844e+06	2.3336e+06	2.75374e+06	EYFGAFGEIENIELPMDTK	O14979	HNRNPDL
14076027	2	18600000	17960000	15230000	23440000	21270000	20580000	14400000	18300000	16520000	17370000	19230000	13500000	14140000	16120000	14600000	11820000	14840000	15610000	17510000	11580000	11770000	17720000	17810000	13780000	17410000	15730000	10880000	VFVGGLSPDTSEEQIK	O14979	HNRNPDL
14062605	3	2.14368e+06	1.92338e+06	2.46891e+06	1.54531e+06	2.06457e+06	3.10064e+06	2.41068e+06	2265592	2.31655e+06	1.74801e+06	1.46092e+06	2539282	1.86855e+06	2118223	2.47187e+06	2.86771e+06	2.74643e+06	2.5418e+06	1.99467e+06	2.8599e+06	3.08749e+06	3.13825e+06	2.44913e+06	2502912	2.48906e+06	2880259	2.85541e+06	YMLLPNQVWDSIIQQATK	O14980	XPO1
14057669	2	1.14787e+06	1.44766e+06	1677108	977978	1.20489e+06	1.89517e+06	2.15085e+06	1.58275e+06	1.72947e+06	1.083e+06	889220	1.98315e+06	1320809	1.43166e+06	465934	1.82994e+06	2.12094e+06	1.79135e+06	2.10608e+06	1.43387e+06	1.79842e+06	792062	1.64588e+06	1.92125e+06	1.38855e+06	1.60462e+06	1.95734e+06	LNMILVQILK	O14980	XPO1
14059631	2	1.71604e+06	464764	1079771	672940	859187	504616	1.19852e+06	364929	741609	422846	220791	389063	233150	395396	255404	581760	982624	600515	492506	42293.1	1.31489e+06	511502	486298	1.15011e+06	901083	873133	1.24459e+06	LVLDSIIWAFK	O14980	XPO1
14048796	3	2.69789e+06	7406177	4273239	3.03777e+06	3.34831e+06	6.27965e+06	5590682	5.32186e+06	6875098	3920868	3.46686e+06	6.58798e+06	4.8999e+06	6465674	5.80518e+06	5.17343e+06	8934781	5.84001e+06	4.08235e+06	3610852	3.73194e+06	5.11364e+06	6141364	4.72982e+06	3.99645e+06	3.7276e+06	4351689	MAKPEEVLVVENDQGEVVR	O14980	XPO1
14051390	2	2.78045e+06	2539337	2.1766e+06	1.87485e+06	1.6575e+06	2567658	2413705	2.22129e+06	2.68357e+06	2.60222e+06	1.72595e+06	2.56505e+06	2.26633e+06	2.6656e+06	2133413	3331122	2.83456e+06	2.84031e+06	2.55894e+06	2.64198e+06	2.81468e+06	3.69143e+06	3022656	2.75512e+06	1976712	2.30769e+06	2.78171e+06	DTDSINLYK	O14980	XPO1
14061607	3	3.6796e+06	4620763	4.42089e+06	2.60903e+06	2.50287e+06	4796828	3.90421e+06	3.63128e+06	4.47613e+06	3.79881e+06	3.21835e+06	4.44497e+06	3.58417e+06	3.61041e+06	4493034	3704199	4889556	3869026	4.08437e+06	4.65018e+06	4529646	6903766	4.64904e+06	5.38146e+06	3.6467e+06	2.48368e+06	3.76245e+06	ETLVYLTHLDYVDTER	O14980	XPO1
14079439	2	1.19386e+06	1.07194e+06	1.06054e+06	934505	899025	2.059e+06	1.06808e+06	1.30861e+06	1.11351e+06	881636	666824	1.50328e+06	1.21831e+06	1.36292e+06	1.54378e+06	1.88535e+06	1.34754e+06	1.41556e+06	1.24603e+06	1.64098e+06	1.55464e+06	1.97297e+06	1.2335e+06	1.38037e+06	1.169e+06	1743887	1.69343e+06	YMLLPNQVWDSIIQQATK	O14980	XPO1
14069967	3	6365149	4.32478e+06	7724925	4.88441e+06	4329747	5642081	6.77832e+06	5.25425e+06	6246507	4879643	4.94714e+06	7618308	7822629	7.34642e+06	4854409	6.72499e+06	6.5448e+06	5578588	4.40138e+06	6.62262e+06	8307859	5.4907e+06	7.41232e+06	6.84924e+06	7.72776e+06	7.44166e+06	8.27416e+06	ISTSLNPGNPVNNQIFLQEYVANLLK	O14980	XPO1
14078933	2	2.13626e+06	2.30797e+06	2.21367e+06	1.39351e+06	2.15722e+06	3.51329e+06	3550383	2.62601e+06	2.45874e+06	2244644	1.62509e+06	3.03783e+06	2.49634e+06	2.92451e+06	2.54673e+06	3.53399e+06	3.27839e+06	3323043	3314790	2.93774e+06	2.94122e+06	3.11906e+06	2.66426e+06	3.11666e+06	2.29429e+06	3.56292e+06	2.40605e+06	LFVTGLFSLNQDIPAFK	O14980	XPO1
14069318	3	12740000	13260000	9925757	9420082	10150000	12050000	11860000	8828683	12010000	9433006	7.84189e+06	10720000	8.33772e+06	11620000	11820000	9577454	12900000	12940000	8.2481e+06	12360000	13100000	15840000	8600713	14800000	10810000	11180000	14770000	LDINLLDNVVNC[160.0307]LYHGEGAQQR	O14980	XPO1
14085997	2	1.5882e+06	776176	1.55632e+06	1.14091e+06	1.03267e+06	514357	1.7359e+06	557287	1.36447e+06	705477	549371	516635	564258	641935	358095	832400	1.30914e+06	503617	341241	274373	1.38946e+06	489326	911256	1798368	1.125e+06	999478	1.62414e+06	FLNWIPLGYIFETK	O14980	XPO1
14083787	3	6127158	5.03926e+06	5135325	3445264	3.6724e+06	5.81028e+06	5746899	4546335	6.02373e+06	4.47134e+06	3.93215e+06	6.25597e+06	5.51557e+06	6314961	6760408	5.53533e+06	5.81736e+06	4.40974e+06	3450422	4925479	6904787	6675542	5.70444e+06	5876406	4458362	5023277	5.78669e+06	SNDPQMVAENFVPPLLDAVLIDYQR	O14980	XPO1
14057987	2	339677	351350	346507	337203	357086	511542	584537	430411	530722	424673	226463	328092	303684	389949	535046	741045	595163	576945	593059	746128	566475	596646	315958	538105	487120	630180	508357	MPAASTC[160.0307]C[160.0307]GDEK	O15027	SEC16A
14075589	3	863393	2.1396e+06	1.86104e+06	1.18288e+06	1.88204e+06	2271920	1.94285e+06	1.88639e+06	2.24422e+06	1.72852e+06	1.74653e+06	2.05368e+06	2.34534e+06	2.51865e+06	3610174	2.8484e+06	1.99839e+06	2026419	2.02446e+06	2643225	2.33837e+06	2.81822e+06	2.07089e+06	2.38825e+06	2.02914e+06	2.73254e+06	2.36928e+06	SILTQPHLYSPVLISQLVQMASQLR	O15027	SEC16A
14076777	3	1.12216e+06	1.73692e+06	590610	443159	2.26608e+06	1.43591e+06	950337	1.25567e+06	1.13491e+06	1.47437e+06	1.16448e+06	824312	999388	1.04189e+06	999001	215466	320600	827328	679042	504926	729617	1.43996e+06	733520	277051	1.55442e+06	58443.2	90395.1	AGSALPGFANSPAGSTSVVLVPPAHGTLVPDGNK	O15027	SEC16A
14082572	3	3552107	3.94146e+06	3.42918e+06	3118492	4202182	2.64638e+06	3.21259e+06	2.40364e+06	3.15464e+06	3116840	3.30333e+06	3.68245e+06	4.19244e+06	3.31826e+06	3750428	2.4014e+06	3.04517e+06	3.11026e+06	3.04331e+06	3847612	3726499	2.82882e+06	3.05857e+06	3804451	4.08333e+06	2.61639e+06	7380046	LGGTALAQC[160.0307]FSQLGEHPPDLDLPENLVR	O15067	PFAS
14085788	2	1.12675e+06	1.98628e+06	1125111	1.50098e+06	872380	1.00096e+06	601914	970051	829429	1.12606e+06	981697	516680	879277	630717	909008	953217	1.23284e+06	1.17283e+06	1.00995e+06	696674	440858	1.16196e+06	1.09774e+06	789069	1150259	1.16232e+06	862893	FLPMFLSDNPNPK	O15118	NPC1
14047606	3	11600000	9347486	10340000	9842122	7929233	7788887	9190191	4772322	8.02066e+06	7081316	7577966	12210000	10210000	11100000	10270000	7.95494e+06	16850000	6.39019e+06	4.64035e+06	6.98787e+06	8622209	6.26335e+06	7.99631e+06	9987048	8733917	5.54084e+06	7.63425e+06	TGASFQQAQEEFSQGIFSSR	O15127	SCAMP2
14070646	2	3.3873e+06	3.02643e+06	2.53317e+06	2.27371e+06	1.95923e+06	4.75316e+06	3.98349e+06	2.52765e+06	3163642	2529428	2178904	5022543	3.4971e+06	4.70055e+06	4.95455e+06	6.2625e+06	3.91044e+06	3694254	3.43787e+06	4.98337e+06	3.39533e+06	5.55461e+06	3272701	3052970	2.6297e+06	3.5791e+06	3.52598e+06	TGASFQQAQEEFSQGIFSSR	O15127	SCAMP2
14081410	2	947347	975925	976828	957137	873129	527448	1657794	1032090	1.48525e+06	936443	885413	1.27396e+06	997284	1655442	989908	1.22158e+06	1.5384e+06	1.03463e+06	1.68736e+06	1.23866e+06	1.40951e+06	1.55286e+06	1.12136e+06	874896	1.24683e+06	1.03274e+06	1.8242e+06	IVQVALNGLENILR	O15131	KPNA5
14081753	3	71457.8	615476	301430	200265	253799	733696	550274	736695	630270	578107	207950	396030	261126	275010	736601	998589	679232	788664	598545	972875	482248	1.08477e+06	553397	553160	250280	530914	432892	AVGNIVTGDDIQTQVILNC[160.0307]SALPC[160.0307]LLHLLSSPK	O15131	KPNA5
14045133	2	54850000	68490000	44680000	36360000	28890000	47530000	61710000	51470000	59650000	46890000	45420000	68210000	59980000	77010000	60360000	74600000	75690000	72790000	48240000	61470000	52320000	61370000	70470000	57970000	38700000	47690000	51480000	NSVSQISVLSGGK	O15143	ARPC1B
14052933	3	49030000	30450000	28070000	20920000	18420000	27260000	31800000	30520000	36320000	23330000	24580000	28890000	26570000	36290000	20450000	36630000	33050000	33000000	27630000	35620000	45450000	20680000	31980000	31470000	26180000	23340000	23780000	ASSEGGTAAGAGLDSLHK	O15143	ARPC1B
14050768	3	183993	7905838	2348817	412102	978965	7628436	1604618	9457334	5.16425e+06	4.70349e+06	4559431	9681005	7069550	11040000	9903836	12770000	8430705	8409593	6316196	9347695	2.97727e+06	14340000	11840000	5.25377e+06	2128969	5148313	3838278	TWKPTLVILR	O15143	ARPC1B
14044976	2	31470000	31150000	22010000	12210000	16870000	28240000	24880000	31770000	33070000	17080000	17710000	27640000	15460000	29310000	30410000	40160000	39400000	35540000	21920000	36010000	36130000	30890000	29050000	31540000	17390000	36730000	27940000	NAYVWTLK	O15143	ARPC1B
14054883	3	140700000	141600000	85700000	76190000	73470000	126300000	141500000	115700000	143400000	94180000	37190000	80400000	61400000	75470000	70770000	175100000	134700000	138300000	101700000	187800000	172200000	148500000	118700000	133400000	84620000	134500000	125600000	n[43.0184]AYHSFLVEPISC[160.0307]HAWNK	O15143	ARPC1B
14057257	3	85020000	20660000	52110000	52570000	37240000	16580000	49580000	17500000	44990000	26510000	25940000	19430000	21420000	23090000	11740000	18310000	36970000	17090000	12820000	37470000	78600000	13140000	22510000	47510000	31960000	39100000	57550000	VAWVSHDSTVC[160.0307]LADADK	O15143	ARPC1B
14044567	3	76300000	82640000	59770000	44890000	37440000	53260000	67730000	64240000	70360000	52420000	41770000	61160000	53450000	74220000	68390000	90070000	77520000	71170000	55330000	91040000	74410000	81360000	74030000	69180000	49970000	74630000	72180000	EHNGQVTGIDWAPESNR	O15143	ARPC1B
14056163	2	1.74188e+06	1.7461e+06	1.72594e+06	1.17556e+06	1.05714e+06	2.0804e+06	2.29877e+06	2243562	1.64438e+06	1.72989e+06	1.95744e+06	1928087	1.60794e+06	2066767	2.40906e+06	2.25188e+06	1.25719e+06	3.00252e+06	3.82358e+06	3.86931e+06	2.25694e+06	3778293	2.47609e+06	1.16448e+06	1.52325e+06	1.04021e+06	1070301	ERFQNLDK	O15143	ARPC1B
14052506	1	662169	1.20323e+06	383318	149967	318071	1.50059e+06	626078	639856	881560	779460	467238	877198	687100	940606	1.08247e+06	1.69132e+06	611743	1990333	2.22539e+06	944688	1.25522e+06	2.10309e+06	851352	795879	756268	1.17642e+06	1150179	SLESALK	O15143	ARPC1B
14068240	2	26580000	14770000	10770000	7784219	9990726	14200000	17000000	15340000	21640000	10890000	9878010	14200000	11910000	14610000	15510000	20250000	20500000	16400000	12890000	23270000	26100000	21350000	21160000	16370000	13650000	15610000	17960000	C[160.0307]SQFC[160.0307]TTGMDGGMSIWDVK	O15143	ARPC1B
14072694	3	67510000	78240000	57330000	37780000	37930000	70760000	75300000	56560000	66300000	46520000	52090000	95150000	67790000	82000000	81350000	103800000	105400000	73270000	55700000	165200000	130200000	95720000	82050000	89160000	55730000	96420000	104400000	STVLSLDWHPNNVLLAAGSC[160.0307]DFK	O15143	ARPC1B
14080996	2	9950685	6250615	3.21058e+06	4391459	3475590	6.65427e+06	6.91474e+06	8.10179e+06	6.96919e+06	5.66763e+06	4460968	4541228	4728126	6.72021e+06	5250383	11290000	4.24582e+06	9777635	12810000	8181659	10510000	6307280	6.88214e+06	7419584	7.04286e+06	6992662	4.80395e+06	ASSEGGTAAGAGLDSLHK	O15143	ARPC1B
14080835	2	4.1792e+06	2.40318e+06	5032911	3.93198e+06	2.60581e+06	2.53986e+06	5599678	2.61582e+06	4764502	3.38437e+06	2.57768e+06	1645199	1.86235e+06	2.47566e+06	1928497	4320779	2353307	2453758	2523874	4.09629e+06	4.88508e+06	2.86651e+06	2599528	7.23032e+06	1.69788e+06	9394326	4.10548e+06	VAWVSHDSTVC[160.0307]LADADK	O15143	ARPC1B
14074961	3	3.54369e+06	16090000	12630000	6.47976e+06	6330955	29930000	20460000	21760000	13410000	19700000	18970000	16800000	18130000	32690000	32270000	55600000	14070000	34800000	30190000	27080000	21180000	49170000	30490000	23040000	4720168	23770000	14330000	DRTQIAIC[160.0307]PNNHEVHIYEK	O15143	ARPC1B
14077476	2	12400000	10300000	4.57233e+06	4.80802e+06	5.11685e+06	18820000	13730000	14600000	10400000	7.84537e+06	7188642	7829919	9940430	12360000	12110000	32300000	5.46915e+06	16030000	19680000	17780000	17860000	25440000	18350000	16390000	6.96325e+06	17870000	16690000	EVEERPAPTPWGSK	O15143	ARPC1B
14079444	2	1.14035e+06	6.78642e+06	3392537	1206746	1.76093e+06	9291707	8143841	9309857	5142199	5.27828e+06	2.62657e+06	3.73139e+06	2.09571e+06	5408575	9426115	16760000	1805896	10220000	9977203	5847199	1.9583e+06	12450000	7.46884e+06	7751883	1.48061e+06	12520000	3.82027e+06	EHNGQVTGIDWAPESNR	O15143	ARPC1B
14081403	2, 3	11830000	11580000	12030000	7222486	6980204	10670000	8530020	10220000	11250000	6625949	4.2035e+06	7865340	6.2806e+06	6.22316e+06	9085441	11790000	14270000	10070000	8104959	21480000	21560000	12730000	12480000	17550000	13180000	9612635	20910000	VISIC[160.0307]YFEQENDWWVC[160.0307]K	O15143	ARPC1B
14080115	3	8495373	12420000	12390000	2.9679e+06	4987082	24890000	8758402	16550000	9460210	5.36715e+06	3.22203e+06	6.29809e+06	1741512	5408606	18340000	36110000	10360000	15630000	15210000	36360000	23480000	32670000	13010000	18240000	4.73128e+06	27510000	20330000	MPFGELMFESSSSC[160.0307]GWVHGVC[160.0307]FSASGSR	O15143	ARPC1B
14056335	2	31720000	12750000	9548020	10450000	6.91136e+06	5368169	11850000	5.08766e+06	15670000	6.91347e+06	4206071	8647935	10470000	8238898	5361822	5.57596e+06	21910000	7688911	4.18954e+06	6834110	28010000	2.74332e+06	7.58677e+06	20900000	12850000	14360000	23460000	DDETMYVESK	O15144	ARPC2
14056529	2	38780000	5.79028e+06	20260000	18080000	17180000	10420000	22870000	11910000	21340000	16460000	13780000	9963044	11930000	10220000	6.67147e+06	11440000	19620000	10150000	13080000	19110000	31950000	3.75881e+06	12640000	23690000	21220000	23480000	24750000	DDDDVVIGK	O15144	ARPC2
14056445	3	25210000	20380000	19230000	10450000	13680000	20020000	22110000	16740000	17480000	15240000	15140000	26640000	18960000	21830000	26190000	22920000	25940000	23570000	19540000	28670000	29400000	23080000	20150000	19490000	15330000	17480000	21360000	DTDAAVGDNIGYITFVLFPR	O15144	ARPC2
14045056	2	27110000	30320000	19710000	13950000	12650000	24790000	22720000	24240000	27160000	19980000	15320000	23120000	18210000	28760000	29110000	36470000	26930000	30160000	22340000	31450000	27360000	37620000	26780000	30840000	12500000	27110000	26850000	VFMQEFK	O15144	ARPC2
14046751	2	21450000	15700000	9765495	11800000	8.33706e+06	16600000	17140000	20410000	16480000	20170000	13480000	17160000	9913232	20760000	17330000	41350000	12390000	21860000	22550000	19260000	26800000	35630000	23270000	16800000	13670000	20300000	15780000	DSIVHQAGMLK	O15144	ARPC2
14047285	2	26530000	39080000	22970000	15700000	16140000	37680000	38000000	31750000	39880000	19600000	25990000	37740000	26050000	41450000	42560000	40940000	36280000	39120000	29530000	29080000	33110000	41030000	25740000	28370000	22120000	24540000	19350000	MILLEVNNR	O15144	ARPC2
14060652	2	3.79989e+06	543117	1.84558e+06	1.07491e+06	1.43627e+06	1.62699e+06	2.73387e+06	1.2946e+06	2.14149e+06	1.53886e+06	846309	492275	947890	431970	789822	912210	4.39752e+06	1.06449e+06	945811	1108471	4959427	307799	1.05701e+06	3.91969e+06	1.45243e+06	4.24362e+06	3.45711e+06	VTVVFSTVFK	O15144	ARPC2
14047440	2	17010000	11910000	8991291	8936693	7954810	14730000	17610000	13190000	9985984	10130000	17420000	16450000	15470000	22280000	13910000	32570000	9785532	23530000	19610000	10730000	16870000	27760000	20710000	16130000	9824471	13070000	13090000	ELQAHGADELLK	O15144	ARPC2
14048132	2	8288433	7307391	7.23665e+06	3.65887e+06	4196814	10820000	9163745	10430000	12290000	7.04466e+06	6263752	9016585	4.79742e+06	9195458	11640000	11830000	8530922	12290000	10420000	11440000	8442549	16900000	6880849	13360000	4.48118e+06	14250000	7.31136e+06	DNTINLIHTFR	O15144	ARPC2
14075268	3	24270000	10980000	10170000	8.28585e+06	7946853	8.00653e+06	12890000	6965828	17480000	6.38132e+06	3.99183e+06	11440000	9797439	9185386	10760000	13060000	21530000	9349717	4657240	7821801	31470000	10570000	6.78658e+06	22660000	10470000	14030000	22370000	VYGSFLVNPESGYNVSLLYDLENLPASK	O15144	ARPC2
14069334	3, 4	125800000	96040000	84230000	63780000	62240000	87850000	109900000	87220000	98760000	74340000	74720000	129700000	119500000	119500000	104500000	117600000	119800000	104100000	78700000	137300000	162900000	125500000	112300000	127700000	91520000	101400000	137700000	FENAAAGNKPEAVEVTFADFDGVLYHISNPNGDK	O15144	ARPC2
14069955, 14076660	3, 4	43760000	83600000	69190000	35430000	47090000	98130000	93320000	81960000	75650000	61980000	64280000	107600000	70160000	106200000	138500000	152200000	90140000	115500000	72540000	158600000	92950000	124400000	95250000	95840000	43200000	93670000	87600000	RVYGSFLVNPESGYNVSLLYDLENLPASK	O15144	ARPC2
14065214	3	4976296	3996203	4245927	2.96365e+06	3.51535e+06	3838581	3859782	3.93412e+06	3.94672e+06	2.97157e+06	3.32115e+06	5.70633e+06	4298208	4.14271e+06	3.47264e+06	4.06357e+06	5.50343e+06	4935809	3.2549e+06	5710781	5.75178e+06	3.85239e+06	3.85311e+06	4.2784e+06	4.03799e+06	3.47737e+06	5.57697e+06	DTDIVDEAIYYFK	O15145	ARPC3
14044704	2	35390000	49600000	41700000	29650000	34510000	51330000	59850000	46390000	49660000	44860000	30070000	48660000	35830000	52630000	52040000	69240000	56680000	60270000	47160000	74440000	55960000	74330000	47170000	50930000	36030000	57880000	39280000	LIGNMALLPIR	O15145	ARPC3
14053293	2	7.06197e+06	6458837	2914317	2.77539e+06	2.55539e+06	6373021	6091402	6540421	5073813	6.31845e+06	2.87682e+06	5245568	4080063	5.50546e+06	9293719	11910000	4.07669e+06	12180000	8803996	6.47973e+06	11260000	9142737	5258179	4985362	4.90684e+06	4.92329e+06	4.28964e+06	PAYHSSLMDPDTK	O15145	ARPC3
14044943	2	21250000	26220000	17970000	10060000	16210000	30600000	20620000	25350000	23380000	19420000	11140000	16620000	13850000	17820000	23110000	35520000	32520000	29850000	27910000	32370000	26750000	33280000	24540000	18710000	13800000	25710000	20830000	WWTC[160.0307]FVK	O15145	ARPC3
14052833	2	4546660	3460785	2.81094e+06	2069395	1602303	2.17935e+06	4.1039e+06	1.92477e+06	2.89474e+06	1.91693e+06	3136632	5.43581e+06	3509721	5917390	3.51662e+06	3.82959e+06	3.2428e+06	4.50399e+06	3424846	2986939	2.70135e+06	2845626	2.83133e+06	4.01694e+06	1.88398e+06	2.3209e+06	3.53163e+06	LIGNM[147.0354]ALLPIR	O15145	ARPC3
14072354	2	61400000	43570000	39070000	32680000	33520000	44020000	45510000	41700000	48690000	38600000	32860000	55260000	53170000	50360000	45100000	53370000	50510000	50990000	40240000	66460000	62970000	49230000	43060000	51570000	42870000	43670000	64470000	DTDIVDEAIYYFK	O15145	ARPC3
14047716	2	4.24856e+06	3.56455e+06	4.10174e+06	5.16594e+06	4.62769e+06	4895827	4948667	4309876	4777580	5255302	4.20412e+06	4.06932e+06	4663545	4.16115e+06	5216787	5301054	3937721	4412877	4806679	7102723	5878946	2.81277e+06	2.42117e+06	3465577	3849778	4.38174e+06	5.01784e+06	SLDEQC[160.0307]VVGK	O15162	PLSCR1
14073425	2	2025470	1.41675e+06	1.85602e+06	2742895	2.13169e+06	2.07175e+06	1.69926e+06	2.74426e+06	1581543	2.19268e+06	2.7224e+06	1.62951e+06	1.59496e+06	1.08576e+06	1.93306e+06	1.07064e+06	857150	1.58525e+06	2.4298e+06	8533009	1.43187e+06	1.5664e+06	1.78353e+06	1.10219e+06	1.2164e+06	1.08236e+06	667762	VYFAAEDTDC[160.0307]C[160.0307]TR	O15162	PLSCR1
14075975	3	9658332	6995361	7351173	7081908	8952254	7.34149e+06	9176958	7.51214e+06	8491984	8.27135e+06	9092393	10620000	10350000	11920000	11080000	5.50482e+06	8558113	6854545	6556676	9996702	12000000	5.23274e+06	4.82843e+06	7.7662e+06	7.19529e+06	6532574	9334766	EAFTDADNFGIQFPLDLDVK	O15162	PLSCR1
14062230	3	1.77849e+06	2.6579e+06	3.19871e+06	3.24217e+06	2.50489e+06	3.39143e+06	2.48382e+06	3014716	3123049	3.10876e+06	3.1611e+06	3929576	3.18718e+06	3382623	3869613	4.88383e+06	3.28752e+06	2.98106e+06	2.35918e+06	2.93049e+06	2985196	4.6643e+06	3.41592e+06	3.20901e+06	2262100	3.19336e+06	3.06258e+06	RGLGAGAGAGEESPATSLPR	O15173	PGRMC2
14073822	2	8557533	7560167	5.59209e+06	6.73806e+06	4.61866e+06	5527466	6186912	6.27276e+06	7.32766e+06	6529977	3.40611e+06	6.67976e+06	6700249	6968345	6.11463e+06	4872804	6.01533e+06	4448642	4.13527e+06	3.73623e+06	6069931	4.00685e+06	5.31497e+06	5.89887e+06	4463670	4432137	5.35796e+06	GLGAGAGAGEESPATSLPR	O15173	PGRMC2
14079888	3	12830000	10970000	10320000	13320000	7.68692e+06	6.93957e+06	9174780	6.88108e+06	10680000	7641585	6.17761e+06	8.25499e+06	16260000	8904116	8362755	5730331	12310000	6.80475e+06	5.0241e+06	6403234	11470000	3.89096e+06	8.17327e+06	17100000	10910000	13730000	22120000	DALRDEYDDLSDLNAVQMESVR	O15173	PGRMC2
14081202	2	803711	472433	741794	516093	264035	759788	650356	653268	602031	378648	334504	782985	305871	925809	940670	982652	647530	427686	510103	692020	816902	621046	603884	838009	347498	1.13809e+06	1.00566e+06	FGLLNIVMEPFFK	O15228	GNPAT
14055713	3	1.56169e+06	1.17817e+06	1.6791e+06	962050	266794	690443	1.09251e+06	892010	1303146	513010	679872	2.0931e+06	1.24669e+06	2.04632e+06	1774492	3.75435e+06	3.56639e+06	2.4739e+06	1.46887e+06	1.62596e+06	1956814	1.575e+06	1.18919e+06	705760	369831	3302288	3.32471e+06	LLVQDFFLLPAQPMISVK	O15229	KMO
14076793	2	5.36091e+06	2.75554e+06	5014595	3.7737e+06	1.15038e+06	2.52125e+06	2.13012e+06	2.10621e+06	2.55706e+06	1.89115e+06	2614818	6070082	4777621	6.34728e+06	5.70512e+06	9883193	9147157	7.13215e+06	6337076	4997693	4.72443e+06	4962542	4.25979e+06	2541189	1.72216e+06	11130000	13540000	LLTSNDVVDFFQK	O15229	KMO
14077751	2	2086427	1.59258e+06	1558578	1.42426e+06	637642	863931	1.206e+06	405653	1431795	676376	773472	2437372	2.10531e+06	3095367	2.47113e+06	3890596	2698697	3.30795e+06	2.50137e+06	1.5407e+06	2161729	2335457	2.47806e+06	865991	460624	2.77933e+06	2138605	AVDSLEQISNLISR	O15229	KMO
14070528	2	2.94356e+06	1956477	2.49652e+06	1.81365e+06	730524	1.24117e+06	1719511	1.03581e+06	1543224	670869	1.19174e+06	3.36695e+06	2647726	3233825	2.56245e+06	5647223	6841580	4342370	3.13062e+06	4.25851e+06	2.55722e+06	2618961	2.48755e+06	838450	1.24326e+06	5.5224e+06	6.70596e+06	FSNDLSLC[160.0307]LPVFSR	O15229	KMO
14082638	2	3.09821e+06	2.47979e+06	3675486	2305018	1.08255e+06	2.66552e+06	1.98982e+06	2.5943e+06	2667431	1.61615e+06	2.2954e+06	3.8655e+06	3.23977e+06	4409346	5396237	8459827	7.52706e+06	6.40197e+06	3.84622e+06	3.94933e+06	4479479	4938193	3.02703e+06	2.61225e+06	1.76185e+06	7887928	10200000	SFTC[160.0307]TLFMPFEEFEK	O15229	KMO
14071863	3	2856943	3.89663e+06	2023727	2.6568e+06	5.02858e+06	5100309	3.67284e+06	3.5603e+06	3.35474e+06	3.27076e+06	4302131	2.24276e+06	3944226	3.46962e+06	3.13503e+06	2.10977e+06	2.49707e+06	2.18954e+06	2.91379e+06	2305471	2.45657e+06	3.03814e+06	2.78801e+06	1.71204e+06	2284060	896819	1.28855e+06	SSAQLSDGNVGSGATGSRPEGLAAVDIGSER	O15231	ZNF185
14070426	3	21840000	19110000	14140000	18460000	6.8207e+06	5.78711e+06	6.06212e+06	5.88703e+06	7224118	6786122	12040000	11260000	14470000	14530000	10440000	9592614	10770000	13560000	13540000	12980000	15890000	14120000	15380000	15380000	17540000	9703608	10590000	RLDDYLNTPLLDEIDPDSAEEPPVSR	O15247	CLIC2
14047472	2	11770000	7.76735e+06	13070000	9516129	8562471	8751967	12260000	8227236	16000000	10220000	7.61454e+06	10510000	8.0288e+06	9627061	7949162	12620000	14230000	10190000	9164986	11380000	12820000	7686207	9245533	12090000	10680000	17260000	15030000	LGQIYQSWLDK	O15258	RER1
14060341	3	438886	16220000	4210772	1.13396e+06	1.62353e+06	12560000	1.58956e+06	12760000	8116949	10790000	6085236	12830000	11870000	15630000	11010000	15110000	12460000	12870000	9083692	9103402	3.12383e+06	10220000	13330000	6.53031e+06	5.32534e+06	5.16468e+06	4.04795e+06	n[43.0184]SEGDSVGESVHGKPSVVYR	O15258	RER1
14076275	2	7.80532e+06	5873488	5644015	4664500	3.49974e+06	7013348	7.59318e+06	7112169	7569118	4717066	2.61518e+06	6773980	4.7247e+06	8.37994e+06	6.31388e+06	7.4763e+06	7639638	6.00502e+06	4824950	10500000	8.30628e+06	5.47939e+06	5586855	8.33292e+06	5.29838e+06	9079952	6515558	VDPSLMEDSDDGPSLPTK	O15258	RER1
14057867	3	5.99925e+06	5681369	8.16675e+06	7.298e+06	6.46581e+06	7183189	7.78505e+06	6.5296e+06	8239053	6353880	4805887	7367676	6410398	6688347	6.86801e+06	6243301	6.99009e+06	5.3303e+06	5069246	5.99031e+06	5337418	8117510	5.79024e+06	4965405	6.24648e+06	3629955	5136405	GQNDLMGTAEDFADQFLR	O15260	SURF4
14050629	2	5922622	7.12271e+06	7.7378e+06	7.73588e+06	7614563	12850000	8446226	11960000	12360000	6483205	6.16161e+06	8.1021e+06	6619420	10640000	11320000	9101160	9569114	7112268	6434416	6998802	6.38727e+06	14070000	7347323	8649605	6993029	8501179	6188036	SMFAGVPTMR	O15260	SURF4
14075175	2	4.02114e+06	3.17933e+06	4263561	3476299	3.50391e+06	5.87876e+06	5186333	4468445	5.28886e+06	4.05124e+06	2.17769e+06	3.96822e+06	3463787	4.52605e+06	5231171	5.8569e+06	3.95829e+06	3.81823e+06	3.33437e+06	3944131	3.3939e+06	5.39226e+06	3.62968e+06	4219917	3.76425e+06	3302376	3.20324e+06	GQNDLMGTAEDFADQFLR	O15260	SURF4
14069230	2	11120000	9641862	10580000	8007122	7594626	10530000	11930000	9236260	12010000	11040000	3323701	8078454	8274501	8504193	8485939	9465847	10730000	7446264	6.66869e+06	9689496	10620000	10370000	9901622	14080000	11480000	8827655	14700000	LC[160.0307]LISTFLEDGIR	O15260	SURF4
14081063	3	1.37149e+06	1.81566e+06	2569041	1.30584e+06	1.40773e+06	2.94129e+06	2.98021e+06	3095291	2.06724e+06	2.21832e+06	842848	1.77969e+06	482391	1.46474e+06	2.27525e+06	3.40748e+06	2608553	2226356	2.29513e+06	2.75118e+06	2.41867e+06	2.76424e+06	1.69949e+06	3.04331e+06	725375	1.8175e+06	1.48012e+06	GVTEHYGINIDDIDLISANMENALASIGGFC[160.0307]C[160.0307]GR	O15269	SPTLC1
14067187	2	1.05085e+06	1.17022e+06	900188	581119	899738	1.32122e+06	1.07682e+06	1.1602e+06	973916	1.15211e+06	828321	790330	617551	833653	942835	1.83252e+06	1520227	1.73513e+06	2123776	1.76722e+06	1.52699e+06	1.90456e+06	1.00451e+06	990119	669485	1.37411e+06	898595	VQEQLGNDVVEK	O15305	PMM2
14077625	3	3.06338e+06	3.77825e+06	3.66192e+06	3.55294e+06	5.12152e+06	5.07856e+06	3769731	4.13574e+06	3.98891e+06	4582165	7.92709e+06	7.68557e+06	9144820	6.09383e+06	10150000	2.81177e+06	2231726	4513780	3.43754e+06	3.46304e+06	3.35246e+06	4881550	4.11584e+06	3.02056e+06	4.94081e+06	2.89846e+06	3.59018e+06	VADEDDVDNEEAALLHEEATMTIEELLTR	O15355	PPM1G
14073126	3	4.08468e+06	3.28207e+06	3081377	3658289	1.88771e+06	3.03135e+06	4.29116e+06	3.06139e+06	3.3801e+06	2.57353e+06	2.47608e+06	3687569	3.3358e+06	4282192	3.03372e+06	2.07897e+06	4.1465e+06	2.93346e+06	2.24377e+06	3.38801e+06	3.57481e+06	3084797	2.97476e+06	3.66183e+06	3.28439e+06	2868238	4.50126e+06	YLEVSEPQDIEC[160.0307]C[160.0307]GALEYYDK	O15371	EIF3D
14071357	3	9397185	8810935	7.67754e+06	5501548	4580635	8084253	6684143	6929329	10610000	6350894	6.56083e+06	10860000	8.14014e+06	10530000	7999024	9083073	9276950	7808899	5695850	9974850	8865345	10940000	11110000	10410000	7.59883e+06	10730000	10630000	NLAMEATYINHNFSQQC[160.0307]LR	O15371	EIF3D
14074486	3	12360000	5.62884e+06	7.97827e+06	6.85455e+06	5.29538e+06	7.16088e+06	9619495	6.70701e+06	11340000	7987416	7.41698e+06	7795475	7883198	11340000	4217225	9373001	9931672	8389415	7.33227e+06	10860000	9186264	3.38891e+06	8853138	11210000	7583576	8.13969e+06	7413771	RDNSDFDLLTVSETANEPPQDEGNSFNSPR	O15371	EIF3D
14067441	3	2.07973e+06	1.46116e+06	2.12049e+06	1.92294e+06	1.98407e+06	2470677	2729219	1.90766e+06	2.56079e+06	2.97011e+06	900325	1457429	1.2316e+06	2.03532e+06	671897	1.80776e+06	1.89812e+06	2.39031e+06	1.39041e+06	1.66095e+06	2403388	632480	1.5319e+06	3.42666e+06	1.19352e+06	1.62191e+06	1.55695e+06	HELLSLASSNHLGK	O15372	EIF3H
14063866	3	3.12419e+06	2.57087e+06	2.68935e+06	2.08365e+06	1.93616e+06	2.73203e+06	1.72771e+06	2.31824e+06	3.1446e+06	1.83337e+06	1.64485e+06	2592337	1.77064e+06	2.9718e+06	2.51549e+06	2.4218e+06	2456759	1.50935e+06	1.92593e+06	3.02109e+06	3.40544e+06	3.01667e+06	2156613	2.80102e+06	2.04556e+06	2224144	3.47209e+06	NSHLINVLMWELEK	O15372	EIF3H
14063713	3	1.25354e+06	2.72982e+06	3668779	1.49558e+06	2.7876e+06	4445806	4407232	3720959	4.00238e+06	3173458	2.14145e+06	3583405	2.20429e+06	2.75478e+06	3252482	3.69528e+06	1946297	4005582	2770796	5296311	2400724	5.24847e+06	2.85122e+06	2.13195e+06	2.74604e+06	1.96178e+06	3.12784e+06	NLQLLMDRVDEMSQDIVK	O15372	EIF3H
14073389	3	3.64254e+06	5.41257e+06	3.81635e+06	2.69171e+06	3279454	3.87425e+06	3.37238e+06	4302878	6.43561e+06	4509982	2.89076e+06	3.54325e+06	4.14906e+06	3.51419e+06	4.11558e+06	3.58207e+06	4.16905e+06	3735436	2.72832e+06	5426252	5681519	3.57293e+06	4.2734e+06	5473934	4.58294e+06	5182135	6.4387e+06	LEITNC[160.0307]FPFPQHTEDDADFDEVQYQMEMMR	O15372	EIF3H
14070900	3	6.72404e+06	5927493	2.96127e+06	2.17435e+06	3277503	4.92651e+06	5.18679e+06	4.18754e+06	4.84928e+06	4443405	2.05127e+06	4852841	4.02399e+06	4.90601e+06	3.7858e+06	8323696	9411957	5.36186e+06	2.74938e+06	7516104	7246517	1.99741e+06	1887442	5.82269e+06	4913082	5743808	8397508	DWVPDAAGTSLYVRPVLIGNEPSLGVSQPTR	O15382	BCAT2
14076594	2	2.63515e+06	2.30281e+06	2.16591e+06	1.40843e+06	1.14305e+06	2.40421e+06	1.46452e+06	2.42085e+06	2.51534e+06	1.66648e+06	914658	2.06691e+06	2.80955e+06	1.63289e+06	3.54158e+06	5318554	2.86045e+06	1.91058e+06	1.92224e+06	2.40133e+06	2.50785e+06	3.11024e+06	1.60826e+06	2.52865e+06	2.05397e+06	3367761	3.85616e+06	QSLLDMAQTWGEFR	O15382	BCAT2
14056415	2	10070000	10220000	6885271	6.88309e+06	7.00242e+06	8.09149e+06	7.82728e+06	6.94595e+06	8693266	6.87268e+06	6016254	6.71425e+06	6.20862e+06	8364183	8585076	7.43756e+06	6.95151e+06	5.96474e+06	5723211	7364945	8.01894e+06	8836690	7603702	6.4989e+06	8519125	4195304	4.5583e+06	VSGSFPEDSSK	O15400	STX7
14053119	2	21740000	29520000	27810000	25100000	24340000	31700000	29970000	29280000	25570000	29220000	18930000	18990000	22310000	26690000	24650000	29550000	24420000	28040000	20710000	23870000	24840000	26660000	23260000	25640000	18880000	21210000	16320000	EFGSLPTTPSEQR	O15400	STX7
14077724	2	15650000	13470000	13760000	13300000	11330000	16930000	14570000	12820000	13620000	12410000	9117310	15810000	16320000	12930000	14920000	17180000	14130000	14110000	11280000	16030000	17490000	17720000	9991273	13910000	12610000	12030000	15640000	QLEADIMDINEIFK	O15400	STX7
14070183, 14086013	3, 4	12820000	13640000	15030000	9984042	12510000	20710000	20490000	22120000	20940000	13330000	7889820	21150000	20930000	20350000	18140000	25670000	19520000	15940000	12490000	28820000	23500000	20870000	16950000	18690000	10380000	16840000	19960000	DLGMMIHEQGDVIDSIEANVENAEVHVQQANQQLSR	O15400	STX7
14075538	3	16610000	11180000	7397922	9542030	9122551	7.54454e+06	8262334	6.39882e+06	10830000	7.25293e+06	7.23978e+06	10710000	9914856	10060000	6312574	2677316	9514310	2.62982e+06	2.63841e+06	3.59926e+06	10350000	4.95693e+06	7797318	7.31347e+06	10470000	3.58356e+06	5.94609e+06	NLVSWESQTQPQVQVQDEEITEDDLR	O15400	STX7
14068545	2	24270000	26180000	23340000	22760000	18110000	25930000	20190000	23370000	22370000	24120000	18540000	17830000	19350000	24840000	24800000	30840000	18230000	21860000	19700000	32660000	16740000	27680000	22770000	20550000	17550000	19230000	14520000	TLNQLGTPQDSPELR	O15400	STX7
14072106	2	14210000	7.92434e+06	7829596	8447465	7.28945e+06	5771191	6677321	5.81819e+06	7.79179e+06	6081446	4402679	7427063	8377940	6933999	5.03157e+06	6.6154e+06	11310000	6019072	4040989	4493226	11180000	4022832	6047172	9714218	7536441	5.60065e+06	9237916	LVAEFTTSLTNFQK	O15400	STX7
14047584	2	5404852	3.66945e+06	3.2059e+06	3.23993e+06	4463322	4632377	5396144	3.8219e+06	5301554	5177276	2.20159e+06	3.23649e+06	3.35354e+06	3853542	3.46149e+06	3.31936e+06	3.7864e+06	2.75578e+06	3044059	2964584	3.60743e+06	2.69826e+06	3.72699e+06	2.87e+06	4.0007e+06	1.57314e+06	1.54574e+06	GGAVVDEGPTGVK	O15427	SLC16A3
14051964	2	3190251	3.15687e+06	2.78092e+06	2270718	3.0693e+06	3591478	4276980	3.97827e+06	3.95989e+06	4515230	1.98666e+06	2.99089e+06	2.60445e+06	2.8344e+06	3.70552e+06	3.01163e+06	1.76688e+06	2.32859e+06	2.74418e+06	4.64047e+06	3.51506e+06	3.08066e+06	3298522	3.15368e+06	2.93644e+06	2.75994e+06	2.6163e+06	EPQPEVAAAEEEK	O15427	SLC16A3
14086088	3	493885	1.43498e+06	890819	659946	933206	1.07726e+06	1.06107e+06	1.26655e+06	1626265	1.11338e+06	963776	1038417	964213	893151	1.58699e+06	835067	1855258	1.56565e+06	792015	1.36916e+06	1602215	1249820	1271228	1.73585e+06	1.2596e+06	1.31325e+06	1785772	RPMANGLAAAGSPVFLC[160.0307]ALSPLGQLLQDR	O15427	SLC16A3
14052334	3	10650000	17710000	17800000	11370000	12920000	19620000	15880000	14930000	20250000	16910000	9944986	20450000	13150000	17400000	25540000	26170000	18560000	19920000	14890000	16010000	16440000	34220000	17050000	19490000	16740000	10800000	13690000	YNSMPVPGPNGTILMETHK	O15431	SLC31A1
14063643	2	3.94208e+06	3.45121e+06	2.7277e+06	3.15468e+06	2.18702e+06	3.2637e+06	3.87521e+06	2.87746e+06	2.9095e+06	3.67992e+06	1.44361e+06	2391310	2.62129e+06	3766650	3426039	6.24397e+06	3.69924e+06	3.45041e+06	3148316	3499069	3970288	2.90617e+06	3.34868e+06	3295199	2.287e+06	3274955	3.06225e+06	AVVVDITEHC[160.0307]H	O15431	SLC31A1
14074901	3	5.01885e+06	5430802	7.97755e+06	4.2192e+06	8.22683e+06	7.74312e+06	8716499	6.77163e+06	9326088	8840324	2.25813e+06	6.47567e+06	4.25439e+06	5629180	5108323	7.86205e+06	10020000	8288920	4.17419e+06	8200598	9847338	8853129	5900823	7.96578e+06	6518642	3.3984e+06	5.67256e+06	LLNQVLVNLPTSISQQTIAETDGDSAGSDSFPVGR	O15432	SLC31A2
14044779	2	59490000	18640000	45890000	55080000	79040000	41220000	51310000	37440000	57430000	72930000	72600000	28600000	43970000	25850000	11540000	19120000	34410000	36820000	58040000	52280000	54220000	7060746	48750000	52790000	74950000	29630000	40480000	VDVDEYDENK	O15511	ARPC5
14046330	2	24180000	56020000	34380000	30480000	45420000	49920000	46550000	56050000	28810000	43290000	46830000	33470000	30900000	41080000	49140000	41950000	25400000	60940000	58210000	37640000	29300000	43620000	35840000	38520000	36490000	32990000	27410000	ALAAGGVGSIVR	O15511	ARPC5
14045757	2	29040000	42050000	35380000	38600000	54610000	43670000	41020000	41220000	40490000	43880000	40040000	41650000	31670000	31580000	39050000	33190000	36110000	53850000	50750000	35760000	32990000	50440000	41590000	31500000	35080000	34820000	23850000	QGNMTAALQAALK	O15511	ARPC5
14051590	1, 2	17980000	24450000	21750000	19310000	24020000	26490000	18590000	24770000	20140000	22840000	29550000	17870000	20970000	20870000	24420000	17350000	17870000	27640000	22860000	21800000	14480000	21520000	21960000	17450000	20580000	12220000	14090000	VLISFK	O15511	ARPC5
14077242	2, 3	121400000	73720000	113000000	126600000	147600000	92280000	114200000	100000000	118200000	117900000	143800000	51300000	88980000	68570000	34630000	40040000	83060000	85620000	94450000	95900000	103900000	21120000	87100000	110300000	135700000	57590000	92680000	FVDEEDGGDGQAGPDEGEVDSC[160.0307]LR	O15511	ARPC5
14080242	2	2.92521e+06	5.51572e+06	2.93526e+06	1.6729e+06	5.36705e+06	7.96181e+06	6931700	9357051	8952056	6461250	10250000	5.59006e+06	2.37935e+06	3.33709e+06	7.39741e+06	9069037	2.92207e+06	9760871	12210000	7508923	4229178	14200000	4.38552e+06	4631409	3469703	7.28729e+06	4802286	GFESPSDNSSAMLLQWHEK	O15511	ARPC5
14045903	2	8501271	7674403	13980000	14330000	7.88124e+06	10120000	12260000	13870000	12680000	12270000	4527053	8.31656e+06	7239817	11680000	8412186	17920000	11760000	11780000	8.37635e+06	11160000	12860000	22180000	21080000	16470000	12360000	14230000	13460000	WASGLTPAQNC[160.0307]PR	O15533	TAPBP
14060805	2	20821.8	62253.2	144516	178541	240147	15627.2	21753.9	14800	39238.7	87036.7	254470	270250	519610	296548	70679.4	16036.9	62996.1	46653.9	16197.4	26880.7	26534.2	39985.2	180184	102982	254659	15180.1	127467	GAPAPHC[160.0307]EMSR	O15533	TAPBP
14059569	2	1.60013e+06	1.15154e+06	1.3426e+06	842874	558150	1.58557e+06	1541008	1434564	1.9915e+06	1.08814e+06	669602	2.01474e+06	1.04376e+06	1654155	1045095	2121998	1.78171e+06	1959078	1.06324e+06	1944067	1.39448e+06	2508457	1.55442e+06	1.93911e+06	1.03076e+06	2.30329e+06	1.45031e+06	SNLGSVVLQLK	O43143	DHX15
14052882	2	4213120	2.96873e+06	3.43798e+06	2.56768e+06	1.61136e+06	2733211	3.23527e+06	3.14604e+06	3281156	2.27937e+06	1.63701e+06	2.88689e+06	2.71354e+06	3.32242e+06	1785266	5.17157e+06	4265200	3.8437e+06	3030546	4593703	4469000	3.702e+06	3.73496e+06	3.62795e+06	2754181	5.20033e+06	4937826	TLATDILMGVLK	O43143	DHX15
14071121	3	11470000	4.4854e+06	10180000	5.93615e+06	6.08943e+06	5514401	10290000	6013346	10230000	6.87241e+06	5.63736e+06	5.71117e+06	7.94549e+06	6.32457e+06	5311040	7.19869e+06	10010000	7172436	5340372	10120000	13030000	5.49079e+06	8337456	13930000	8623303	12860000	16130000	LGIDDLVHFDFMDPPAPETLMR	O43143	DHX15
14085586	3	483944	689418	614476	184886	436930	850473	743262	649547	666688	617008	441736	595968	365306	466869	896888	988722	410113	581354	436104	1.10497e+06	939726	1.09696e+06	790576	671919	288229	1.20119e+06	594918	HMPPLSLSPGSTDFSTFLSPNVLEEVDSFLIR	O43149	ZZEF1
14047637	3	12060000	11410000	15840000	15540000	10980000	15460000	12680000	16640000	19140000	15790000	11790000	10760000	11080000	13540000	10620000	15300000	18570000	10090000	9386401	13450000	12850000	9498702	6.69971e+06	16090000	14970000	22830000	12460000	QYYIGDIHPSDLKPESGSK	O43169	CYB5B
14057085	2	10040000	6968932	7.02862e+06	11080000	6478680	6583858	7.29737e+06	6511746	7.51887e+06	7.08742e+06	4519389	6859107	7299654	7169863	5990440	6.08337e+06	8.28571e+06	4.62161e+06	4564611	5.09433e+06	8216164	3872375	7.28956e+06	7.34357e+06	7968619	4579864	5726792	GQEVETSVTYYR	O43169	CYB5B
14069474, 14073062	3, 4	56020000	44030000	51620000	48810000	34520000	41020000	47460000	42120000	46140000	39950000	37600000	52030000	49320000	56510000	44840000	50400000	61190000	36910000	29580000	44880000	60200000	38380000	40070000	50490000	46730000	44100000	59030000	FLNEHPGGEEVLLEQAGVDASESFEDVGHSSDAR	O43169	CYB5B
14047458	3	3.68416e+06	6.45903e+06	6182255	6446043	11610000	9250737	7.63049e+06	9380827	8154023	8773515	7.11704e+06	4799030	4.84327e+06	3.44523e+06	5393419	4.94656e+06	4.38475e+06	9933789	10590000	5397964	5500593	9339101	7.14221e+06	4740004	6.27684e+06	6168478	6.74081e+06	LDITTLTGVPEEHIK	O43181	NDUFS4
14084194	3	806554	1.21814e+06	1902577	1.24446e+06	3.46778e+06	2.80403e+06	2.00393e+06	3.04618e+06	2.3764e+06	1.79186e+06	2.05648e+06	1.31515e+06	1.52055e+06	1.10209e+06	1.7995e+06	1.19885e+06	1.26624e+06	2.43847e+06	3.08999e+06	1.25117e+06	1.18601e+06	2531919	2250835	1.26987e+06	1227608	2.0942e+06	1.42714e+06	WENPLMGWASTADPLSNMVLTFSTK	O43181	NDUFS4
14072008	3	734788	1.60616e+06	2.12465e+06	1.13068e+06	3.47762e+06	5100392	1.883e+06	4.35541e+06	2.49822e+06	2.32461e+06	2360092	1512610	1.56175e+06	1322613	2.94383e+06	2189260	1.03478e+06	3.19163e+06	4147171	2.65522e+06	1.42171e+06	4650382	2.75829e+06	1.52708e+06	1.64761e+06	2851044	1.9075e+06	ERWENPLMGWASTADPLSNMVLTFSTK	O43181	NDUFS4
14049419	2	1398629	957051	1.23531e+06	1.41741e+06	1.89965e+06	2.29682e+06	2.06464e+06	1.15632e+06	1914654	1.76583e+06	1370807	938821	1.3158e+06	1501701	744813	1.00002e+06	902122	1.08701e+06	1305207	1.29182e+06	1.70147e+06	857766	1.66832e+06	898868	1.50007e+06	1026275	697574	TGSPGSPGAGGVQSTAK	O43237	DYNC1LI2
14073684	2	1.15763e+06	1.02548e+06	912716	818706	1.2495e+06	1.53763e+06	1.42521e+06	1.5169e+06	1.77784e+06	1.16465e+06	1.27714e+06	1.30611e+06	915382	1.44028e+06	1.55503e+06	1320396	810402	1.11648e+06	1.06857e+06	1.09226e+06	1126037	1.88549e+06	1.70838e+06	1.51898e+06	2.00253e+06	924530	687339	KPDSMVTNSSTENEA	O43237	DYNC1LI2
14067603	3	1.71759e+06	1.92568e+06	1.49668e+06	853748	1.08133e+06	1.6463e+06	1.45237e+06	1.38119e+06	1.50435e+06	1.43481e+06	792784	2.48067e+06	2.27407e+06	2.00952e+06	1.77029e+06	1.93823e+06	1.94515e+06	1522827	952877	2748757	2.33871e+06	1.84689e+06	1.64624e+06	1.05687e+06	949625	1.88562e+06	1.92851e+06	HDADGQATLLNLLLR	O43242	PSMD3
14052736	2	4685596	3875512	4319137	2.99659e+06	2.54204e+06	3.94327e+06	3.79563e+06	3257870	3.21831e+06	3.06232e+06	2.12456e+06	3654433	3785023	4.48236e+06	3.26721e+06	5010647	3.96496e+06	4.28231e+06	2634070	4879137	3.91008e+06	4826979	3581184	3398304	2.70879e+06	4.13016e+06	4234111	AVQGFFTSNNATR	O43242	PSMD3
14062448	2	1.85934e+06	2.64778e+06	2223116	2.02396e+06	1.44495e+06	2.50879e+06	1.80396e+06	1.86681e+06	2.70033e+06	2347775	1.22013e+06	2.79926e+06	2.10227e+06	3.201e+06	2.49101e+06	2687103	3023754	2.19374e+06	1.85362e+06	1692215	2.51084e+06	2.60016e+06	3036867	2.24694e+06	2.15549e+06	2.55375e+06	2.17953e+06	ISLADIAQK	O43242	PSMD3
14053330	2	4441501	4.86448e+06	3721367	2.47111e+06	2.07307e+06	5600805	5.30593e+06	5.11163e+06	5207067	2766814	1.81191e+06	4666840	3.04803e+06	5.15431e+06	5.15333e+06	6771929	5.18658e+06	5.00604e+06	3.62129e+06	5.75268e+06	4.2438e+06	5.42699e+06	4.67629e+06	4441904	3.25743e+06	5718792	4410290	FNQVLDQFGEK	O43242	PSMD3
14048926	2	2374148	1.70627e+06	2263505	1.674e+06	1.30735e+06	2078344	2501438	2128624	2.15596e+06	1587560	873814	2.28337e+06	1.69737e+06	2333175	2.30752e+06	3.37478e+06	2.6692e+06	2.41589e+06	1.77226e+06	2.66536e+06	1.86808e+06	2.24335e+06	2800170	2070421	1.44824e+06	2868887	2959854	VYEFLDK	O43242	PSMD3
14071790	3	17090000	8577362	12240000	13020000	7.82981e+06	12390000	14360000	13860000	14950000	14020000	7.9487e+06	12550000	11460000	16330000	11390000	15930000	12840000	13740000	10350000	15180000	17930000	5.74405e+06	15950000	16100000	10760000	12530000	13780000	AKPPPGGGEQEPPPPPAPQDVEMK	O43242	PSMD3
14070836	2	6.76776e+06	5654394	5572070	3922234	2.86557e+06	5927205	6180663	6601263	7332984	5132565	2.45282e+06	5734141	5091914	7684020	5938974	8193541	6.8006e+06	7656507	5676257	8040860	6515675	6298878	5.32385e+06	6.73461e+06	3.4031e+06	9499322	7206507	LQLDSPEDAEFIVAK	O43242	PSMD3
14079773	2	514670	472719	758491	392551	613150	758776	1.0694e+06	956761	857652	596721	574316	655100	693034	638160	1.01704e+06	1.23323e+06	609406	815218	740845	743074	350281	1.36451e+06	565414	1.04458e+06	583534	764012	505243	VLTMAPGLITLEIVPFR	O43252	PAPSS1
14049290	2	1.93886e+06	1.81637e+06	1.75375e+06	1.1985e+06	1.43093e+06	2.60407e+06	2.11822e+06	2.11398e+06	2.33737e+06	1.6066e+06	794498	2.28233e+06	1.74646e+06	2443329	1.73038e+06	2.98131e+06	3.30373e+06	2265433	1.99716e+06	3154689	2341712	2.0552e+06	1.54033e+06	2.09135e+06	1.5556e+06	2.41636e+06	1.80941e+06	AIVQQWLEYR	O43324	EEF1E1
14052281	2	10610000	12440000	11660000	11340000	9556021	10960000	13060000	9992374	10130000	9517858	9649284	11230000	10750000	10630000	10140000	15250000	11720000	13210000	10620000	12820000	12960000	17500000	10240000	10720000	10620000	14730000	13820000	NLATTVTEEILEK	O43390	HNRNPR
14055031	2	5483544	4.3783e+06	4732005	5156301	3.23284e+06	3.24124e+06	4.8518e+06	3.35215e+06	5.42867e+06	3.9677e+06	4827079	4965245	4.00543e+06	4638491	4.08525e+06	5.1757e+06	3.60164e+06	3908626	2783107	4446520	4609668	6.12068e+06	4.32788e+06	4422309	4.15319e+06	4802768	5684077	ENILEEFSK	O43390	HNRNPR
14057736	2	16320000	12260000	13770000	19030000	18770000	15890000	17730000	13880000	14090000	17910000	17560000	13020000	16820000	18140000	15270000	16080000	12850000	13460000	14420000	11540000	12400000	16790000	19540000	10950000	16910000	9355583	9127235	TGYTLDVTTGQR	O43390	HNRNPR
14048218	3	10370000	10500000	10240000	8470758	10200000	10660000	11720000	8751891	9611990	10200000	9105238	9619776	8024461	8574023	9143963	10100000	11490000	8605481	9141739	9200949	10420000	13780000	12410000	10400000	12700000	11190000	9873800	GFC[160.0307]FLEYEDHK	O43390	HNRNPR
14063539	2	2.25938e+06	2.66354e+06	2.62201e+06	2652236	3.01052e+06	4.6319e+06	3.53393e+06	3.10346e+06	2.86675e+06	2.48735e+06	3485197	2.13503e+06	1.94113e+06	2.59734e+06	2.64524e+06	4.30104e+06	2935871	3.5715e+06	3.69676e+06	2635271	1.92156e+06	5155409	2725940	1.89273e+06	2067666	1.88323e+06	1.38163e+06	SAFLC[160.0307]GVMK	O43390	HNRNPR
14045806	2	4.42746e+06	5.10909e+06	3709646	3.29517e+06	2930282	5936322	5.046e+06	4869830	5.27796e+06	4.17034e+06	3.75876e+06	4520980	4177959	4.55437e+06	6116727	7.78484e+06	5753043	6403022	5816242	7749142	4905091	10520000	4920127	5079671	4.01645e+06	7560600	4.07395e+06	LMMDPLSGQNR	O43390	HNRNPR
14049737	3	7944459	7713712	7.61342e+06	7616734	7.77858e+06	7.77177e+06	12460000	7.51031e+06	9409718	7192659	8109000	9755038	8587171	8083176	7125676	9575946	9831196	9689520	9094649	10670000	9592964	12760000	12450000	8411569	7653222	12720000	12100000	VTEGLVDVILYHQPDDK	O43390	HNRNPR
14081723	2	8.17501e+06	6.72622e+06	6543683	6.53134e+06	4365760	5312629	5974761	4.87344e+06	6364402	5.43299e+06	5388601	6111001	5021906	7.06235e+06	5158544	6987416	5930907	6481960	5.92367e+06	6336210	6998500	8.24705e+06	7.37734e+06	6040601	6.50772e+06	6290986	6.77917e+06	DLYEDELVPLFEK	O43390	HNRNPR
14075275	3	10300000	6420785	8455242	6.74946e+06	5.67924e+06	6627799	7051750	6.06639e+06	7894997	6493762	7353726	7110786	7732335	8823950	8.2721e+06	5629579	8539764	5.94969e+06	5922539	7.46292e+06	9146395	6999203	9492110	8575285	8835183	7131680	12200000	VWGNVVTVEWADPVEEPDPEVMAK	O43390	HNRNPR
14077697	3	22330000	13720000	14450000	18640000	13310000	6.91797e+06	12500000	8248360	12040000	11550000	12270000	11960000	13600000	15310000	7859342	7476398	15530000	9564479	6.73782e+06	7.40833e+06	14320000	9405466	15090000	13870000	15490000	9854671	17200000	YGGPPPDSVYSGVQPGIGTEVFVGK	O43390	HNRNPR
14052326	3	7977498	9919743	8774627	13660000	10960000	8020787	7.08488e+06	8479204	8.05691e+06	8125416	11420000	6.27417e+06	7.13235e+06	6331364	8045071	5.58348e+06	3326175	7675476	10460000	6305807	5723781	8927396	6.44762e+06	5851102	8731605	3.8927e+06	4661850	QHLENDPGSNEDTDIPK	O43396	TXNL1
14050596	2	3.15834e+06	4261668	3.60756e+06	4.55925e+06	4.98573e+06	3423968	3.00451e+06	3.5666e+06	2.85685e+06	3471587	4705484	2.46485e+06	3.03168e+06	2.72827e+06	2.96872e+06	2.31273e+06	2.38067e+06	3.46167e+06	4769849	2.37683e+06	2.37381e+06	3675401	3.04548e+06	2.17201e+06	3.42811e+06	2.01627e+06	1.65999e+06	FQGPDNGQGPK	O43396	TXNL1
14061269	2	2340891	3.72979e+06	3.20429e+06	4488575	4504941	3404783	2726905	3.35669e+06	2.75659e+06	3034807	3.42055e+06	2.13039e+06	2.47675e+06	2.00845e+06	2914195	2092007	2.20452e+06	3.03526e+06	3.57248e+06	2491254	2.16111e+06	3.23526e+06	2.44336e+06	1.69754e+06	3.1751e+06	1.52609e+06	2.20869e+06	GYMDLMPFINK	O43396	TXNL1
14056203	3	866858	3197621	4963184	3419173	4.07112e+06	3.40555e+06	3.47828e+06	4250135	2.16246e+06	4240040	7660347	4.44784e+06	4776786	4.14876e+06	5871693	2.70821e+06	1.47516e+06	3.24929e+06	4718302	2863597	1.23052e+06	4728631	2.99996e+06	1.2164e+06	3.14563e+06	1.73957e+06	1.66495e+06	VRIDQYQGADAVGLEEK	O43396	TXNL1
14077290	2	595247	631814	419157	650959	601710	1.0031e+06	503556	715578	531865	670170	692293	406591	398526	270488	1.10894e+06	517200	156161	672332	1.6299e+06	433650	367055	1.11606e+06	514609	350271	894180	413649	276153	QHLENDPGSNEDTDIPK	O43396	TXNL1
14076423	3	11090000	8727380	6.06817e+06	16320000	8917475	3700364	5.76692e+06	4242808	6503223	6508737	3972935	3.35872e+06	4.69356e+06	3.17757e+06	2569289	1.47278e+06	5818961	3.79042e+06	3490901	1.85559e+06	7813045	1.65945e+06	4291670	8208880	8573651	3.69977e+06	5591572	AGC[160.0307]EC[160.0307]LNESDEHGFDNC[160.0307]LR	O43396	TXNL1
14076195	2	3.37173e+06	3799429	2.52315e+06	5170731	3456457	1.59603e+06	1.50857e+06	1.53081e+06	2.12093e+06	2112591	2.86291e+06	2.01031e+06	3058312	2.08869e+06	1325392	863900	2.08712e+06	1800061	1297105	553099	2.23431e+06	1.08669e+06	2.00293e+06	2475277	3.64131e+06	816712	1.69397e+06	IDQYQGADAVGLEEK	O43396	TXNL1
14076030	2	9292877	6302103	6.96218e+06	9296379	9661795	6199063	6168080	7.54907e+06	8960435	7.1486e+06	8.09588e+06	2642614	4.24177e+06	3.45113e+06	4259568	3.0941e+06	4.99122e+06	6006581	6.68599e+06	2.0147e+06	5199014	2.11912e+06	2315865	5.05895e+06	6199449	5556094	4.14227e+06	SEPTQALELTEDDIK	O43396	TXNL1
14048086	2	4329005	4.98048e+06	4877690	7.61198e+06	10460000	7.40248e+06	7.08928e+06	9153390	6.7284e+06	8132989	6.50715e+06	5074250	5644255	4207550	7.42853e+06	3.87524e+06	3584438	7045512	5.79567e+06	4284100	2.54306e+06	7937346	6.86295e+06	3046722	5.42152e+06	2521843	1873880	LGLSTLGELK	O43399	TPD52L2
14052640	2	6689836	8.27493e+06	8147500	10660000	12580000	9212216	8547236	10490000	6.58375e+06	9324357	11330000	5321155	8931476	7.00627e+06	6.10531e+06	5648477	5.48159e+06	8685937	8308406	5305868	5.08583e+06	7.07158e+06	9231785	6515634	8717442	3346452	3.83155e+06	VEEEIVTLR	O43399	TPD52L2
14050492	2	4581698	6226938	4.79256e+06	5787926	8545637	5.20301e+06	4960828	8311278	5.06788e+06	7.01415e+06	7.29461e+06	5015358	6.65622e+06	4908970	6.58721e+06	2787177	3343724	2.54393e+06	4.03086e+06	3.36737e+06	2.89595e+06	6.1082e+06	7477524	2.93516e+06	5.21589e+06	1.83489e+06	1.46424e+06	TSAALSTVGSAISR	O43399	TPD52L2
14061738	2	2.11565e+06	1.64529e+06	1.92805e+06	2353153	3.3951e+06	2111905	2.07374e+06	2298469	1.92213e+06	2.38968e+06	3.12955e+06	1257977	1.67569e+06	1423213	1.20424e+06	924990	1.39307e+06	1.44926e+06	2.15362e+06	1.51716e+06	1.80984e+06	1.59644e+06	2528733	1.74218e+06	3.39588e+06	1.08437e+06	1.07616e+06	VTQSDLYK	O43399	TPD52L2
14080905	2	7331099	7974606	5.86875e+06	8244477	7947050	7.82813e+06	7.14598e+06	9630050	8729285	7934029	9328537	5091957	6.49616e+06	6128341	8867981	3354483	3.45626e+06	4.70012e+06	7.35333e+06	5156206	4.05087e+06	12190000	6.90901e+06	8125005	6628656	4577126	4.42069e+06	GLLSDSMTDVPVDTGVAAR	O43399	TPD52L2
14070590	3	32260000	22920000	24480000	33790000	30270000	22760000	20920000	24700000	20960000	24680000	34960000	23610000	27440000	20080000	17250000	10280000	16640000	17180000	20220000	16630000	19160000	15030000	31120000	19310000	30910000	10850000	15370000	TPAVEGLTEAEEEELRAELTK	O43399	TPD52L2
14049642	2	1.00115e+06	1.22025e+06	1356269	2.07986e+06	1.22161e+06	1219220	1.16455e+06	1312781	1.19003e+06	1264629	1.53527e+06	1.11179e+06	904880	1.30627e+06	865947	1299054	1.10561e+06	1498815	1.37914e+06	1.0213e+06	1.03324e+06	1.32535e+06	1.10851e+06	1.19353e+06	1.55421e+06	868747	1.19969e+06	ISASLLDSR	O43402	EMC8
14053489	2	3.0371e+06	3.86629e+06	1.8659e+06	1455104	2.1794e+06	3166578	3.84897e+06	2997935	4.02472e+06	2.50385e+06	3082481	3.43367e+06	3.3394e+06	2952171	5331607	2.90399e+06	2.23599e+06	4345166	3.9162e+06	5482674	3.26068e+06	4.9713e+06	3.27204e+06	2494250	2.38979e+06	3.16228e+06	2.15822e+06	FFGNSWAETYR	O43488	AKR7A2
14081641	2	6773001	4715316	4.21675e+06	3.21595e+06	4.04045e+06	4.21299e+06	4.83884e+06	4.30916e+06	3849758	4629375	5303167	4877517	4624285	4.21865e+06	5.2359e+06	4.58181e+06	5.31882e+06	4.50868e+06	5.85136e+06	8.03183e+06	6901631	5830654	4831765	4799804	4510967	5674804	5714505	FYAYNPLAGGLLTGK	O43488	AKR7A2
14069978	2	4.83309e+06	8457763	3.71197e+06	3.78277e+06	3.9683e+06	10710000	5.77511e+06	9005120	7408403	4.74311e+06	5.75584e+06	5909143	4227703	6.33137e+06	9052918	6931552	4838920	6757241	9759907	7.32128e+06	5.04066e+06	10870000	5.93233e+06	7105844	4.55554e+06	8.24915e+06	4755301	ALQAAYGASAPSVTSAALR	O43488	AKR7A2
14067784	3	531201	528279	220296	171894	369665	327599	325263	289430	284268	267624	268348	92752.4	128607	246923	309426	362095	238735	608424	474365	454132	508807	352039	210628	181431	219955	355236	217051	EVAENQQNQSSDPEEEK	O43491	EPB41L2
14053224	2	564914	744124	731450	867281	632578	629075	577030	826461	548983	631592	484939	435484	375417	337214	400644	1.18626e+06	915230	1.50001e+06	1.11223e+06	580245	503088	477914	289971	416709	449512	918038	643706	SGAEAQTPEDSPNR	O43493	TGOLN2
14051373	2	1.0939e+06	1.21087e+06	1.64286e+06	1.97507e+06	1.11777e+06	1.31042e+06	1.01235e+06	1617771	859246	959435	697978	531423	460994	539284	650471	2148579	2.24545e+06	2.69997e+06	2123240	905193	714555	816349	704115	817962	828428	1.77058e+06	1.28819e+06	SGAEEQGPIDGPSK	O43493	TGOLN2
14052153	2	767675	832987	1147800	1.29621e+06	775531	870306	915522	1.17021e+06	807456	829599	478534	380264	342254	356727	510381	1.71919e+06	1.40407e+06	1.47287e+06	1.47252e+06	742654	515398	552906	332035	500144	573613	1.09455e+06	1.0391e+06	SSAEAQTPEDTPNK	O43493	TGOLN2
14074088	2	1459820	327591	1.69731e+06	2.13027e+06	1.23735e+06	1.17282e+06	1.54537e+06	1.4812e+06	1.57241e+06	1.36188e+06	773130	203823	545769	309926	314494	1.17739e+06	1.76894e+06	1.13796e+06	1.29782e+06	1.05233e+06	1.11367e+06	8136.85	416416	1.03796e+06	1.05371e+06	1.79454e+06	1.84513e+06	EAEDDDTGPEEGSPPK	O43493	TGOLN2
14051519	3	22810000	32950000	29000000	35440000	39370000	23430000	27360000	18360000	20780000	23150000	25650000	21630000	24320000	16540000	25340000	11520000	28470000	17180000	17260000	16630000	21440000	17470000	16730000	17050000	26420000	13370000	18060000	NPSIVGVLC[160.0307]TDSQGLNLGC[160.0307]R	O43504	LAMTOR5
14045290	3	29040000	44030000	45930000	50190000	62100000	36650000	38090000	32480000	35510000	49040000	52600000	39860000	39740000	29600000	52250000	32320000	22980000	33010000	38920000	24750000	25340000	52170000	27750000	23290000	36410000	24320000	18890000	GTLSDEHAGVISVLAQQAAK	O43504	LAMTOR5
14047222	3	4.19216e+06	6.52999e+06	5.34122e+06	9801138	8447691	2711023	2.4514e+06	3.73781e+06	3.49447e+06	4.82947e+06	10260000	5.31212e+06	7594026	5162176	5681499	2.15458e+06	3.37842e+06	3.51277e+06	3.23212e+06	3.34826e+06	2.75453e+06	2072549	2.71004e+06	1.86565e+06	7833176	1.04179e+06	2616799	HDGITVAVHK	O43504	LAMTOR5
14069099	2	32520000	38140000	38870000	60860000	45530000	33540000	28590000	31980000	31530000	40230000	60010000	28700000	52950000	30800000	45490000	26040000	31280000	27090000	32180000	22020000	28960000	25620000	24690000	24540000	37140000	21200000	26990000	n[43.0184]MEATLEQHLEDTMK	O43504	LAMTOR5
14069243	2	7.18373e+06	9428602	7.94491e+06	10370000	11450000	13220000	10490000	8836399	8337391	7849104	8496073	7228799	8.2124e+06	6.46676e+06	10690000	7509879	7244867	7567103	9760187	9346719	7.37489e+06	10180000	6228500	6.15321e+06	7.73029e+06	8576780	6477289	NPSIVGVLC[160.0307]TDSQGLNLGC[160.0307]R	O43504	LAMTOR5
14083416	2	784857	2.7134e+06	3159344	1.12984e+06	2.83079e+06	5855891	6324716	3.907e+06	3.1977e+06	5.62365e+06	2953147	2903723	993503	1.25762e+06	4.58268e+06	4.80227e+06	1424384	5597934	6.79703e+06	3529390	1.63136e+06	11270000	2838119	2.76771e+06	2.27214e+06	5.6456e+06	817006	GTLSDEHAGVISVLAQQAAK	O43504	LAMTOR5
14071209	2, 3	58510000	66730000	59990000	88470000	76160000	51370000	44900000	47780000	46660000	59340000	76460000	54930000	66450000	50630000	59120000	37720000	52610000	42230000	41830000	37220000	38940000	39610000	41790000	42340000	70900000	37590000	34710000	LTSDPTDIPVVC[160.0307]LESDNGNIMIQK	O43504	LAMTOR5
14054985	2	3.60194e+06	4.80178e+06	2.37692e+06	2.70643e+06	4.66976e+06	4.31666e+06	4.06696e+06	2858173	3.02493e+06	3.27669e+06	4355108	4260897	5.66686e+06	4691976	4223755	2.28228e+06	2.11907e+06	2.10246e+06	2.75313e+06	3.06417e+06	2.30504e+06	5.16606e+06	3932771	2929651	2.98242e+06	1.65251e+06	2.39803e+06	ALPATPQLPSR	O43516	WIPF1
14082595	3	2590152	2.54879e+06	2505082	2.5284e+06	3564819	2.77077e+06	4.03888e+06	3692509	3.02846e+06	2.73542e+06	2.5123e+06	1.67714e+06	2.18657e+06	1.71873e+06	2.94394e+06	1.21637e+06	1.29224e+06	3.543e+06	2.24269e+06	1.54017e+06	1.60783e+06	1.98913e+06	2516091	737483	1.47742e+06	633721	939359	GAGAGGGGGGFGGGGGFGGGGGGGGGGSFGGGGPPGLGGLFQAGMPK	O43516	WIPF1
14077280	2	5722804	6.33568e+06	2.91425e+06	2.80637e+06	4.02044e+06	4063960	2.79599e+06	3165742	3.82913e+06	2.1586e+06	3.63979e+06	4.46283e+06	4474348	5.25742e+06	5312867	1.91779e+06	1.68404e+06	838775	731441	2.96692e+06	1152382	3.22954e+06	4466896	1.46013e+06	1771942	1042055	952143	NLSLSSSTPPLPSPGR	O43516	WIPF1
14077479	2	3465391	2.54959e+06	1.96397e+06	2.7017e+06	2.50186e+06	2435473	2.75989e+06	2.36047e+06	2727861	2839503	2.74336e+06	1.75751e+06	2.52137e+06	2.41578e+06	2.03422e+06	1.89513e+06	1.87967e+06	2.32462e+06	2.50333e+06	1.81391e+06	2.53784e+06	2.60387e+06	2685855	2.19295e+06	2.87233e+06	1.73355e+06	1.4593e+06	QEAGISEGQGTAGEEEEK	O43583	DENR
14083397	3	5700882	7857990	7.18328e+06	7.89726e+06	8.26929e+06	6729290	7378926	6.3741e+06	7189428	8542210	6.48136e+06	5.39628e+06	6591330	4459576	5.14904e+06	5217019	7.1092e+06	7.69164e+06	5427747	6366174	6.98803e+06	8.24513e+06	7.62919e+06	6706122	8729216	4599719	5.7196e+06	VLYC[160.0307]GVC[160.0307]SLPTEYC[160.0307]EYMPDVAK	O43583	DENR
14083455	3	1.68386e+06	1.85606e+06	1904852	2.39308e+06	1.63234e+06	1.94546e+06	1.76462e+06	1.50935e+06	1.29479e+06	1.80413e+06	1672061	1.13206e+06	1.17577e+06	1.13791e+06	1.3215e+06	1838173	1.43429e+06	1930819	2.03285e+06	1.50061e+06	1.41133e+06	3.18612e+06	2.18704e+06	1.51244e+06	1.62666e+06	2787518	1.94532e+06	LIHEQDLEWLQQADVVVAEVTQPSLGVGYELGR	O43598	DNPH1
14062790	2	1.84662e+06	1.58013e+06	1421084	771007	534415	540223	997247	892519	1.09134e+06	753012	698405	1.34764e+06	966495	1.61997e+06	1.26467e+06	2.0355e+06	2.10143e+06	1.03312e+06	876496	1.40957e+06	1316271	1.15136e+06	819265	1634506	879521	1.26812e+06	2.19941e+06	VTDLLGGLFSK	O43615	TIMM44
14055056	2	2.23224e+06	2.26991e+06	2.06962e+06	2073799	2.19348e+06	2303760	2.15743e+06	2452563	2.24252e+06	2629286	1.79401e+06	1.79033e+06	2.25489e+06	2.2258e+06	2.00161e+06	2.28399e+06	2.02676e+06	2.31329e+06	2.10527e+06	2.05005e+06	1.9647e+06	2.15326e+06	2.01785e+06	1921462	1.94596e+06	1.94035e+06	1.57295e+06	DYENDEDVNK	O43617	TRAPPC3
14061008	2	2691886	2695714	2.58884e+06	2.84031e+06	3.33609e+06	3.07347e+06	3160681	2.76111e+06	3.06978e+06	3.44954e+06	2.76607e+06	3103373	2.89973e+06	2.75877e+06	2.79287e+06	3.39338e+06	3.38415e+06	3178052	2.61422e+06	2.95555e+06	2638525	3.06121e+06	3.35691e+06	2.52867e+06	2.57955e+06	2.61909e+06	2.37336e+06	LIEDFLAR	O43617	TRAPPC3
14064083	2	3.73007e+06	7.03724e+06	4.89009e+06	3282934	7093551	3.75034e+06	5406640	3.82862e+06	7089693	6.72356e+06	4088062	2.59282e+06	2841308	2.88081e+06	5720951	2607306	2.93174e+06	3675377	3.62288e+06	2.04556e+06	5598682	3.13298e+06	6.75193e+06	5055622	5130210	1949296	3.67436e+06	RIEDNLPAGEE	O43617	TRAPPC3
14056304	2	606976	595340	324618	214567	569542	570114	886424	435504	771449	807783	734943	929080	1.00389e+06	900797	1.02526e+06	1.13638e+06	836212	719471	522392	1.10703e+06	1.35705e+06	1.57996e+06	982231	948855	561702	1.01019e+06	694110	ANIQAVSLK	O43633	CHMP2A
14067362	2	551979	522920	591261	655463	690233	534168	609098	539263	672213	692969	730953	559295	483534	518762	426178	319936	343199	477256	534636	259842	402261	887244	944022	435372	671802	204738	314265	ASSQVNVEGQSR	O43665	RGS10
14057009	2	8228761	6988479	8028061	6470350	7256579	7484604	7.3344e+06	7.28192e+06	5.59906e+06	7534622	7661549	6888069	7.15737e+06	7.07159e+06	5898273	6826635	6250318	8.03011e+06	7.18993e+06	5185772	5871720	8.23355e+06	6712679	5.48955e+06	5.98891e+06	7841844	6614423	LLNFPTIVER	O43681	ASNA1
14046350	3	3.94843e+06	7316144	5573765	4729473	5.39768e+06	9089010	7.69969e+06	6843421	5.05307e+06	5.74006e+06	4819825	4709831	4594065	5.59935e+06	8187198	6382294	7414214	7346692	7007193	7.98127e+06	6495771	7023965	6818789	6373336	5.89534e+06	6492082	10810000	GMNFSVVVFDTAPTGHTLR	O43681	ASNA1
14045797	3	11310000	10000000	9675143	9994389	10980000	10820000	9139767	9627742	10070000	10670000	9301517	8467038	8200683	9615362	10570000	8656268	10150000	9022889	9973879	9894827	9589795	11710000	8786540	7017816	8658548	6.48522e+06	7199232	YLDQMEDLYEDFHIVK	O43681	ASNA1
14077620	3	1.83049e+06	3.25701e+06	4.11901e+06	2487148	3.56872e+06	5018479	3869289	4618714	3.68728e+06	3.72654e+06	5007207	3855117	3.15965e+06	3.63823e+06	3526229	4.1088e+06	3.55663e+06	4.1865e+06	3.29589e+06	5.05163e+06	3.63024e+06	3.64835e+06	3.65406e+06	3.24875e+06	3.25805e+06	4.55153e+06	4176616	NQISPFISQMC[160.0307]NMLGLGDMNADQLASK	O43681	ASNA1
14080723	3	393296	2.15391e+06	1.65212e+06	490723	1.76537e+06	2.36509e+06	767862	2.33971e+06	1262643	1.40057e+06	1.89614e+06	1.03068e+06	1.21963e+06	1.07663e+06	2.92736e+06	2.41771e+06	1.0751e+06	1.69368e+06	2009269	2909107	1.99144e+06	2.36204e+06	1.90539e+06	1.25963e+06	483414	2.36391e+06	708399	GYDNLFAMEIDPSLGVAELPDEFFEEDNMLSMGK	O43681	ASNA1
14062547	2	1.88711e+06	3931813	3.11839e+06	3.46743e+06	3.42138e+06	4020187	2828291	3.36258e+06	3.33469e+06	3.45347e+06	2513212	1.87729e+06	1.59207e+06	1.98329e+06	2.92854e+06	2.97265e+06	2.0877e+06	3.3517e+06	3.45586e+06	3220386	2.25284e+06	4823244	2.81731e+06	2.3013e+06	2.55584e+06	2918275	1.86616e+06	TPC[160.0307]NAGTFSQPEK	O43684	BUB3
14073353	4	2.54824e+06	2725009	2514617	4059339	3.26556e+06	2809384	2.55938e+06	2.92479e+06	2713207	2759308	1.72801e+06	976409	1.53917e+06	1.07475e+06	1.58236e+06	2.60394e+06	1.10925e+06	2.95415e+06	2953868	2.53612e+06	2.26729e+06	3135169	2.6103e+06	1.88428e+06	3.08058e+06	2.41863e+06	2.75947e+06	YQHTGAVLDC[160.0307]AFYDPTHAWSGGLDHQLK	O43684	BUB3
14057992	2	3.86648e+06	3.12013e+06	2048947	1.78101e+06	2236735	8929174	5062028	5049249	3.38654e+06	4.1245e+06	1.5566e+06	1.97317e+06	1.51452e+06	2.68709e+06	5230428	6.48104e+06	2.37659e+06	5356108	7785919	4915143	5427828	7628768	2.98009e+06	3545195	4.41201e+06	3.16374e+06	4.6577e+06	HRPELIEYDK	O43707	ACTN4
14046771	2	20210000	22960000	15930000	18490000	18440000	31580000	25860000	33060000	23410000	34290000	21370000	16030000	15920000	20460000	27930000	25990000	13180000	25540000	31350000	20080000	23330000	33790000	30320000	22760000	22550000	18140000	16100000	DHGGALGPEEFK	O43707	ACTN4
14064253	3	12450000	10420000	14830000	13030000	14940000	11610000	13160000	9164861	18060000	12710000	10300000	16500000	12170000	15770000	7.70899e+06	6.96233e+06	13610000	8702383	6.42923e+06	11070000	13540000	9435596	11630000	11830000	14830000	7993207	11170000	DDPVTNLNNAFEVAEK	O43707	ACTN4
14049771	3	30200000	38840000	36810000	29760000	32390000	50900000	38150000	40610000	46930000	34460000	35480000	33300000	25970000	26280000	34090000	32330000	34490000	27860000	28290000	41320000	39370000	38000000	37280000	42760000	34150000	39140000	41190000	IC[160.0307]DQWDALGSLTHSR	O43707	ACTN4
14057592	2	40960000	49890000	45940000	48360000	47140000	56530000	52940000	54260000	53790000	60930000	53710000	40170000	41350000	46720000	50630000	48640000	33620000	47890000	41050000	48330000	45760000	55600000	53980000	51310000	44800000	43960000	52440000	GISQEQMQEFR	O43707	ACTN4
14059104	3	40790000	51850000	57780000	47930000	47860000	77630000	60750000	69470000	83130000	56500000	42370000	42890000	41150000	50150000	65030000	59930000	57680000	46080000	44920000	56920000	53930000	58670000	47760000	53490000	53390000	49070000	38030000	MLDAEDIVNTARPDEK	O43707	ACTN4
14055030	3	38170000	39320000	36290000	34110000	34730000	47820000	45470000	45220000	43410000	45800000	31990000	29350000	37600000	40230000	38820000	32710000	33210000	33020000	32940000	35780000	47450000	42500000	44860000	41480000	41920000	31780000	39710000	HRDYETATLSDIK	O43707	ACTN4
14050336	3	78120000	59380000	84110000	68990000	71280000	82660000	93000000	67890000	95920000	101300000	49890000	73940000	71520000	71860000	69890000	72380000	68410000	63360000	52330000	76900000	81250000	83090000	80440000	82100000	77340000	80490000	70500000	AGTQIENIDEDFRDGLK	O43707	ACTN4
14058247	3	5.29527e+06	7341227	8.01428e+06	8214284	8688934	7.30238e+06	7.94361e+06	7912017	9201616	7191848	8508941	8787520	7.42887e+06	6.58529e+06	5.9304e+06	4602834	6.52527e+06	5.68911e+06	5.19197e+06	6.59686e+06	6390605	7394858	7925879	7207263	9441799	5097256	6795029	ETTDTDTADQVIASFK	O43707	ACTN4
14050317	2	29120000	39360000	27200000	29130000	29480000	46380000	29370000	39430000	43630000	29130000	25620000	32150000	27130000	33190000	39110000	29170000	32480000	29720000	24100000	22880000	26410000	42280000	26500000	35810000	35730000	28730000	25830000	NFITAEELR	O43707	ACTN4
14056650	2	721303	1.04315e+06	810569	2.03709e+06	2.00186e+06	132573	317605	351632	905489	618662	1.6026e+06	1.51293e+06	2.41511e+06	1.64741e+06	487780	97501.9	1.56928e+06	290363	68733.9	334129	797171	126322	694530	1.41024e+06	3.044e+06	143009	2192527	QGEAEFNR	O43707	ACTN4
14053898	4	9263168	5.37009e+06	6.87128e+06	9122306	6.51249e+06	3.8425e+06	5.9658e+06	4200856	8137657	5.9875e+06	2.79634e+06	4.92811e+06	6715926	4.34759e+06	3.25864e+06	3.21829e+06	8802563	2.9524e+06	2.61359e+06	2.82996e+06	9691873	2273415	4352013	8002317	10340000	5139349	9047398	VEQIAAIAQELNELDYYDSHNVNTR	O43707	ACTN4
14059103	2	3.71437e+06	5270610	7514510	3156101	4825608	15050000	14650000	10800000	8251814	8176968	3194939	5.76608e+06	4043269	3.88837e+06	11040000	16340000	6.25939e+06	13290000	9316644	11370000	6.19386e+06	14180000	7.40239e+06	7.04774e+06	4.89592e+06	12710000	5783512	NVNVQNFHISWK	O43707	ACTN4
14051696	3	10870000	10440000	15840000	12650000	13600000	14480000	18170000	14830000	17630000	17040000	12550000	13850000	12110000	11290000	10580000	11130000	10580000	10080000	10180000	13410000	12470000	16570000	13120000	15640000	13660000	12200000	12330000	QLEAIDQLHLEYAK	O43707	ACTN4
14045945	2	7796299	6591042	6122163	5727248	7.64456e+06	11420000	8504723	10210000	6.9713e+06	9075865	8530181	5826090	6498575	5933966	9346969	9540394	4.40338e+06	9489664	15690000	10050000	8553021	13080000	8639084	6638109	6.97505e+06	8983845	4.37228e+06	STLPDADRER	O43707	ACTN4
14052803	2, 3	14900000	16240000	19500000	14300000	14980000	30070000	29550000	28790000	29750000	22940000	9030196	19580000	13840000	16410000	15790000	28100000	16060000	25410000	13790000	20870000	15120000	33240000	17380000	14870000	18200000	23340000	12200000	DGLAFNALIHR	O43707	ACTN4
14061987	2	6.27907e+06	5.25027e+06	4442660	3.92537e+06	4.75758e+06	7310226	6.25762e+06	6.96162e+06	6.36887e+06	6135161	5287493	3.95372e+06	4.14024e+06	4114111	6.38327e+06	4796612	3873754	6.02223e+06	9962947	6.10013e+06	7.8089e+06	6.60464e+06	5964920	4.79846e+06	8.15661e+06	6.09715e+06	4175007	ASFNHFDK	O43707	ACTN4
14062373	2	11500000	10560000	9819009	10830000	11010000	15430000	12250000	14410000	12160000	11990000	9764848	10000000	9576311	9850326	12820000	13630000	7.28596e+06	10780000	15030000	10190000	12100000	11810000	11650000	11140000	14800000	12830000	9935821	EAILAIHK	O43707	ACTN4
14052029	3	2.28717e+06	9924805	10780000	5765630	9235488	12060000	8654375	11970000	8528041	10470000	12410000	11090000	6.6257e+06	10800000	12240000	11640000	6081340	9520059	12060000	10430000	3.42999e+06	18740000	11020000	4.14645e+06	8645560	6741035	4849730	RQFASQANVVGPWIQTK	O43707	ACTN4
14072282	2	3206228	4.39377e+06	6792771	4.72887e+06	4.13039e+06	10450000	4.51031e+06	9323797	6.16213e+06	7341460	3725493	4467707	4.89601e+06	4619230	5.88071e+06	9743256	4.51001e+06	5.6591e+06	5923091	3.74314e+06	3.62326e+06	10460000	6.07378e+06	7010162	6068252	6.98502e+06	2.70977e+06	VLAVNQENEHLMEDYEK	O43707	ACTN4
14068226	2	30110000	28760000	28760000	23730000	28870000	40860000	37240000	35380000	45030000	32220000	33270000	31640000	30700000	28310000	30790000	38940000	22620000	28980000	25650000	36380000	36120000	49160000	31860000	35310000	32620000	34360000	34650000	QFASQANVVGPWIQTK	O43707	ACTN4
14076748	2	8.03327e+06	8049560	6.95003e+06	5723824	5.45789e+06	8510132	6982339	8493725	11430000	6269659	10040000	10640000	7.99546e+06	9075129	7560995	7043994	5904760	5891652	6.12033e+06	8502665	8338112	7321659	7949936	22620000	7200223	16820000	20560000	IC[160.0307]DQWDALGSLTHSR	O43707	ACTN4
14078069	2	12330000	7079073	5.35581e+06	7585872	5.65406e+06	4.46697e+06	5972174	4.04146e+06	10120000	6.2103e+06	3.64737e+06	4.63754e+06	5.23531e+06	4.61293e+06	3.60405e+06	2.62788e+06	7.21865e+06	2.57563e+06	2.76296e+06	1.99758e+06	10160000	2.42852e+06	4.10742e+06	5613734	4.67623e+06	6788586	9507758	AC[160.0307]LISLGYDVENDR	O43707	ACTN4
14082031	2	3.16676e+06	4.96865e+06	2.75687e+06	3.95208e+06	2.55785e+06	8730729	3.58475e+06	7950745	8.17698e+06	2.86299e+06	3.98905e+06	5.07398e+06	3671812	6.50811e+06	7.94123e+06	8616474	5.34304e+06	4.43992e+06	6.15426e+06	3932452	4.33518e+06	4.68296e+06	2.86071e+06	4815507	4.83061e+06	7.18433e+06	2826687	MLDAEDIVNTARPDEK	O43707	ACTN4
14080329	2	5387999	4.18129e+06	2012845	3.21846e+06	3.27949e+06	9287183	7252340	10280000	4359708	6.92604e+06	3104986	2557568	3.61899e+06	4374272	7257051	7974266	2012999	7783605	12250000	5615486	8496062	12720000	8186127	7.29448e+06	6.01775e+06	6767005	6215593	HRDYETATLSDIK	O43707	ACTN4
14084795	2	3.25019e+06	2.39839e+06	3071996	2029157	2.78505e+06	653586	1.85684e+06	1.50896e+06	3.81025e+06	4947102	2.57318e+06	3.27319e+06	2.16974e+06	3.11407e+06	1.16317e+06	237036	2832745	1420667	937443	3.0887e+06	3.82691e+06	1.42823e+06	4.51873e+06	4.85412e+06	3.82445e+06	9400096	7.41329e+06	AGTQIENIDEDFRDGLK	O43707	ACTN4
14068145, 14069296	3, 4	34020000	153800000	116100000	83380000	92320000	225900000	89660000	168200000	143900000	137400000	136600000	170900000	144800000	140800000	187400000	155600000	135500000	152000000	125300000	178500000	107300000	220400000	130900000	182900000	168600000	120700000	121800000	SIVDYKPNLDLLEQQHQLIQEALIFDNK	O43707	ACTN4
14069822	3	44090000	51770000	49790000	52550000	50740000	69650000	58650000	63000000	61830000	61500000	61210000	53950000	48620000	67770000	53020000	40130000	34990000	36240000	39290000	51260000	47530000	57810000	61320000	27230000	32320000	40450000	44350000	AC[160.0307]LISLGYDVENDRQGEAEFNR	O43707	ACTN4
14071529, 14073939	4, 5	22380000	54520000	75830000	38960000	59820000	111900000	77040000	87100000	55970000	62850000	55900000	71700000	38050000	66520000	70880000	86570000	33950000	70070000	69810000	107000000	46680000	78800000	68480000	54430000	54120000	54720000	41250000	HEAFESDLAAHQDRVEQIAAIAQELNELDYYDSHNVNTR	O43707	ACTN4
14084561	2	1.83533e+06	1.39805e+06	2175587	972766	2.12998e+06	4.23218e+06	6.28463e+06	4.201e+06	4.10513e+06	3.75454e+06	1.77278e+06	2.43367e+06	1.03796e+06	1.43844e+06	2074948	3.36733e+06	1914638	3.73204e+06	3.54395e+06	4.17427e+06	2.22394e+06	4.88721e+06	2925928	3.90586e+06	3.4007e+06	5470932	1.80453e+06	QLEAIDQLHLEYAK	O43707	ACTN4
14079052	2	1.23804e+06	3.50324e+06	2.46618e+06	1.87844e+06	2.05668e+06	9589704	5728098	7946298	5528763	2.69696e+06	2.93104e+06	3.35201e+06	1.25877e+06	3.76504e+06	5153015	6737559	3.02649e+06	3.58769e+06	3878524	3.72126e+06	2.35699e+06	4397266	3.06009e+06	5834794	1.86626e+06	5876140	2654406	MVSDINNGWQHLEQAEK	O43707	ACTN4
14079951	2	38700000	35320000	32580000	34940000	32410000	63440000	40350000	59110000	53060000	38430000	34150000	35240000	30110000	39760000	43530000	50290000	30400000	31340000	35390000	41560000	35270000	43380000	33940000	45920000	32830000	51450000	31020000	LSGSNPYTTVTPQIINSK	O43707	ACTN4
14069437	2	45770000	46140000	44100000	42670000	39470000	59620000	54890000	60670000	64460000	48550000	56390000	41950000	41370000	46930000	47580000	45910000	43560000	37940000	34470000	46350000	44870000	50700000	47290000	66560000	54840000	55770000	40680000	MAPYQGPDAVPGALDYK	O43707	ACTN4
14079881	2	11850000	5776481	8666401	8879903	6.48289e+06	6814817	7.57765e+06	7849201	8448096	5.486e+06	4.61287e+06	8465275	6045131	8693829	6.94683e+06	4.05164e+06	8950352	2825308	3.22376e+06	4375587	11720000	2.74923e+06	5.08891e+06	9459559	6.10383e+06	2287137	6454053	LVSIGAEEIVDGNAK	O43707	ACTN4
14075000	3	9651871	14510000	20090000	5235686	11950000	31470000	5.94163e+06	22180000	16060000	5405516	14660000	13700000	8965870	7947112	32390000	24070000	5637259	10060000	10060000	28910000	16370000	48580000	21650000	18510000	9478792	27110000	16900000	IMSLVDPNHSGLVTFQAFIDFMSR	O43707	ACTN4
14080991	3	6778149	11720000	12560000	13310000	8401958	12600000	17330000	13220000	6248710	12730000	5448774	12550000	4817333	16760000	12010000	9915873	13760000	19600000	18970000	5.47031e+06	7192739	5533987	4.12198e+06	13250000	6282691	4171578	5800713	IM[147.0354]SLVDPNHSGLVTFQAFIDFMSR	O43707	ACTN4
14073664	4	14560000	16210000	15860000	14770000	14960000	19320000	12390000	15110000	19710000	15810000	11680000	17600000	15580000	14470000	12060000	8460193	10770000	10400000	8529830	13350000	13300000	21050000	20470000	15280000	19480000	5324132	9277374	n[43.0184]VDYHAANQSYQYGPSSAGNGAGGGGSMGDYMAQEDDWDRDLLLDPAWEK	O43707	ACTN4
14069555	2	5.08415e+06	3.94136e+06	3.00506e+06	2.78363e+06	3.12323e+06	4.05378e+06	4064258	2.98413e+06	3113421	4376236	2.59567e+06	3031091	2.95209e+06	2.95918e+06	1.87311e+06	4.3432e+06	3441131	6074413	5675060	4239015	3.73372e+06	2.74053e+06	3.3861e+06	3.9003e+06	4.3025e+06	3.59157e+06	3.70795e+06	VDLTPYPTISSINK	O43708	GSTZ1
14056518	3	2980095	2143098	2.1673e+06	1.35396e+06	1.89688e+06	1.82911e+06	2.45264e+06	1.70602e+06	2.43473e+06	1.44775e+06	1.45083e+06	2.1063e+06	2.2928e+06	1.9896e+06	2163723	1.80478e+06	2.09077e+06	2.04339e+06	1.77057e+06	2.43942e+06	3.27705e+06	2.25079e+06	1.92603e+06	2.31652e+06	2.09671e+06	2.22242e+06	2.58726e+06	NVGNAILYETVLTIMDIK	O43747	AP1G1
14053999	2	1.81872e+06	1.85607e+06	1.32469e+06	869816	1.2429e+06	2037208	1.81781e+06	1.51526e+06	2.00731e+06	1.63441e+06	986931	1.49469e+06	1.25204e+06	1.37442e+06	1.56117e+06	1999332	2219494	1.61203e+06	1.43543e+06	2.38702e+06	1.74836e+06	2.28359e+06	1.70905e+06	2475336	1.34703e+06	1.58774e+06	1.76057e+06	YVALTSLLK	O43747	AP1G1
14055500	2	1.17311e+06	1.46333e+06	1016613	666145	806380	1.21536e+06	1.23253e+06	1.14812e+06	1354382	1.00794e+06	704905	1.0488e+06	790049	1.13615e+06	958576	1261644	1.27343e+06	1.23207e+06	1.11264e+06	1.6521e+06	1.41772e+06	1.22321e+06	1.26312e+06	1.23186e+06	1.09432e+06	1.42765e+06	1.48205e+06	FTC[160.0307]TVNR	O43747	AP1G1
14070883	2	2123408	2.07261e+06	2119494	1.93409e+06	1.27551e+06	2.30132e+06	2.18198e+06	1.96776e+06	2.64056e+06	2.34523e+06	480455	1.90025e+06	1.42454e+06	1.76989e+06	2.06238e+06	2.65682e+06	1.91932e+06	1.89858e+06	1.80583e+06	3087359	2.18304e+06	1.99814e+06	2502658	3.13461e+06	2.07647e+06	1.90967e+06	2.82042e+06	ELLYFLDSC[160.0307]EPEFK	O43747	AP1G1
14085707	2	885036	609451	605196	409206	491735	609440	825553	627497	634981	428746	741753	1.15279e+06	967796	889951	1.81278e+06	622234	625709	632870	512037	710060	912988	787090	605996	909852	612266	863899	899082	NVGNAILYETVLTIMDIK	O43747	AP1G1
14073555	3	4645892	4365317	4.61512e+06	4.09747e+06	4.77799e+06	6590236	5900083	5.09447e+06	6305981	4479176	3.98515e+06	5.51377e+06	3.72798e+06	6464614	6032733	6095576	5.31911e+06	5.19217e+06	4017101	6404581	6.19134e+06	6.40215e+06	5199075	5411456	5.81463e+06	3477165	5471238	TFQLQLLSPSSSIVPAFNTGTITQVIK	O43747	AP1G1
14082548	2	5154407	2.34925e+06	2909118	2.75752e+06	2.45809e+06	2956571	3.31579e+06	2.89289e+06	3.5964e+06	2.55162e+06	1.78585e+06	2.7493e+06	2698256	3216477	1.03042e+06	2515917	3.70608e+06	2.92323e+06	1.89125e+06	3.30471e+06	3.58591e+06	1.65526e+06	2.98085e+06	4.90887e+06	4.11767e+06	2290075	3.75435e+06	VPELMEMFLPATK	O43747	AP1G1
14073017	3	15530000	2.5177e+06	4952160	4594981	5696766	3.47985e+06	6.54664e+06	3127011	4293380	3413732	3435439	3.80331e+06	3.93606e+06	4571357	2.8586e+06	2512738	3.64446e+06	2.45657e+06	2.19264e+06	2.59506e+06	5857356	2536179	3633661	8254868	4425966	5116176	4872691	NLIMSGYSPEHDVSGISDPFLQVR	O43747	AP1G1
14077438	3	4.37627e+06	5.34591e+06	3.77645e+06	2.68009e+06	2361535	3905630	4.05183e+06	3.06093e+06	6133353	3.02667e+06	4737041	7.84645e+06	7.38879e+06	5.9341e+06	7769179	3851030	6795207	3.33713e+06	2.10539e+06	2123022	7297867	3.52967e+06	3.95043e+06	7.15966e+06	4.92178e+06	4879554	6.59092e+06	DDAVPNLIQLITNSVEMHAYTVQR	O43747	AP1G1
14074125	3	4.90402e+06	5.90266e+06	4.9331e+06	3.06903e+06	4.43621e+06	6659482	5883903	5896392	6.13702e+06	5552975	2.02691e+06	4.81495e+06	3560945	4.74225e+06	4.01517e+06	4884104	6113653	5349747	3.9217e+06	8353551	7506748	6902292	5903355	6.8625e+06	5548655	4344331	5605712	NDLNHSTQFVQGLALC[160.0307]TLGC[160.0307]MGSSEMC[160.0307]R	O43747	AP1G1
14074609	3	5099873	3439636	4.76003e+06	3.34995e+06	3.31843e+06	5483106	6.07064e+06	6445629	5.60052e+06	4128244	2.25106e+06	5.30672e+06	3.92671e+06	5222214	4.59537e+06	6770149	7.42402e+06	4.74577e+06	3.51371e+06	5.92428e+06	5.72583e+06	4.58445e+06	4.60306e+06	5.95332e+06	4679157	4788765	6947416	IGGELEEQAVMLEDFSHELESTQSR	O43752	STX6
14072234	2	1.71282e+06	1287275	2.02793e+06	2462743	1736482	2.02064e+06	2161046	2195229	1.70798e+06	1.777e+06	1.42042e+06	1952155	1.92275e+06	2.53103e+06	1.82293e+06	1.46534e+06	2.07185e+06	1.30068e+06	1.78487e+06	1.40613e+06	1.43609e+06	1.65354e+06	2138343	2.37646e+06	2.07178e+06	847995	1574952	DQMSTSSVQALAER	O43752	STX6
14048947	2	12590000	19280000	21100000	16300000	25070000	30630000	30540000	31580000	24230000	29630000	13430000	17300000	19930000	20180000	23010000	20670000	18310000	17860000	14150000	19050000	15480000	21200000	16670000	17300000	19150000	17240000	18200000	QMYC[160.0307]VFNR	O43760	SYNGR2
14046390	2	5741309	7796631	6.43722e+06	7826781	9051591	6590802	6765869	8783213	6.51757e+06	10190000	5933650	7.45559e+06	8011323	9339205	5.84666e+06	6.46063e+06	5257377	4.02337e+06	4.04633e+06	8449632	5697316	4689730	6.38483e+06	6.237e+06	5862844	6409496	6755226	FLTQPQVVAR	O43760	SYNGR2
14059842	2	14540000	11400000	8770218	10490000	13000000	8344254	11600000	10520000	13100000	12570000	7.46495e+06	9860822	12430000	11450000	9025556	6.88309e+06	29500000	6.70408e+06	5661308	4.58588e+06	12450000	4.26455e+06	8071176	11680000	15160000	3.8559e+06	11600000	AGGSFDLR	O43760	SYNGR2
14055257	2	4.97204e+06	4.89845e+06	4744911	4922543	6.22122e+06	8413331	7029320	9836663	6939368	7.65995e+06	3.57394e+06	4.06124e+06	4.73157e+06	5.12487e+06	7.02459e+06	6.00844e+06	4.70254e+06	5.32764e+06	5.32977e+06	5.16129e+06	4977895	6.66587e+06	5.3349e+06	4.9789e+06	5.07524e+06	7841990	6775791	DVLVGADSVR	O43760	SYNGR2
14062858	2	3.7208e+06	3.71902e+06	3.11752e+06	3.3299e+06	4202859	6.08742e+06	4.92756e+06	6.59166e+06	5.33654e+06	5129537	2746862	3.45768e+06	2917348	2.82254e+06	4.12954e+06	4.39445e+06	3.15402e+06	3.83594e+06	2864636	3875627	3.07218e+06	4325651	2.51441e+06	2.95049e+06	3.19162e+06	2748987	2.12822e+06	n[43.0184]MESGAYGAAK	O43760	SYNGR2
14066473	2	199484	814087	839951	651028	1298418	1294186	1.33573e+06	1.53164e+06	1.15743e+06	1248652	835773	440103	328513	334198	1.23775e+06	1.00396e+06	35036.9	2.09513e+06	1612428	1.34857e+06	629946	1.29569e+06	964025	1.10682e+06	902001	1.29403e+06	763767	LGNYAGAVQDC[160.0307]ER	O43765	SGTA
14065959	2	354003	1285033	836843	468695	1.38059e+06	5.47591e+06	2.91985e+06	4.2607e+06	2563999	3.13495e+06	808390	520316	485141	593687	3.28852e+06	2.07162e+06	199474	2523243	1.89895e+06	2.69604e+06	420115	3900208	2021184	234668	489583	1.4802e+06	233259	YFDSGDYNMAK	O43768	ENSA
14068994	2	6.77508e+06	7.17015e+06	4.53398e+06	6324750	8604423	7.80286e+06	5.97586e+06	6400329	6.42357e+06	8.12293e+06	11610000	4611317	7.24535e+06	5.63134e+06	5.54745e+06	3.63749e+06	3174338	6960910	8590332	4550870	4.10898e+06	4829178	6.81571e+06	4781918	8419884	3.51712e+06	2.8029e+06	QEEENPAEETGEEK	O43768	ENSA
14045416	2	8.12524e+06	7069904	4.51822e+06	3.90829e+06	3.90977e+06	4533176	4.85962e+06	3779949	5821380	4.47777e+06	2777553	4.48432e+06	3.71674e+06	3.91948e+06	4490480	7365889	6.83765e+06	4.44658e+06	3.73357e+06	5.07126e+06	5.59064e+06	4.00287e+06	3.68063e+06	4240421	3.69669e+06	5650311	6.10217e+06	YTGTLDC[160.0307]AK	O43772	SLC25A20
14052628	2	9346038	6.56331e+06	4805253	3796882	3.54111e+06	3.91696e+06	4515307	3.26056e+06	4863581	3.61096e+06	2.77433e+06	4384105	3.80073e+06	4.75509e+06	3.48247e+06	6106924	6441611	3856885	3441423	4519758	6.39906e+06	2.90126e+06	3.50869e+06	4.14275e+06	3.82282e+06	6.2237e+06	7.28256e+06	FQTAPPGK	O43772	SLC25A20
14045921	3	11900000	13100000	11310000	7647984	5.01464e+06	8824726	8298155	8.35608e+06	10340000	7380038	6.13929e+06	10080000	8.32964e+06	11340000	10820000	14880000	12300000	9211618	5.20783e+06	10560000	9274676	7812393	7734694	9338766	6243456	11180000	9479718	ELIRDEGVTSLYK	O43772	SLC25A20
14048631	2	9023074	12070000	7.13688e+06	5592635	4.20323e+06	6979085	6.01032e+06	8107054	7105858	6.81927e+06	3.88986e+06	6720823	6870886	7.78184e+06	9527330	10020000	8646024	6423973	5793915	7.52308e+06	6716814	5526202	6.28693e+06	7157913	4607337	8227831	7.95929e+06	LYQEFGIR	O43772	SLC25A20
14052486	2	11220000	12910000	8997689	8730493	7045953	8998026	10050000	8.01361e+06	9871408	8793851	5.45557e+06	8972070	11270000	10810000	8513169	12990000	11370000	7.95725e+06	5.98943e+06	7.27566e+06	8.36707e+06	7.32459e+06	9808575	9501643	6.2542e+06	9353456	10000000	C[160.0307]LLQIQASSGESK	O43772	SLC25A20
14048669	2	1.79317e+06	1.91602e+06	1.77063e+06	1.03731e+06	1.00524e+06	1.65993e+06	1.44717e+06	1.61508e+06	1.22962e+06	1.49289e+06	1.14689e+06	1.82166e+06	1.56028e+06	2.06746e+06	1.57948e+06	1.68589e+06	1.7248e+06	1.76555e+06	1.68147e+06	2.90633e+06	1.83687e+06	1.19598e+06	1.41917e+06	1.16896e+06	1.29041e+06	1.59169e+06	1.74676e+06	RVSELSAPR	O43772	SLC25A20
14065015	2	4.1221e+06	3308477	2.90029e+06	2330113	2086335	2333536	2.13694e+06	1734933	2173574	2.0101e+06	1.34117e+06	2.47183e+06	1.96175e+06	2.27251e+06	2.41864e+06	3.55289e+06	3539521	2.05958e+06	1.43187e+06	3186948	2878006	2287333	1828343	2215260	2133612	2.24174e+06	3313965	FLNWATPNL	O43772	SLC25A20
14071459	2	2.3263e+06	5809471	3848743	2522945	1.82091e+06	6788523	3.4465e+06	5.84272e+06	5420683	4.99135e+06	2.56577e+06	2.25336e+06	2.33862e+06	3.89816e+06	7.53588e+06	12770000	2.19029e+06	7.14205e+06	5125615	4.38847e+06	1.45274e+06	7.50411e+06	4.59791e+06	5.4431e+06	997242	9582607	2440647	ELIRDEGVTSLYK	O43772	SLC25A20
14086068	3	144046	1.24503e+06	598420	195911	200693	1048840	243326	649999	350392	376317	845129	784220	682266	844492	1.06899e+06	1.08188e+06	684501	584795	607206	3.01534e+06	1.40912e+06	1.0274e+06	693972	595031	465435	1.78983e+06	799172	GMAAPIIGVTPMFAVC[160.0307]FFGFGLGK	O43772	SLC25A20
14074851	3	6.60479e+06	24970000	20840000	9601064	12300000	27470000	19670000	18750000	14800000	17600000	12200000	22940000	15870000	23420000	20750000	44500000	11470000	21750000	19490000	33530000	7633757	27940000	21490000	19590000	11350000	21500000	12550000	LQTQPPSLPGQPPMYSGTFDC[160.0307]FRK	O43772	SLC25A20
14073696	2	6.80584e+06	7003000	4.24347e+06	2432426	3.10168e+06	5.35408e+06	2.57346e+06	3.80937e+06	4472117	3.09894e+06	2530579	4.36852e+06	4486138	4937711	6749135	8877242	5978275	3.47525e+06	3.95231e+06	6768765	6991833	5694333	3445677	4.65357e+06	3425294	6136476	6.72861e+06	DVPASGMYFMTYEWLK	O43772	SLC25A20
14048403	2	3.08675e+06	2220630	2.28049e+06	1.69036e+06	1.49462e+06	3.32559e+06	2.64691e+06	2.09581e+06	2.63475e+06	1.95548e+06	1.65394e+06	2.53915e+06	1851701	2.05072e+06	2.17865e+06	3.82602e+06	2.79346e+06	3.38784e+06	2.16531e+06	3.70843e+06	3.60737e+06	2.5863e+06	2.38516e+06	2.93361e+06	1.73568e+06	2.26943e+06	2761451	IGALEGYR	O43776	NARS
14048868	3	9439547	9388933	7705220	7.24221e+06	5.01787e+06	7.07792e+06	5.65035e+06	8.20796e+06	7219590	6.46174e+06	3189512	4.96278e+06	4426095	4.15753e+06	2.72789e+06	6112557	7.31219e+06	7.04781e+06	5.80102e+06	1.41552e+06	7.7271e+06	6.08025e+06	8997259	10630000	5989833	6204091	6.21965e+06	YGTC[160.0307]PHGGYGLGLER	O43776	NARS
14066180	2	2.44964e+06	2.43103e+06	3.20343e+06	1.4552e+06	1.50147e+06	2808890	2.25661e+06	2.31705e+06	3.07872e+06	1.8128e+06	1.46739e+06	2.58167e+06	1.71578e+06	2023159	2.82834e+06	3.48357e+06	3.46265e+06	2702325	1.87844e+06	3784939	3.78126e+06	3.76239e+06	2.79559e+06	2897695	1.69245e+06	3.02147e+06	3.16532e+06	NLMFLVLR	O43776	NARS
14052391	2	10320000	4.92276e+06	4.9597e+06	6.03628e+06	3.7343e+06	2.96504e+06	5.15982e+06	2595314	5113978	3313582	8.10823e+06	8.01683e+06	9533516	5.77574e+06	7.13827e+06	2.65466e+06	7.58524e+06	2.6031e+06	2.27507e+06	3.70773e+06	11630000	2.14672e+06	3.79241e+06	5622621	5.09319e+06	11070000	12030000	MNYSDAIVWLK	O43776	NARS
14053945	3	22860000	10140000	17090000	17010000	16600000	11390000	18560000	11360000	21630000	16440000	10610000	8987888	11230000	9678450	5283677	8597243	21830000	11270000	8917320	12670000	26110000	3706070	13770000	18880000	17780000	18380000	20320000	REGIDPTPYYWYTDQR	O43776	NARS
14053796	2	4392918	2.92289e+06	3.75123e+06	3.07096e+06	2.19165e+06	2.78878e+06	2.37474e+06	2710461	2.34971e+06	2.30968e+06	1.60817e+06	2.4563e+06	1977418	1.74082e+06	1.50387e+06	2.40465e+06	3.26876e+06	3747677	3.13727e+06	272628	2767499	3.74114e+06	3.20167e+06	3.86549e+06	2.87816e+06	3.52076e+06	3.5103e+06	FLTWILNR	O43776	NARS
14057482	3	6756920	6.15496e+06	7608605	5.09253e+06	4451138	5970313	6.34266e+06	4987919	7419534	4.0908e+06	4.48143e+06	6.89311e+06	6466687	4.96656e+06	5275082	6399675	7.64401e+06	6.3472e+06	4535657	8.23466e+06	8714851	6716980	5292537	6554517	5698671	5.72644e+06	8.04267e+06	LTESVDVLMPNVGEIVGGSMR	O43776	NARS
14066764	2	2.86575e+06	1.13847e+06	1414694	1.63892e+06	695053	1.37821e+06	1.79958e+06	1.09798e+06	2.40969e+06	971121	408259	1.2617e+06	971794	732265	719640	1.02152e+06	2.17604e+06	1.38547e+06	423480	1.27022e+06	3.14153e+06	986522	814358	2512580	1.37775e+06	2385777	2758308	LEDLVC[160.0307]DVVDR	O43776	NARS
14052080	2	9738454	7.44517e+06	7156228	4548868	6.16602e+06	8763597	8.28703e+06	8.02506e+06	11410000	7.34609e+06	6483929	7686155	4.06934e+06	8.1866e+06	5.22049e+06	7480856	8223874	7.33256e+06	6.13357e+06	9068262	8.35892e+06	7980237	8265730	10930000	4592207	7765952	6.84952e+06	EPFPTIYVDSQK	O43776	NARS
14080002	2	12060000	8616819	9194752	8.34606e+06	5.93175e+06	8900437	10490000	8832314	11270000	8.26854e+06	9504563	10450000	12280000	7111434	10160000	11790000	9804497	10250000	7578132	14650000	13330000	12270000	10070000	15210000	9475436	14470000	13940000	LMTDTINEPILLC[160.0307]R	O43776	NARS
14082201	2	6922719	1.66099e+06	3.22202e+06	3259567	2.35743e+06	2.06238e+06	4.50525e+06	1.81243e+06	2465186	2378697	1.04058e+06	1421602	1.52068e+06	2.09698e+06	1140359	2.64003e+06	1.82226e+06	2766350	1.71899e+06	3.58289e+06	4539917	1.3016e+06	1.63438e+06	3.21741e+06	1.82564e+06	3513723	3.17938e+06	EDGTFYEFGEDIPEAPER	O43776	NARS
14080516	3	4073443	3.71612e+06	4.58196e+06	2.65419e+06	2.66924e+06	5325914	5.19717e+06	3.93305e+06	4524253	3.71335e+06	4.61986e+06	4.90561e+06	5.21999e+06	5118835	5924888	5796213	5326302	4614091	4350629	5889381	4330392	7.53654e+06	5315977	4732506	3.33277e+06	4949378	3.79455e+06	LVAAPLFELYDNAPGYGPIISSLPQLLSR	O43809	NUDT21
14078000	2	3466623	3263701	3.40784e+06	2.35397e+06	2.24961e+06	4.44832e+06	4.4852e+06	3.64293e+06	4720122	2.62319e+06	3.83971e+06	3.4241e+06	3.13489e+06	4.94869e+06	3.54358e+06	3.83504e+06	2.97646e+06	4125494	2.81837e+06	5641822	4097692	4.33032e+06	3.91126e+06	6.90832e+06	3.19145e+06	4795381	4329163	LPGGELNPGEDEVEGLK	O43809	NUDT21
14077455	3	8590296	6087545	5107362	3.83046e+06	3.47684e+06	5955492	7.27108e+06	5050512	6622361	5.00687e+06	2.54264e+06	5989873	4.48249e+06	6107378	5502127	6.99372e+06	7.31499e+06	5902500	5149555	9704875	9598763	6.57651e+06	5858828	7.03907e+06	4604527	6517982	6.887e+06	IPQSHIQQIC[160.0307]ETILTSGENLAR	O43813	LANCL1
14084263	3	1858568	2.37834e+06	2.1965e+06	1.29426e+06	1.36682e+06	3.54681e+06	2.39676e+06	2.15837e+06	2.27835e+06	1.82162e+06	1.12469e+06	1.8134e+06	1.1407e+06	1.32315e+06	1.83507e+06	3.51649e+06	2.50425e+06	2.26578e+06	1571821	4.16606e+06	3.55649e+06	2.25914e+06	2.37876e+06	3.15685e+06	2113507	4206880	3116043	GYGLC[160.0307]HGSAGNAYAFLTLYNLTQDMK	O43813	LANCL1
14067565	3	1.75232e+06	1.09308e+06	1.0964e+06	1.51056e+06	1243244	1.01709e+06	1347138	1.10584e+06	1.40211e+06	733798	1.87397e+06	1.42142e+06	1.52791e+06	1.44813e+06	683229	1.87437e+06	2.35437e+06	1.16875e+06	945779	1.7646e+06	1.55926e+06	355277	984246	1257275	1.10497e+06	1.53775e+06	1.70219e+06	LDLFANVVHVK	O43837	IDH3B
14072347	3	7877403	12670000	6004422	5927483	5161953	7.19326e+06	4416982	7505784	5.8783e+06	3.54027e+06	8472609	9698063	6975453	11590000	8737789	12270000	10060000	6220567	7142175	7206989	8212206	7.51682e+06	7.35089e+06	8167426	5.91696e+06	12690000	8837622	AAAVPVEFQEHHLSEVQNMASEEK	O43837	IDH3B
14046693	2	8522570	10120000	11420000	14610000	21330000	16580000	13300000	22860000	12520000	18800000	13030000	6.11851e+06	9933120	8.00721e+06	10950000	7.68358e+06	7.05165e+06	14630000	15600000	8.22178e+06	8190693	14850000	13570000	10150000	14340000	8180621	9358643	TFDQLTPEESK	O43852	CALU
14048739	3	7370411	10700000	10040000	12290000	20940000	14020000	10550000	15010000	10340000	13110000	10700000	6.88711e+06	7877976	5155921	8639089	7254193	10250000	11100000	12830000	6.11425e+06	7390438	7.95969e+06	10340000	8269548	13300000	7.95082e+06	8944011	EEFTAFLHPEEYDYMK	O43852	CALU
14046109	3	3.5587e+06	5328430	8.00279e+06	6.95461e+06	16220000	8.36774e+06	8073278	8523564	6786185	9815516	6.61559e+06	3.29354e+06	3.73065e+06	3029570	4178125	4.12927e+06	5.1278e+06	9527132	9034442	4.32905e+06	4.09661e+06	7198660	7524426	4.81836e+06	8995539	3.86573e+06	4.03102e+06	GHDLNEDGLVSWEEYK	O43852	CALU
14075455	2	11350000	10440000	14740000	20440000	24260000	14440000	13560000	19800000	16040000	20670000	21070000	12100000	13540000	11540000	12570000	5976860	10330000	12140000	16480000	9644346	9929861	12050000	11970000	14440000	19630000	9671608	12790000	DIVVQETMEDIDK	O43852	CALU
14083931	2	629461	609925	986856	459582	1.87718e+06	1.96221e+06	1.77093e+06	2132530	1.21706e+06	2.45904e+06	646252	650888	385823	755380	1.02206e+06	1.75824e+06	623982	2.75164e+06	3572375	1.28476e+06	336880	2.6108e+06	1.25838e+06	915477	1249884	1.72652e+06	527290	GHDLNEDGLVSWEEYK	O43852	CALU
14068580	3	12570000	15790000	17710000	16240000	31790000	29540000	9952607	26380000	20280000	14830000	23970000	12560000	19970000	9656579	22500000	14840000	10160000	19850000	20110000	17840000	16060000	29340000	21050000	15750000	25910000	14620000	17260000	NADGFIDLEEYIGDMYSHDGNTDEPEWVK	O43852	CALU
14077978	3	1.25817e+06	4.26643e+06	2.38558e+06	3.16434e+06	7.06823e+06	8804956	5.54402e+06	9080603	5.8411e+06	5.29653e+06	3.54296e+06	1782317	2190120	3.23898e+06	4.21336e+06	2978482	4.17996e+06	3.89907e+06	4646119	1.64768e+06	1.5778e+06	4.92491e+06	4.14723e+06	3.80851e+06	3.34882e+06	3.31851e+06	2.25347e+06	VHNDAQSFDYDHDAFLGAEEAK	O43852	CALU
14077720	2	938534	698644	1012721	1.08484e+06	2.26025e+06	2.78628e+06	2.71134e+06	2260055	1.38819e+06	1.82776e+06	619764	944856	499136	507641	1.64025e+06	2.16987e+06	671935	2703736	4.20976e+06	1.72146e+06	939086	3.80995e+06	1.5193e+06	1.64017e+06	2.20782e+06	2438609	964557	DWILPSDYDHAEAEAR	O43852	CALU
14050791	2	2.36378e+06	1.85754e+06	2.18894e+06	1.44228e+06	2.0487e+06	2.48175e+06	2.73855e+06	2.70515e+06	3006912	3257475	1.89037e+06	1.51768e+06	1.26715e+06	1.6079e+06	903949	2.59723e+06	2.75666e+06	2840700	2.92199e+06	2.60142e+06	2758631	1.11616e+06	3.03996e+06	2.60887e+06	2680593	3266671	3.09901e+06	FDNLYC[160.0307]C[160.0307]R	O43865	AHCYL1
14056771	2	1.54741e+06	1.61512e+06	813315	695873	836453	1.86256e+06	1.3821e+06	2.13754e+06	1.63199e+06	1179197	657586	1.13105e+06	585520	1.31559e+06	1899853	1.98055e+06	1.42655e+06	2349666	2.58843e+06	1.6857e+06	1697172	2.24498e+06	1499973	1.844e+06	777393	2.0223e+06	1335525	GIVEESVTGVHR	O43865	AHCYL1
14068639	2	4398104	5.71869e+06	3734385	3.12877e+06	3.63597e+06	6.95429e+06	6237585	5941203	6.41414e+06	3.43572e+06	2456886	4.09673e+06	2.5903e+06	3.96722e+06	3.90594e+06	8473569	7376536	5977547	5.00391e+06	5941178	4.68425e+06	6935501	4.64629e+06	6050243	4138926	7694051	4905506	LC[160.0307]VPAMNVNDSVTK	O43865	AHCYL1
14075027	3	4921394	6.44749e+06	3.94484e+06	3.07322e+06	3.53513e+06	4899670	4.63473e+06	4466781	6179489	4.32913e+06	3.51603e+06	3.51576e+06	3.60347e+06	5010175	4.17908e+06	4.53797e+06	6391022	4.4953e+06	3.79478e+06	4055117	5.51424e+06	4.23327e+06	6.1198e+06	5137516	4673811	4.32231e+06	5070446	NSC[160.0307]IVC[160.0307]NMGHSNTEIDVTSLR	O43865	AHCYL1
14071731	3	1225149	2.68826e+06	2.81971e+06	1.23287e+06	2.02332e+06	4045433	3.16047e+06	3.47672e+06	2.2928e+06	2.04075e+06	1.27081e+06	1.64341e+06	997371	1.37295e+06	2.39566e+06	4547437	3.61267e+06	3.54812e+06	3.05478e+06	3.48133e+06	1.973e+06	3.77107e+06	2.16527e+06	3.0922e+06	862840	3518939	2586344	ALGAIVYITEIDPIC[160.0307]ALQAC[160.0307]MDGFR	O43865	AHCYL1
14070580	3	1716259	2925051	3.08284e+06	1.91218e+06	2.36927e+06	3490234	2.20776e+06	3.93655e+06	3.16972e+06	2.2499e+06	1.59506e+06	2680892	2.03538e+06	1503344	2.6547e+06	5117383	2.02897e+06	3313279	3.53695e+06	5.42836e+06	2.74647e+06	5771489	3330332	2.23042e+06	3.23689e+06	3501252	3.8813e+06	C[160.0307]VNMDGWQANMILDDGGDLTHWVYK	O43865	AHCYL1
14068703	2	14030000	12700000	9063309	7.7447e+06	8323342	13470000	14450000	12740000	14360000	12130000	5254233	9106015	9896174	13290000	9336130	9181123	8972674	9380101	7023572	8913268	10090000	7.8805e+06	12990000	11440000	8272314	8862712	8451773	ITETESPYQELQGQR	O43914	TYROBP
14080664	2	3.30875e+06	3.36911e+06	2.9211e+06	2.72138e+06	3142202	2.98546e+06	4398840	3.8662e+06	4.68713e+06	3.99876e+06	2.78682e+06	4.27136e+06	2.83938e+06	4.01104e+06	2.80166e+06	2.32481e+06	4362155	3855094	4338947	2445468	4995948	2.75069e+06	3.58347e+06	4432287	3760382	3269070	3.41477e+06	IEYDDFVEC[160.0307]LLR	O43920	NDUFS5
14082252	3	3.647e+06	3.70301e+06	3432618	4207689	3.0089e+06	2.40865e+06	2.03684e+06	2117867	2.17377e+06	1.77357e+06	3.27166e+06	1.84027e+06	2.91922e+06	1961795	2.67983e+06	2.97268e+06	3.08807e+06	2545054	2.63747e+06	2.43916e+06	2.77462e+06	2.9333e+06	1.76526e+06	1.91677e+06	4025703	2354739	3.37686e+06	n[43.0184]MDSSSSSSAAGLGAVDPQLQHFIEVETQK	O60220	TIMM8A
14055573	3	16320000	17710000	28650000	33010000	44860000	21260000	23000000	21450000	21880000	22400000	29890000	18740000	23870000	15750000	20410000	12180000	23050000	23040000	22650000	16160000	19850000	18000000	18790000	18060000	33300000	12570000	16950000	QMVVLEEEFQNISPEELK	O60234	GMFG
14059095	2	9172475	11330000	14320000	19530000	19920000	19090000	15290000	17120000	12310000	15410000	18570000	10970000	18110000	12750000	7.38158e+06	13180000	10580000	15550000	25510000	12560000	12000000	13540000	14510000	10410000	13880000	12160000	12090000	ETDNAAIIMK	O60234	GMFG
14046083	2	20730000	25010000	26440000	34650000	40880000	29980000	28790000	27960000	27260000	34540000	37900000	22260000	24630000	19650000	26790000	19870000	20410000	38940000	43970000	21110000	23050000	29940000	27010000	21020000	40230000	16970000	19170000	LVQTAELTK	O60234	GMFG
14071654	2	7291363	7118518	9820534	10650000	13410000	10400000	10810000	10540000	9564071	8931707	10750000	6956791	9437991	7104727	8671215	6461156	7053294	10750000	13680000	7554081	8458683	8.1416e+06	8010065	8327401	11160000	7.05786e+06	6.95987e+06	QMVVLEEEFQNISPEELK	O60234	GMFG
14081327	2	8438464	11230000	15500000	17730000	22430000	19800000	18170000	18400000	14090000	18420000	20000000	12550000	15920000	11840000	15340000	10580000	9497978	20190000	24870000	15120000	14360000	18410000	14280000	13030000	17550000	13630000	11170000	n[43.0184]SDSLVVC[160.0307]EVDPELTEK	O60234	GMFG
14076427	2	22230000	24490000	27330000	34650000	41220000	32680000	28510000	30490000	28970000	37210000	35330000	21490000	28380000	20910000	25280000	21990000	20830000	36450000	40090000	22300000	22110000	37590000	27820000	20440000	33920000	22610000	18340000	TTDDLTEAWLQEK	O60234	GMFG
14074758	3	24830000	68670000	69190000	74090000	93330000	136400000	80640000	111400000	78820000	113900000	62490000	51720000	52770000	40150000	83070000	76650000	59900000	118000000	110800000	78990000	60390000	120700000	62270000	77760000	99910000	53700000	47260000	VSYPLC[160.0307]FIFSSPVGC[160.0307]KPEQQMMYAGSK	O60234	GMFG
14052746	2	1564098	1.64959e+06	887512	983188	1.05012e+06	1687278	1393152	1.44002e+06	1.66082e+06	1.64121e+06	1.19336e+06	1321919	965185	1.55677e+06	1.51543e+06	1.76834e+06	1.064e+06	1.64851e+06	2.01363e+06	1.67569e+06	1458770	2.372e+06	1.43223e+06	1.51107e+06	1.38814e+06	821782	801158	AGPSAQEPGSQTPLK	O60271	SPAG9
14082417	3	2529299	2.64083e+06	2.29895e+06	2.44914e+06	2.91597e+06	4131889	3412965	3.80695e+06	2.74377e+06	3470170	1.99787e+06	2.2136e+06	2.02296e+06	2.06363e+06	2.16072e+06	2.59922e+06	2.60556e+06	2463364	3.73007e+06	3.0192e+06	2666179	4.87172e+06	3.47936e+06	2.75344e+06	3.07314e+06	1.29351e+06	1505669	ERPISLGIFPLPAGDGLLTPDAQK	O60271	SPAG9
14081334	3	548152	1.51875e+06	1.05163e+06	126525	1.02215e+06	1.23427e+06	1.1052e+06	1156017	776765	831851	1.60761e+06	1.0692e+06	842028	1.01055e+06	1.70832e+06	1.09292e+06	451705	1088064	1.31482e+06	966682	519978	1.79685e+06	1.22904e+06	495496	366914	554588	175801	NTESLFEELSSAGSGLIGDVDEGADLLGMGR	O60271	SPAG9
14048859	3	7605225	6.50595e+06	4904496	5695417	3002436	2758095	3.11773e+06	2.99922e+06	4.23876e+06	3.18284e+06	3259604	4.67599e+06	5239303	4.02922e+06	3.06124e+06	3.83039e+06	6161117	2.89881e+06	2.08812e+06	3.45797e+06	6687101	1390015	2.80539e+06	6006591	4211362	3.90807e+06	5318585	C[160.0307]NEEHPAYLASDEITTVR	O60313	OPA1
14053287	2	2.58027e+06	3096888	1950416	2.34605e+06	1.5593e+06	1.55675e+06	2.60575e+06	1.71572e+06	2.01969e+06	1.75855e+06	1.94475e+06	2195247	2.04306e+06	1.65579e+06	3.10281e+06	4.17948e+06	4.8227e+06	2285121	2.31158e+06	3.31767e+06	2.30197e+06	3.28087e+06	2161705	2.19839e+06	2.03991e+06	4.21833e+06	2672342	TSVLEMIAQAR	O60313	OPA1
14059173	3	2.37298e+06	2306631	1.59448e+06	1.39689e+06	851600	1.51605e+06	1.32165e+06	1.47153e+06	1.43698e+06	1.05151e+06	1401556	1.79485e+06	1.59907e+06	1.67797e+06	1.85973e+06	2.38699e+06	1.93745e+06	1232523	1211229	2.79244e+06	2.42102e+06	1.69748e+06	1.52035e+06	1.64089e+06	1.47329e+06	1.76735e+06	1.68662e+06	QQWDAAIYFMEEALQAR	O60313	OPA1
14064385	2	5080230	4876885	3713896	3.82307e+06	3464431	4.26308e+06	4.33121e+06	4.39872e+06	3.50043e+06	3.94784e+06	3.80087e+06	3954433	3.07065e+06	4.58907e+06	4.13143e+06	7.57514e+06	4.00463e+06	4324832	3583433	4773060	4.38567e+06	4.09052e+06	3354328	3.37343e+06	3.84841e+06	7629428	4.0716e+06	ESVEQQADSFK	O60313	OPA1
14060875	2	4.29863e+06	3716436	3.25014e+06	3.42656e+06	2160070	1.84142e+06	2.32785e+06	1.96959e+06	2.03608e+06	1.83177e+06	2.47502e+06	3.06578e+06	2.95953e+06	2879253	2507016	3.25178e+06	4.12939e+06	2549977	2.40515e+06	2.67625e+06	3492514	2.24143e+06	2229940	2981733	3.50114e+06	3716436	3.66509e+06	VVVVGDQSAGK	O60313	OPA1
14055829	2	2.34106e+06	3687963	1.96963e+06	1.9143e+06	1.19753e+06	1.33526e+06	1.31876e+06	1.52204e+06	1611194	1.81995e+06	1.2779e+06	1.59735e+06	1.42063e+06	1.49596e+06	1.63035e+06	3659314	3.69619e+06	1.53945e+06	1.58651e+06	2.78227e+06	2.19852e+06	1.81361e+06	1.36607e+06	1.4672e+06	1.62417e+06	2189860	1.9985e+06	GVEVDPSLIK	O60313	OPA1
14052710	2	1.77176e+06	1.97078e+06	1.81718e+06	1.4028e+06	1.28663e+06	1.53495e+06	1919089	1.49046e+06	1840270	1.21441e+06	1.38301e+06	1929226	1150761	1559492	1.36876e+06	2.06074e+06	2.94174e+06	1.343e+06	1631828	2.4335e+06	2.17696e+06	1.58855e+06	1.64068e+06	2000124	1.51871e+06	2.47059e+06	1.91007e+06	NLSLAVSDC[160.0307]FWK	O60313	OPA1
14064491	2	3.46506e+06	3.60509e+06	2.57201e+06	2.26256e+06	1.20177e+06	2.24764e+06	2810892	2.63278e+06	3.25117e+06	2.19794e+06	1.9608e+06	3.23346e+06	1.76708e+06	2.07079e+06	2.68864e+06	3605922	3.42433e+06	2.56715e+06	1.8762e+06	2.42622e+06	2378133	3.64197e+06	2.0291e+06	2.2981e+06	2494149	3.05989e+06	2.18642e+06	ALGYFAVVTGK	O60313	OPA1
14064650	3	6630583	4.30504e+06	6.18427e+06	6.79545e+06	5.61463e+06	4256645	6043671	4.46262e+06	4499589	4.103e+06	4133920	3261818	2.9453e+06	3.2923e+06	3.30236e+06	4.59195e+06	7672168	4.015e+06	4.7632e+06	6.25292e+06	7.65383e+06	2.61111e+06	3493583	5054925	5.54393e+06	5284222	7.7614e+06	SIVTDLVSQMDPHGR	O60313	OPA1
14062821	2	1882665	2270169	1.30864e+06	1.60317e+06	940438	946411	864603	913219	1.0059e+06	812819	1343055	2.04143e+06	1.91794e+06	2.16658e+06	1.50812e+06	1.6955e+06	1.49028e+06	1.09278e+06	1.35046e+06	1.44069e+06	1.88782e+06	1266264	1333467	1.08651e+06	1.16425e+06	1.07723e+06	1310547	IQQIIEGK	O60313	OPA1
14070609	3	5371774	7565110	4.91746e+06	2.22405e+06	2.00617e+06	4.26576e+06	1.73443e+06	4286386	3.71363e+06	2.419e+06	4.512e+06	5.55719e+06	3.22879e+06	5.09827e+06	6.50592e+06	6868938	3.94817e+06	3.25622e+06	3.2291e+06	6.7799e+06	6.1198e+06	6139511	4.19443e+06	4.61367e+06	2.81092e+06	5383991	5008792	SLIDMYSEVLDVLSDYDASYNTQDHLPR	O60313	OPA1
14068900	3	9539556	7.44589e+06	5866665	5500868	3.81737e+06	5418506	6223039	4526441	4654217	4.04591e+06	6480443	7420157	6660594	6.67541e+06	7288356	8601695	6128600	6.45604e+06	6.39213e+06	10260000	9128408	6872681	5.62009e+06	7383212	6.11104e+06	6429994	6736598	GNSSESIEAIREYEEEFFQNSK	O60313	OPA1
14083784	3	3.89314e+06	2.9189e+06	2.47166e+06	2.73765e+06	1.72169e+06	2140119	2.5507e+06	1901475	3139226	1.42514e+06	2.06781e+06	1.98177e+06	2371293	2.29089e+06	2534825	4.79986e+06	3.92853e+06	2.38629e+06	2.20495e+06	3.09269e+06	4.25991e+06	2.90497e+06	2.06653e+06	2.46115e+06	2474412	2.05472e+06	3130647	MVLVDLPGVINTVTSGMAPDTK	O60313	OPA1
14072513	2	5118090	2.9435e+06	2.89835e+06	2.43076e+06	1.39178e+06	1825259	1.85886e+06	2.01894e+06	2120517	1.78785e+06	1.73543e+06	2.65625e+06	1.70937e+06	1898727	1.96702e+06	2833586	3279962	2.34358e+06	1.97987e+06	2.18317e+06	3.4344e+06	2.06857e+06	1.86261e+06	2420371	2768980	2.06207e+06	2.69125e+06	AVEVAWETLQEEFSR	O60313	OPA1
14084586	2	4.89738e+06	2413083	1.76135e+06	2.64315e+06	1.55977e+06	1.15299e+06	2.20463e+06	1457362	2.03166e+06	1.27627e+06	1.33522e+06	1.52509e+06	2.18857e+06	1.76017e+06	1.37117e+06	1.66026e+06	2.51623e+06	1.16246e+06	1.04441e+06	1.78237e+06	3.4854e+06	789253	1.2803e+06	2594108	1.93313e+06	2.67983e+06	2651520	DTENAIENMVGPDWK	O60313	OPA1
14078147	2	4155628	5.14709e+06	3.04347e+06	3410107	2622718	4.31918e+06	3.95654e+06	3.55625e+06	3.60007e+06	2742755	3.39274e+06	3083459	2082303	3.84959e+06	6.51227e+06	5592249	4.37869e+06	3.64874e+06	3.37637e+06	3.74783e+06	2.59588e+06	16790000	2710155	4825799	3.55394e+06	3.71961e+06	2.44714e+06	EGC[160.0307]TVSPETISLNVK	O60313	OPA1
14060802	2	582974	1.03956e+06	690174	698667	534302	1.10884e+06	975065	1.06221e+06	1.25246e+06	867315	470214	894686	390659	788408	931115	1.35831e+06	926257	765074	632480	1.12172e+06	768978	1451405	946440	799553	768121	867037	1.07413e+06	TAEDYSVDENGQR	O60488	ACSL4
14081229	3	3519869	1.98164e+06	3099332	2.29123e+06	1.81437e+06	2455454	3118299	2.40503e+06	2.74133e+06	1.93623e+06	1.39154e+06	3018094	3318158	3.63035e+06	3.56509e+06	3666121	4234142	2.15374e+06	1632110	9355152	8711130	3.19574e+06	2.83889e+06	3478943	2.70196e+06	3902144	8041348	EAVVHGLNESEASYLITSVELLESK	O60488	ACSL4
14080123	3	1429219	902339	1.29119e+06	1.22851e+06	1.14604e+06	1.40416e+06	1414047	1.66555e+06	1.53916e+06	1.13325e+06	466242	1.76303e+06	1.05532e+06	868241	938739	1.34663e+06	1.57202e+06	1.46125e+06	693279	1797359	2.07167e+06	986361	947674	1.58232e+06	1.25512e+06	1.57727e+06	2.02075e+06	GVEGTWVDIC[160.0307]NNPAMEAEILK	O60488	ACSL4
14085206	2	1.24468e+06	799919	1.36211e+06	1.09486e+06	818858	1.64737e+06	1.52311e+06	1.1735e+06	1.5436e+06	1186168	586758	1.30222e+06	1.32369e+06	1445876	1.25564e+06	1.68877e+06	2.00355e+06	1.11082e+06	588045	1.67049e+06	1.7008e+06	935578	1.09343e+06	1.58276e+06	1.33398e+06	1.62228e+06	2633317	GYDAPLC[160.0307]NLLLFK	O60488	ACSL4
14071147	3	5.8485e+06	4.21316e+06	3.82461e+06	4.36173e+06	3.11101e+06	4.00102e+06	4.80361e+06	4481657	4917232	3652259	2.13462e+06	2753717	2568589	3.6743e+06	3.66966e+06	4290996	4857820	3.36582e+06	2.9187e+06	6836628	6163579	5753976	4321476	5.8445e+06	4431029	4.56434e+06	6.17593e+06	WFC[160.0307]TGDIGEFHPDGC[160.0307]LQIIDR	O60488	ACSL4
14061056	2	11120000	12900000	14040000	11730000	18620000	15040000	14820000	17290000	15860000	14580000	16360000	13570000	11140000	13150000	14550000	11940000	10630000	14450000	15000000	10990000	10430000	16270000	11900000	10770000	9525761	11110000	10580000	YSDFEWLR	O60493	SNX3
14057011	3	6.86897e+06	9805836	9545120	7.97409e+06	14380000	11050000	11300000	11680000	10800000	9648548	12180000	10460000	8280654	9678245	10920000	7501634	7608086	10050000	10640000	9313291	7.45854e+06	14050000	10300000	6.60592e+06	8589027	6967059	6.2321e+06	C[160.0307]LHMFLQDEIIDK	O60493	SNX3
14046408	2	11580000	18990000	18350000	20130000	23470000	26800000	16780000	24110000	15170000	19290000	25200000	18020000	20040000	17750000	22150000	15120000	14260000	18010000	20320000	13780000	12550000	22290000	17640000	15220000	11630000	12920000	11510000	QGLEQFINK	O60493	SNX3
14045611	2	5.73879e+06	8854278	7.29907e+06	6078835	12160000	12180000	9284309	10460000	7813090	9408185	11830000	8.24945e+06	8.34916e+06	8637266	10620000	6968401	4.13666e+06	9133149	12230000	9085366	5142783	15310000	12690000	5.18051e+06	6.79703e+06	4.45009e+06	3.95495e+06	n[43.0184]AETVADTRR	O60493	SNX3
14048365	2	7358449	8760344	9181439	9793809	10350000	9544657	9431464	10900000	7779740	10070000	13060000	10100000	8.08808e+06	10220000	11440000	8538505	6600558	9338751	10390000	9295073	8434147	11170000	10760000	7.90875e+06	7.58228e+06	7378498	7.50049e+06	FTTYEIR	O60493	SNX3
14047172	2	5749482	8561922	7.29259e+06	7.16127e+06	10350000	11480000	8515313	11160000	9464582	7.52051e+06	12640000	9484480	7644592	9861763	8707870	7.64368e+06	9007866	8072138	8.33953e+06	7324121	5.1103e+06	10790000	7001211	7.07587e+06	5624064	6.92621e+06	6126309	TNLPIFK	O60493	SNX3
14075679	2	18450000	12440000	8364743	12980000	12780000	6715700	9798807	6.76884e+06	12440000	9557990	8.1311e+06	8661030	13080000	9507830	7.27739e+06	3772146	11770000	6235750	5052707	4.10659e+06	13470000	5057557	8966472	15610000	13420000	12950000	13700000	GDDGIFDDNFIEER	O60493	SNX3
14076318	3	19730000	41820000	39190000	37740000	43450000	44850000	44720000	42300000	28140000	36780000	69580000	43300000	43480000	41720000	39250000	43310000	28430000	47120000	47640000	45920000	20270000	59830000	47750000	23300000	36300000	23460000	27170000	QLPFRGDDGIFDDNFIEER	O60493	SNX3
14060768	2	7.0566e+06	7788496	5.9616e+06	5.33422e+06	8455717	6599936	5.78819e+06	7.31704e+06	7.06823e+06	5.94504e+06	6655043	4.9411e+06	3.95015e+06	4579990	6360253	4.03083e+06	3.5207e+06	6.39273e+06	5.90604e+06	5140484	5.1592e+06	5769325	4412257	4882003	4.09997e+06	5122631	4.78913e+06	DTSAFFLETK	O60496	DOK2
14064809	2	4.35701e+06	8420399	3929835	5.45408e+06	7146895	6.21286e+06	5366150	6.30292e+06	6595293	5.06215e+06	3.90963e+06	3.94931e+06	4751500	3666349	5007243	5.01649e+06	6040104	4491944	4913169	4152169	4320714	3.36503e+06	2.73702e+06	4629397	4869166	5609324	3.21572e+06	LYLLAAPAAER	O60496	DOK2
14049964	3	3385701	2.98765e+06	2.29351e+06	2.11962e+06	4.01425e+06	2.24744e+06	2.46494e+06	2.91155e+06	2337944	2.36823e+06	2.69795e+06	1.76617e+06	2.25092e+06	1.92515e+06	2.10612e+06	1.79079e+06	2746577	2.13505e+06	2.55565e+06	2.21709e+06	3.08802e+06	2.14165e+06	1.77669e+06	1.37643e+06	2.43203e+06	1055888	1.70219e+06	QGNEIFLALEEAISAQK	O60496	DOK2
14072625	2	2.37413e+06	1.2628e+06	1475720	1.91921e+06	2.99779e+06	1.16687e+06	2215650	2.43915e+06	2209641	2.23616e+06	2.86084e+06	1.60501e+06	2449951	2.54223e+06	1.76365e+06	1.83192e+06	1.94805e+06	917873	1.38066e+06	2.55903e+06	1.98546e+06	1.71579e+06	1.71821e+06	1.48435e+06	1.43376e+06	1.10333e+06	1.74067e+06	FGASLYGGSDC[160.0307]ALAR	O60496	DOK2
14078077	3	3.19529e+06	5.78011e+06	3.07714e+06	2.592e+06	2977042	4928369	2.59586e+06	6.04238e+06	3472739	3.96785e+06	3545365	1.75546e+06	2.48841e+06	2.49129e+06	3650936	3.09296e+06	1.69113e+06	3222408	4000430	1383475	918023	1.6141e+06	1.54484e+06	2904996	1.55541e+06	2.30178e+06	1.20126e+06	QSRPC[160.0307]MEENELYSSAVTVGPHK	O60496	DOK2
14080215	2	5.05282e+06	4396544	4.09524e+06	3.61466e+06	4.43975e+06	4298145	3.46229e+06	3.50342e+06	3.31424e+06	3364599	4.76401e+06	3.55779e+06	4.38095e+06	3189332	4.0377e+06	3.90954e+06	3197323	3.4311e+06	3.9128e+06	3.81763e+06	4783327	4539862	2.92317e+06	3.52199e+06	3.70474e+06	4275962	3.43189e+06	GDWVQAIC[160.0307]LLAFPGQR	O60496	DOK2
14072932	4	37450000	40410000	22080000	28730000	47670000	42190000	27990000	30280000	27690000	33930000	36410000	29140000	31260000	28350000	22520000	15460000	15650000	24060000	28520000	26610000	25260000	35390000	34100000	20910000	34920000	9521993	13120000	QATADRDPAGLQHVQPAGQDFSASGWQPGTEYDNVVLK	O60496	DOK2
14074891	3	28210000	22730000	16510000	21890000	21520000	15980000	15100000	14540000	14400000	15170000	20080000	12700000	17230000	15070000	16820000	11520000	13520000	14180000	16030000	17670000	21060000	16410000	13690000	17570000	23760000	10670000	19240000	AGESALELWGGPEPGTQLYDWPYR	O60496	DOK2
14074816	2	8839135	5.87544e+06	6178648	7.51459e+06	8422183	6039108	6.28793e+06	6.11118e+06	7.85193e+06	6556065	10650000	8299596	7.71374e+06	6.49068e+06	4580006	5.88949e+06	6.00003e+06	4676098	5623466	5.60271e+06	6332839	4811548	6.11492e+06	6.8698e+06	7431257	4445245	6936368	QGFLYLQQQQTFGK	O60496	DOK2
14063963	3	3790255	5637368	5243889	7758139	7.21326e+06	4.28791e+06	5.10351e+06	4429517	3651739	5102491	6.95555e+06	4.468e+06	6245659	4966746	5473903	2315376	6.65619e+06	4.36415e+06	4811536	3.05327e+06	5232403	4023063	4395555	3941883	5108356	2.83201e+06	4276563	LDEIYVAGLVAHSDLDER	O60506	SYNCRIP
14053534	2	6012285	6541312	5012106	4947063	5.91219e+06	5.95726e+06	5.55439e+06	5.19854e+06	4.65604e+06	5003318	7068395	7.77515e+06	7.06719e+06	6545591	9413328	7.75681e+06	5742349	5765307	6.99156e+06	5.1412e+06	6216296	9703923	7252847	4315732	6.738e+06	4056316	3475810	LMMDPLTGLNR	O60506	SYNCRIP
14048217	3	19370000	21680000	18010000	24810000	25500000	20860000	25510000	22710000	25290000	19810000	21170000	19540000	18930000	18180000	22310000	18460000	20960000	24860000	22750000	16990000	17060000	25880000	23850000	16320000	19870000	17310000	14370000	VTEGLTDVILYHQPDDK	O60506	SYNCRIP
14080071	3	18450000	14490000	17820000	19310000	19470000	14230000	15830000	12140000	15230000	14940000	15600000	12790000	17630000	12350000	12660000	10630000	14360000	14560000	11750000	11010000	15030000	17580000	16530000	14290000	22080000	9333111	14380000	VWGNVGTVEWADPIEDPDPEVMAK	O60506	SYNCRIP
14074732	2	13690000	10160000	10010000	11320000	11430000	11840000	11510000	11570000	10780000	10410000	12850000	10540000	9074405	9108311	11360000	10560000	10290000	12660000	11520000	9214607	10120000	14680000	12020000	11400000	13320000	8644107	7.99564e+06	DLFEDELVPLFEK	O60506	SYNCRIP
14072350	2	10720000	9628879	9001531	9818114	9016293	8937451	7.71636e+06	8.36018e+06	7.98859e+06	8599907	9199464	9308881	9236883	9840984	7.58985e+06	8644127	7053241	8166040	10070000	6808239	7.71073e+06	10600000	9503967	6.49539e+06	11050000	4.6593e+06	6.75662e+06	EFNEDGALAVLQQFK	O60506	SYNCRIP
14061782	3	2.44105e+06	1.90653e+06	2146603	1.37384e+06	1.40934e+06	2.37939e+06	2.23909e+06	2.1052e+06	1.84943e+06	1.08019e+06	1.60217e+06	2.26013e+06	1.23514e+06	2105068	1.80011e+06	1.91353e+06	2907426	2.15335e+06	1.28562e+06	3.54711e+06	2.35826e+06	2.09153e+06	1.49459e+06	2.01542e+06	2078689	2.16854e+06	3.63089e+06	LWSNFWGALSPDEYYAR	O60568	PLOD3
14048248	2	8436313	9938908	9646933	5729279	8018538	11220000	12170000	14240000	11000000	11140000	9381525	10750000	10370000	11860000	11310000	14350000	12770000	11360000	8530555	10930000	7802686	9582112	8961202	12190000	7936064	7.77412e+06	10070000	LVGPEEALSPGEAR	O60568	PLOD3
14061480	2	2.66547e+06	3.05382e+06	5134075	2.75549e+06	1.84118e+06	3.96504e+06	3.06256e+06	3.44255e+06	3486954	2.32176e+06	1.3011e+06	2.3865e+06	2.06953e+06	2.79751e+06	2023151	5343838	3.93614e+06	3.85037e+06	3307903	3.28342e+06	2.02669e+06	3.10895e+06	2.03781e+06	3.09729e+06	2216921	4221177	2.74499e+06	LYLDPGLR	O60568	PLOD3
14052196	3	4.90094e+06	4283767	6.49686e+06	3.61634e+06	4540039	7329984	5.73923e+06	7235821	3203043	4451987	5.82429e+06	6.17211e+06	4028421	5808085	9012387	13480000	4.92686e+06	6461277	6696127	7.85578e+06	4.36691e+06	11010000	5204488	3.97331e+06	3.19369e+06	5289013	3.62406e+06	RVGVWNVPYISQAYVIR	O60568	PLOD3
14062338	2	3.3456e+06	3.23616e+06	2606480	1.88186e+06	2.3052e+06	3.428e+06	3.06597e+06	3.05153e+06	3.08101e+06	2.60197e+06	2.60907e+06	3.01873e+06	2.66546e+06	3.42157e+06	3.5042e+06	4.59684e+06	3214755	3.2608e+06	2748367	3.08483e+06	3039655	3556215	2.50447e+06	3.37599e+06	2.48316e+06	3.63224e+06	3.08093e+06	YDC[160.0307]VISSPR	O60568	PLOD3
14081505	2	3.55557e+06	4.07471e+06	3.71518e+06	3601030	2.67265e+06	5.20485e+06	7603841	4.54062e+06	3.98036e+06	3.84483e+06	3272299	4424024	3438801	4.25728e+06	4.92082e+06	5.9034e+06	6.33816e+06	5195839	3.96324e+06	4.58687e+06	4.08506e+06	4.05254e+06	3.11692e+06	5.8305e+06	3051319	3943194	4875057	LWSNFWGALSPDEYYAR	O60568	PLOD3
14081383	2	3846160	2.55434e+06	1.67976e+06	1.90144e+06	1.40546e+06	2.23759e+06	3.32427e+06	2174361	4.22364e+06	1.94926e+06	1.20149e+06	2.97081e+06	3.06169e+06	2.42582e+06	1.77371e+06	3.44972e+06	5913133	2468021	1.55911e+06	2.94174e+06	5.66851e+06	1.1219e+06	1.63221e+06	5.85473e+06	2.95134e+06	4.09647e+06	5.31746e+06	VGVWNVPYISQAYVIR	O60568	PLOD3
14077272	3	8972722	8839025	9597245	6071889	8571512	10100000	9905091	11200000	10920000	9534462	11100000	11980000	10430000	10310000	12480000	12750000	12220000	8741905	5537462	12100000	9856562	9164215	9220163	13220000	10820000	9281974	11830000	LLFSAESFC[160.0307]WPEWGLAEQYPEVGTGK	O60568	PLOD3
14069024	2	6.87229e+06	3.99595e+06	5074082	3348775	3352940	5.25516e+06	5095835	4.98281e+06	4925718	5093641	3858974	6005097	4865285	6.20718e+06	5.86117e+06	7.61756e+06	7344910	4617486	4406949	6201591	5.4192e+06	5996892	4339432	5.87248e+06	5139862	6204254	7.12438e+06	IFQNLNGALDEVVLK	O60568	PLOD3
14083877	4	1.34459e+06	1.5897e+06	1.16384e+06	332576	790485	1.5901e+06	166953	906951	930843	372984	1.62692e+06	663494	714805	571764	2.32178e+06	1.76796e+06	408280	580777	540606	2.70866e+06	830110	3.31624e+06	1.87558e+06	657754	717254	1.73996e+06	1.10149e+06	ALEGEGIVEQPC[160.0307]PDVYWFPLLSEQMC[160.0307]DELVAEMEHYGQWSGGR	O60568	PLOD3
14069753	3	1.256e+06	3.13739e+06	2528687	1.48534e+06	2.08579e+06	4.34339e+06	2.9459e+06	3559083	3.07186e+06	3.60897e+06	2.78574e+06	3243559	2.70178e+06	4600928	3.80685e+06	6044614	2.33085e+06	4.0519e+06	2.73339e+06	5278989	1.65255e+06	4583768	2.95016e+06	2281384	2.54337e+06	2546355	2.06892e+06	LQLNYLGNYVPNGWTPEGGC[160.0307]GFC[160.0307]NQDRR	O60568	PLOD3
14075742	2	7710521	6379657	5.64209e+06	5126065	4995048	6.97663e+06	6890358	7.54974e+06	9850714	7.5783e+06	5355322	7288661	5423895	7950262	6498343	9404379	7.71674e+06	6455357	5.94716e+06	7.62115e+06	5981745	7529551	5255347	8901214	6767595	7.11788e+06	8098291	DVFSGSDTDPDMAFC[160.0307]K	O60568	PLOD3
14072653	3	5145843	5.41059e+06	4.08991e+06	4569476	4261808	7.67769e+06	6.67188e+06	7252812	5.90901e+06	4116672	4980117	7733347	7550058	6.41376e+06	8657615	9395147	6897031	6581812	6576992	11130000	8821990	7.55959e+06	5.59997e+06	7204453	5435828	6.94988e+06	7769737	YDTEHLHPDLWQIFDNPVDWK	O60568	PLOD3
14064966	2	1.97678e+06	2262927	1.69094e+06	1.61311e+06	1784038	2.27236e+06	2.79162e+06	2.75935e+06	4.03961e+06	1.81109e+06	1.79523e+06	3.55937e+06	1.81751e+06	3.67063e+06	3.36799e+06	2.77734e+06	3394094	2.17818e+06	2.3211e+06	2.84284e+06	2.67918e+06	2.67392e+06	2.35651e+06	3702236	1.8229e+06	3.57113e+06	2.08512e+06	LNAILFK	O60610	DIAPH1
14064580	3	3645384	980189	3.57276e+06	2356383	2592294	2.75973e+06	1.03665e+06	1.84455e+06	2410011	1.36745e+06	2.09257e+06	1.70141e+06	2.87574e+06	1.74009e+06	1.38208e+06	2.09177e+06	1.85824e+06	1.02285e+06	862639	5305285	6.22984e+06	1.48975e+06	2.61977e+06	2.79441e+06	3.2425e+06	2993567	4.30494e+06	LSVEEFFMDLHNFR	O60610	DIAPH1
14055748	2	5267830	4304763	2.97375e+06	3.21371e+06	4037293	4155633	4633245	3971168	5.42213e+06	3.68007e+06	2289270	3.40765e+06	2.76367e+06	4.17537e+06	3.52993e+06	3245727	4438017	3845342	2.44273e+06	3438385	6244936	2.67608e+06	2.99665e+06	6079097	4264164	4881504	3.45887e+06	DVQNFPAATDEK	O60610	DIAPH1
14062427	2	3.23877e+06	2.08344e+06	1.4851e+06	1730165	2.21379e+06	2.02444e+06	1.99707e+06	1.47796e+06	2565431	2.18074e+06	1715280	2.08848e+06	2.00174e+06	2.205e+06	1.94721e+06	1.09e+06	2.06232e+06	1.56583e+06	1.60599e+06	1.67559e+06	2.95873e+06	1.21609e+06	1964237	2.97709e+06	2915754	1340404	2.25961e+06	SPDELPSAGGDGGK	O60610	DIAPH1
14053348	2	4575553	3.82045e+06	3.30711e+06	3.67152e+06	3.35872e+06	5501876	4.82011e+06	4470585	4825539	4.15891e+06	2.05848e+06	4.32137e+06	4.09631e+06	5863817	4.91191e+06	6.38015e+06	6441749	4.17841e+06	3.46239e+06	7783543	5685257	5493913	4.18075e+06	4.89711e+06	3643589	6432302	4.70691e+06	TAQNLSIFLGSFR	O60610	DIAPH1
14050406	3	9292095	10350000	8141665	7.47811e+06	13270000	11710000	11980000	11660000	9084680	12200000	10450000	12450000	12560000	10820000	11380000	11360000	9121080	11630000	12840000	14960000	10470000	10450000	9086899	14090000	12610000	14090000	9085679	LIEEC[160.0307]ISQIVLHK	O60610	DIAPH1
14047827	2	3566834	3.29501e+06	2.61718e+06	2.40263e+06	2758086	3.3155e+06	4330704	3203980	4.11989e+06	3034734	2098072	3.18073e+06	2599255	3.63672e+06	3.10629e+06	5104475	3353742	3.40793e+06	2.7424e+06	5146559	5115409	4474504	2.37631e+06	3670988	2969550	3455999	3173224	ELGEYFLFDPK	O60610	DIAPH1
14048099	2	4907187	3.5868e+06	2.90996e+06	2.99972e+06	3701152	3530698	3.485e+06	3.35597e+06	3.31877e+06	3.63701e+06	2.95902e+06	3351179	2975431	2.62789e+06	3209056	2.90075e+06	2.6335e+06	3.78003e+06	3.21524e+06	3192204	2970511	2.82135e+06	2.74766e+06	3.12551e+06	4077044	2.64091e+06	2637980	VLEAMTER	O60610	DIAPH1
14048827	2	2.46485e+06	2.46784e+06	1.88362e+06	1.84306e+06	2.86745e+06	2.60817e+06	3.00085e+06	2796651	3.40451e+06	2.59474e+06	2.68786e+06	2.65007e+06	2.47546e+06	2.75475e+06	2.5212e+06	2.60306e+06	2.67071e+06	2846268	2.5309e+06	3.11541e+06	2.58784e+06	2530828	2.24548e+06	2.90221e+06	2.75254e+06	2.61157e+06	2195541	AEMDEVER	O60610	DIAPH1
14049126	2	5.69389e+06	4.1747e+06	2.60453e+06	3.46801e+06	3000147	3429256	3.00573e+06	2.49074e+06	3.20454e+06	2889904	3.02747e+06	3288538	3.01815e+06	3583603	4.35055e+06	3.31729e+06	3795219	3.07674e+06	3.56886e+06	3.36571e+06	4.39942e+06	2483024	2.43609e+06	3.28135e+06	4651218	3.15619e+06	3246267	DDAMAAVPAK	O60610	DIAPH1
14067435	3	1647958	2545224	1.95468e+06	743413	1.2623e+06	3.6168e+06	2.92783e+06	2.56993e+06	1.67695e+06	1.27648e+06	977344	1.69051e+06	707380	1.43634e+06	3.07056e+06	3388647	2336559	2.97434e+06	3.16519e+06	2.59171e+06	2.9325e+06	3.95039e+06	1.30466e+06	2496782	1.07159e+06	2.8557e+06	1.71274e+06	AEPHFLSILQHLLLVR	O60610	DIAPH1
14072952	2, 3	10610000	11300000	11890000	8674914	12390000	15450000	14920000	14160000	13780000	12700000	11500000	12490000	11510000	13090000	13480000	14480000	12330000	14390000	13160000	16960000	14600000	14210000	10250000	15640000	16960000	11830000	14680000	VGC[160.0307]LQLINALITPAEELDFR	O60610	DIAPH1
14070354	2	4.81559e+06	3002921	4.11995e+06	3.60954e+06	2.80437e+06	3.5577e+06	5930657	3270486	4.94203e+06	4.03281e+06	1.94847e+06	3.56454e+06	5.13232e+06	4.60756e+06	3.42251e+06	3.05976e+06	3.57952e+06	2.34983e+06	2.12794e+06	4.50988e+06	2940280	2.26477e+06	4510961	2539692	2380377	3.19425e+06	2715428	AGC[160.0307]AVTSLLASELTK	O60610	DIAPH1
14072055	3	4.3497e+06	2.48335e+06	4753856	2.97368e+06	3.34032e+06	6.36351e+06	4.223e+06	4.64553e+06	4527443	2.41511e+06	2.23021e+06	4.12461e+06	2.64741e+06	3.46896e+06	2.78599e+06	5.16703e+06	5.10025e+06	4211862	3.207e+06	10440000	9195960	2.34892e+06	3.48354e+06	8457018	2981922	5.81903e+06	8.07545e+06	MTLLHFLAELC[160.0307]ENDYPDVLK	O60610	DIAPH1
14070102	2	4.15287e+06	2.96444e+06	2312029	2691290	3738875	5077850	5287835	3.41659e+06	3153577	3270203	3656825	5414992	4564764	3.77071e+06	4.07458e+06	3696700	3336530	3786159	4160697	4920845	4263208	4608609	3400617	5484278	4.58933e+06	6.86489e+06	3.04838e+06	QDLEAEVSQLTGEVAK	O60610	DIAPH1
14072213	2	11790000	7963210	10350000	8879198	9084290	9255458	12380000	11010000	13770000	10500000	4292959	10600000	8248005	12120000	6933182	11740000	13280000	8857522	6712403	12440000	12280000	8401776	9969040	16560000	11360000	9674143	12610000	LVAEDLSQDC[160.0307]FWTK	O60610	DIAPH1
14076984	3	1.69449e+06	1.11503e+06	1.58969e+06	1.00886e+06	1.07719e+06	1.26552e+06	1.57759e+06	1.32885e+06	1535109	1098452	902517	1548057	895520	1.93167e+06	1.66693e+06	1.77982e+06	1328675	902061	906094	1.5426e+06	2.19048e+06	1.46282e+06	1.28764e+06	1.72217e+06	1.05154e+06	1.00346e+06	1.25341e+06	NVILEVNEAVLTESMIQNLIK	O60610	DIAPH1
14085784	2	1.80457e+06	2548176	1.25043e+06	1078836	1.64471e+06	2.61081e+06	3.02468e+06	3.3656e+06	2.99555e+06	3777088	2333441	1.66407e+06	2.02774e+06	3.07047e+06	2.74885e+06	1.93225e+06	1.86818e+06	2511017	2.61092e+06	1.79155e+06	3.2482e+06	1771029	3.28869e+06	2.71881e+06	1.10808e+06	1.47344e+06	1.16771e+06	REMVSQYLYTSK	O60610	DIAPH1
14075355	3, 4	8554310	8645027	7974040	5320029	7.78457e+06	9620470	7987619	10290000	10150000	6822325	9269296	10870000	8796088	12940000	13320000	13000000	8980198	8879436	8.27042e+06	15960000	13020000	11990000	9624763	12540000	6358195	8897112	7149242	REQLIDMNAEGDETGVMDSLLEALQSGAAFR	O60610	DIAPH1
14084030	2	531618	592807	234340	109506	740503	1.04272e+06	816435	775774	680766	752946	702373	426172	449713	671009	817874	1.01923e+06	211368	1.14503e+06	1.99737e+06	1.52304e+06	750280	1.31142e+06	1.05175e+06	472716	1.11712e+06	769503	187166	GRSPDELPSAGGDGGK	O60610	DIAPH1
14071765	2	7180492	4.79575e+06	5.70299e+06	6.10267e+06	6835617	7.18865e+06	7901041	8770828	11200000	8.04314e+06	6.91429e+06	8489242	8075713	7321536	6.46874e+06	7.55354e+06	7.30344e+06	6.61781e+06	6.64037e+06	9136686	7294138	7767914	6106897	8776644	9827002	8475628	6.91194e+06	AMDPAVPNMMIDAAK	O60610	DIAPH1
14052371	2	4.11238e+06	5930399	7620247	8868058	8484844	5.76417e+06	5.27323e+06	4.92694e+06	4496088	7.24892e+06	7672862	3.69351e+06	5.25996e+06	3.32111e+06	6.75499e+06	3.31595e+06	3.76133e+06	5.20666e+06	6265938	3.3622e+06	3.98024e+06	4.02667e+06	3.53247e+06	5.00311e+06	7.12634e+06	4430521	4.0862e+06	GC[160.0307]C[160.0307]QEEAQFETK	O60613	SEP15
14070043	3	5816513	13540000	13700000	13390000	14420000	12990000	10180000	12370000	9658283	11660000	19850000	10160000	10120000	8907082	13070000	8133449	9397601	13110000	13600000	7333452	7.80377e+06	9869289	7140806	10630000	8621416	9343104	10050000	ELGFSSNLLC[160.0307]SSC[160.0307]DLLGQFNLLQLDPDC[160.0307]R	O60613	SEP15
14075755	2	6.67798e+06	9011124	9485816	14450000	10060000	7248855	7974881	9152688	6658113	8239238	10620000	5651785	8776051	6228161	9143944	6123216	6345066	9056740	11040000	5505775	6.22078e+06	5705624	5658880	8307496	10950000	8932350	7.31005e+06	WNTDSVEEFLSEK	O60613	SEP15
14069966	2	7943269	8829131	10270000	18330000	11660000	7432051	6.55111e+06	8733352	6.67694e+06	10040000	11320000	7.50531e+06	8786324	8.01678e+06	8968002	5849133	6501508	8613152	10520000	8933522	7072986	7236184	5.77723e+06	8.14131e+06	12880000	6.46786e+06	10570000	LLDDNGNIAEELSILK	O60613	SEP15
14070495	3	2.06724e+06	1910786	2.00203e+06	1.667e+06	1.52678e+06	1.93882e+06	2420025	2.21074e+06	2687217	2178145	965345	2.38425e+06	1.6443e+06	1.96459e+06	1.60106e+06	2.08361e+06	2.25024e+06	1.74721e+06	1.32198e+06	1751018	1.91848e+06	1.88199e+06	2.1667e+06	2.13355e+06	2.1198e+06	1.037e+06	2053121	QTIMETLEQGPAQASPSYVPLFK	O60645	EXOC3
14051089	3	37190000	50100000	40560000	44590000	59390000	47100000	36420000	36270000	46850000	43410000	59210000	39090000	34570000	36200000	46110000	33760000	38240000	46550000	54550000	34890000	38590000	57020000	51830000	29330000	40120000	29800000	24570000	SEEWADNHLPLTDAELAR	O60664	PLIN3
14050471	2	9371252	40500000	11800000	12700000	16080000	17540000	13560000	13940000	13490000	17130000	14650000	11900000	13760000	16040000	15920000	9480971	8.21527e+06	17540000	15350000	9476403	6.96033e+06	32260000	20560000	6.37066e+06	10200000	6931222	5.34554e+06	SVVTGGVQSVMGSR	O60664	PLIN3
14049232	2	5145126	6840421	3.87198e+06	5143396	6.01338e+06	6058086	4.45911e+06	4.10038e+06	4288595	4.95677e+06	5609026	3.52879e+06	4051099	3.53822e+06	5.30348e+06	4.06247e+06	3.20813e+06	6.72898e+06	8.36334e+06	2.97045e+06	4331562	7338233	5.49039e+06	2472358	4714270	2.25807e+06	1.96325e+06	QEQSYFVR	O60664	PLIN3
14051204	2	10180000	13960000	7156523	10080000	14500000	10730000	8378623	9467635	8628721	11400000	12220000	7262702	9479674	7307863	10310000	6.54482e+06	6627363	10290000	13840000	6813492	6.57763e+06	14920000	11360000	6450655	11020000	4828912	4.71354e+06	VSGAQEMVSSAK	O60664	PLIN3
14069069	3, 4	29310000	32080000	29920000	28690000	35490000	29480000	24580000	18500000	25560000	24690000	38370000	23610000	28250000	27220000	34200000	22850000	21910000	33720000	34700000	17910000	22890000	44650000	32110000	9283323	29590000	8659927	9610141	EALDHMVEYVAQNTPVTWLVGPFAPGITEK	O60664	PLIN3
14068228	2	14360000	19780000	9790892	13440000	15300000	17960000	14560000	12170000	14390000	12660000	14900000	10370000	12610000	14830000	17550000	10990000	9890143	11210000	17160000	10940000	8431609	18050000	15100000	6.9054e+06	10060000	6.30655e+06	5170073	TLTAAAVSGAQPILSK	O60664	PLIN3
14080371	3	19970000	26190000	20320000	19340000	23840000	17510000	18410000	15390000	17760000	21920000	24190000	16140000	17620000	15980000	22110000	15540000	17120000	19030000	28260000	23120000	24400000	25850000	22260000	20530000	21720000	10520000	14360000	DIAQQLQATC[160.0307]TSLGSSIQGLPTNVK	O60664	PLIN3
14069866	2	7.73179e+06	13580000	6.76444e+06	6692465	11950000	10760000	8502180	8.10263e+06	8752156	9566920	7.3394e+06	5818609	7.39231e+06	6.4283e+06	8560681	2758904	5.12807e+06	5939307	6.70394e+06	2220405	3.43776e+06	10650000	13520000	4.19361e+06	7.53901e+06	2.20782e+06	2.16386e+06	LGQMVLSGVDTVLGK	O60664	PLIN3
14069212	2	14020000	12070000	10630000	10600000	16560000	13130000	12470000	11380000	13880000	13470000	17460000	9799093	13010000	11020000	9908150	9062760	7.89568e+06	13620000	18380000	10970000	12140000	8.27762e+06	15910000	7372753	11070000	5279582	4759072	LEENLPILQQPTEK	O60664	PLIN3
14072882	3	12860000	12640000	9421935	9938935	12330000	10280000	9163659	5.22573e+06	7.19549e+06	7924709	10840000	8390588	9445149	8547943	9750361	7261674	11740000	10570000	10230000	7503005	12800000	10820000	8457250	8.04217e+06	10440000	7.57461e+06	7594381	QVEDLQATFSSIHSFQDLSSSILAQSR	O60664	PLIN3
14076965	2	7511480	8.15267e+06	4.40814e+06	7119168	8664641	6.45746e+06	6.27388e+06	4.5784e+06	5.9797e+06	7371250	9399404	6295178	10320000	6370476	5.93351e+06	3.16783e+06	4408745	5922130	6564496	3.75974e+06	5.30299e+06	8077411	8374885	3.89641e+06	6066396	2680205	2.62746e+06	DTVATQLSEAVDATR	O60664	PLIN3
14075095	3	627585	1.68172e+06	1.44142e+06	1.06743e+06	1.79378e+06	3.02322e+06	1.95181e+06	1.32585e+06	1.08122e+06	1.55125e+06	1.97719e+06	1.54797e+06	2147342	961247	3003518	4194775	826897	3333999	4778705	4334606	1.5665e+06	6.03415e+06	1787500	726811	1.07981e+06	1.11207e+06	1.04507e+06	RQVEDLQATFSSIHSFQDLSSSILAQSR	O60664	PLIN3
14045811	3	19680000	22470000	10920000	12800000	36340000	26340000	24060000	23550000	21830000	25120000	21740000	19070000	20100000	15330000	18660000	12250000	15310000	22590000	24730000	25310000	22620000	16770000	12960000	17960000	27780000	14650000	19110000	TSAAAQLDELMAHLTEMQAK	O60711	LPXN
14049087	2	8977534	10410000	5.37254e+06	5270837	11610000	10790000	8.25307e+06	10250000	9613834	10470000	7.48528e+06	7.19725e+06	6.96856e+06	6.99052e+06	8321670	6.7882e+06	5.92711e+06	8115828	9190513	9593582	8718309	7.42883e+06	5923742	7.50416e+06	7928787	7.94532e+06	6.98673e+06	TYC[160.0307]QPC[160.0307]FNK	O60711	LPXN
14051244	2	8389209	13240000	5.43211e+06	6866150	12910000	13030000	10370000	13550000	9256576	12200000	12420000	10060000	8842764	9688117	10740000	7.24602e+06	6091061	11570000	10590000	10250000	8585901	7.97733e+06	7511933	9009178	6.73493e+06	11310000	7.11079e+06	C[160.0307]AYC[160.0307]AAPILDK	O60711	LPXN
14054649	3	11940000	15650000	11230000	11680000	18960000	19290000	18730000	18730000	15210000	19640000	15240000	14320000	12060000	12460000	16120000	13580000	13720000	17410000	15710000	23880000	16300000	18680000	13150000	16890000	14110000	18200000	22010000	FHPEHFVC[160.0307]AFC[160.0307]LTQLSK	O60711	LPXN
14058034	2	4762623	4.12201e+06	2.54031e+06	2971669	6.27275e+06	4334833	4610091	4.9355e+06	4405100	4.54225e+06	4.17966e+06	3.05963e+06	3.54206e+06	3.296e+06	4267773	2801382	4006617	3646705	3.41828e+06	4.969e+06	4857922	3.17362e+06	2.46433e+06	3412541	3.57732e+06	3.10167e+06	3751473	DFLAMFSPK	O60711	LPXN
14060405	3	2055820	2.17662e+06	1.1791e+06	1.00309e+06	3.24642e+06	2836652	2.45976e+06	3357047	2.64528e+06	2.74471e+06	1.60699e+06	1.45913e+06	1.48138e+06	1.64594e+06	1.91648e+06	1.86939e+06	1.21161e+06	2.51769e+06	2.87819e+06	3.30747e+06	2.06043e+06	2.17671e+06	1.84845e+06	1.84233e+06	2.01068e+06	1.75247e+06	1.63248e+06	RGTLC[160.0307]HGC[160.0307]GQPITGR	O60711	LPXN
14068108	3	52980000	63640000	24020000	29910000	69480000	54080000	45600000	64810000	56370000	61090000	63900000	49720000	54440000	58570000	54220000	25980000	26040000	38800000	47530000	44490000	44320000	31180000	30490000	45310000	66380000	34770000	31210000	STLQDSDEYSNPAPLPLDQHSR	O60711	LPXN
14071042, 14074951	2, 3	10260000	16200000	7870053	5.3597e+06	18390000	13640000	9901252	17040000	14910000	17520000	14890000	12470000	12670000	17580000	15640000	8045542	5.28677e+06	11560000	12450000	15290000	13430000	11740000	9249209	14650000	9719192	11270000	10850000	ASLDSMLGGLEQELQDLGIATVPK	O60711	LPXN
14084111	3	4821106	3.32948e+06	2.20053e+06	4.55827e+06	2701764	1.90308e+06	7797170	3218850	2.12906e+06	2684179	1545184	2.51419e+06	2.05494e+06	4.03497e+06	1.43069e+06	1.12136e+06	5.4902e+06	3.59224e+06	3582586	773789	2.60593e+06	684086	705634	2034979	1.7538e+06	473408	846153	ASLDSM[147.0354]LGGLEQELQDLGIATVPK	O60711	LPXN
14075890	3	1.61769e+06	1.255e+06	1.50129e+06	1.43171e+06	1.05033e+06	1531000	1.66344e+06	1.5285e+06	1971996	1.17213e+06	729146	1.12076e+06	1.09454e+06	1.6204e+06	1296043	1.74649e+06	2.34238e+06	1.38855e+06	699242	1.30242e+06	2.75666e+06	1.07576e+06	1.47645e+06	2.10404e+06	2.02634e+06	3.0318e+06	3.70031e+06	DMDLTEVITGTLWNLSSHDSIK	O60716	CTNND1
14049738	2	11940000	15820000	11280000	10590000	10390000	17180000	13700000	14220000	18810000	11810000	13600000	16420000	12000000	16550000	15840000	15680000	14460000	15030000	12760000	16380000	12770000	15350000	10100000	11760000	10440000	13400000	10530000	MNESDAWFEEK	O60749	SNX2
14044968	2	12480000	10850000	10440000	8.1577e+06	9004057	12560000	13210000	11440000	17060000	10370000	9511740	11040000	11320000	9619223	11970000	10850000	11590000	11480000	11080000	15790000	12280000	11520000	8.34157e+06	10800000	10280000	11830000	9842037	WEDAQITLLK	O60749	SNX2
14056987	3	2.58183e+06	2295127	2.19805e+06	1.35182e+06	2023806	2.74653e+06	3.14724e+06	2702281	3.068e+06	2.28303e+06	2.1582e+06	2586939	2.10942e+06	2.3221e+06	2573078	2.93199e+06	2076528	2.90479e+06	2.29694e+06	4002128	2251748	3108714	1.78458e+06	2.12022e+06	2.43439e+06	2.02525e+06	2.20589e+06	YLESLVQTQQQLIK	O60749	SNX2
14045127	2	15950000	12010000	10060000	11840000	11620000	13740000	13650000	12300000	14450000	12830000	12790000	11890000	13220000	14090000	9615733	11550000	11490000	13070000	13700000	14230000	14660000	7058851	10150000	11520000	12400000	9618708	9438126	EDSSSTEFVEK	O60749	SNX2
14050758	2	11820000	18820000	7301328	7075858	9069806	16710000	11960000	13190000	13360000	9568124	14750000	12370000	10180000	16710000	19090000	9388152	9307828	6.67786e+06	7.74692e+06	12980000	9660412	16490000	9824270	11240000	7.7002e+06	7610243	6.24961e+06	AVNTQALSGAGILR	O60749	SNX2
14048371	3	7116194	12320000	9356384	6354826	9494894	14790000	15000000	11850000	13810000	14520000	14800000	11930000	11580000	13020000	14820000	16230000	7.42128e+06	15790000	13310000	17770000	9779656	16890000	12230000	7.94369e+06	9921557	7705657	6.32334e+06	VQQGERDFEQISK	O60749	SNX2
14044960	3	1.42354e+06	6361590	6205004	3869895	4.70255e+06	9954431	6638087	8658400	4653796	7.35549e+06	8021905	5960073	6.67923e+06	9479953	10040000	13500000	1.89841e+06	8959059	9648777	10890000	2502475	12180000	7748916	2.44649e+06	3.48398e+06	3.06474e+06	1.5337e+06	QQQFENLDQQLRK	O60749	SNX2
14051223	2	5.55638e+06	12500000	10090000	8.0257e+06	7446270	10350000	8094493	10050000	10810000	10340000	12120000	10180000	10660000	10920000	11470000	8404009	7471949	10680000	9616106	9510464	8.36295e+06	10530000	9537180	6703719	6379890	6202100	5.57394e+06	VGDGMNAYMAYR	O60749	SNX2
14058189	2	19690000	19730000	16200000	15650000	13740000	18970000	16440000	15660000	16100000	16130000	18580000	16390000	18170000	18210000	18250000	14400000	17740000	13910000	17230000	18470000	16920000	15600000	13520000	18120000	17020000	25080000	16620000	QFLESSELPR	O60749	SNX2
14049725	2	12400000	14400000	7.87409e+06	8495020	7944390	13940000	9676327	12360000	11660000	12360000	9872902	12490000	11450000	13770000	10840000	10790000	11050000	12210000	11380000	10380000	14160000	10630000	11330000	8939713	9990634	8.3267e+06	9457735	ELSANTAAFAK	O60749	SNX2
14054523	3	3550489	4863953	3579443	3.67188e+06	3.88071e+06	5.41619e+06	5049919	4530894	4.71025e+06	4.08177e+06	5674191	4266039	3581810	4344468	6260642	4.07221e+06	3.66149e+06	4.26732e+06	4.48296e+06	4.88204e+06	3815990	4317279	3.77156e+06	3462776	4.35494e+06	3.1111e+06	2.63326e+06	FSDFLGLHSK	O60749	SNX2
14059479	2	4.26209e+06	6313206	4.15384e+06	4.81075e+06	5.0209e+06	6.45004e+06	6.35677e+06	5544111	5717555	5.72959e+06	6101642	6082064	6.50237e+06	6255972	5700350	5.43953e+06	4.11503e+06	6.2193e+06	6196109	4782172	5.62424e+06	6070071	4639533	4023578	3.98811e+06	4252114	4.17119e+06	TSLSMFSK	O60749	SNX2
14084387	2	717897	915954	606326	343182	824045	2.91111e+06	1.54755e+06	3.14244e+06	1222129	1336204	1.17565e+06	654169	907960	978532	1.96082e+06	4375461	142949	3.85926e+06	2502174	2.42828e+06	1.29463e+06	2.48973e+06	1.06514e+06	1.53843e+06	526035	2.27938e+06	1.05564e+06	SAAMLGNSEDHTALSR	O60749	SNX2
14068216	2	13580000	10320000	10000000	6748486	7188719	10930000	13180000	12280000	18130000	13650000	11730000	13720000	12460000	18640000	12650000	14770000	9771159	12660000	11380000	17010000	12200000	15290000	9782784	13260000	10530000	14020000	12770000	YLESLVQTQQQLIK	O60749	SNX2
14082549	2	1.63619e+06	1.60683e+06	1.04468e+06	609733	1243861	2763983	1.9412e+06	2365229	2208313	2.96246e+06	1.10744e+06	992083	967372	1297929	2.27578e+06	4384886	655579	3.58296e+06	4461844	3.46726e+06	2274620	4.15247e+06	2.22413e+06	1528112	1926071	2691401	500488	VQQGERDFEQISK	O60749	SNX2
14077514	3	3.28374e+06	1269624	1.5232e+06	285798	1.6725e+06	2.55977e+06	61739.7	1.25025e+06	1.46217e+06	401352	5.02967e+06	1.61292e+06	3.48621e+06	827652	5.0422e+06	2361426	99172.7	342109	462608	6918839	3348093	7656062	4.14971e+06	380904	2829888	2.7904e+06	3.23353e+06	IDQLHQEQAFADFYMFSELLSDYIR	O60749	SNX2
14073447, 14080145	3	13170000	16910000	12780000	15530000	10960000	10840000	25080000	14820000	11700000	19160000	2.63815e+06	18190000	2.44833e+06	21630000	9056223	9448156	24280000	23900000	20690000	1.4929e+06	2.64876e+06	1.85012e+06	1.50876e+06	18880000	1.36397e+06	1.35863e+06	1.92799e+06	IDQLHQEQAFADFYM[147.0354]FSELLSDYIR	O60749	SNX2
14081460	3	208807	758582	239675	148456	573275	1.38213e+06	463364	1008549	701785	301388	455695	500135	203319	336437	703102	334619	79079.1	1.64763e+06	1.65114e+06	490978	543030	1545590	935820	624346	239846	1219648	746644	NTDLAGNTEMEQC[160.0307]HVDAIVDTLDDFMSC[160.0307]FPWAEK	O60760	HPGDS
14052302	2	2279981	2.53342e+06	2.59947e+06	1.3766e+06	1.07364e+06	2.0265e+06	2616219	1.77895e+06	2.46789e+06	1.95978e+06	896619	2.6688e+06	1.6306e+06	2.79449e+06	3.04531e+06	2.51011e+06	3881794	2.10198e+06	1311047	2.03551e+06	3215684	2.13149e+06	2.0071e+06	3298635	1.39997e+06	3.16184e+06	2.36081e+06	ENLPLIVWLLVK	O60762	DPM1
14076129	2	3399928	2.658e+06	2572532	1.89827e+06	1.12863e+06	2396704	2843674	2.55172e+06	3.0073e+06	2.02144e+06	1.39406e+06	3362617	2.94667e+06	4.21082e+06	3010900	3729890	3529360	2.65489e+06	1539248	6739469	8224729	2.52755e+06	2.35526e+06	4051884	2.45437e+06	3.13328e+06	3.50179e+06	QLNYTIGEVPISFVDR	O60762	DPM1
14082238	3	6.01389e+06	4862929	5754731	3.12546e+06	2792021	5779148	6909023	5547544	6006074	5.33156e+06	3.85687e+06	8896205	3.71939e+06	9752230	8189268	7765349	7652592	6403622	3.75714e+06	6.61995e+06	7.7308e+06	5.21983e+06	5291480	9536286	5.2727e+06	9025609	8572445	GANFLTQILLRPGASDLTGSFR	O60762	DPM1
14054281	3	12990000	12940000	10600000	8766790	10310000	12770000	12580000	9211558	13430000	11920000	9121869	11790000	10090000	10180000	11410000	5914981	5849681	6578075	5248717	10330000	7777404	8199294	10700000	8885601	6.23168e+06	6.9094e+06	8777954	GVMGGQSAGPQHTEAETIQK	O60763	USO1
14057543	2	5663239	6.79598e+06	6.62452e+06	7126984	4960563	8808107	5686761	8673813	7140586	7142427	5.91969e+06	5.64432e+06	6511553	6.32134e+06	8.09569e+06	6658370	4.90672e+06	6.96627e+06	7320730	4539691	3.60387e+06	7.33289e+06	4.7446e+06	5691936	4824397	6.30332e+06	3.61203e+06	EQDLQLEELR	O60763	USO1
14057499	2	3.29381e+06	4082485	3429157	2822875	3.01622e+06	4636719	3.69695e+06	4.62827e+06	4233433	2791891	3.33335e+06	4163724	3490727	4.11882e+06	5324583	4394850	6069137	3.86332e+06	3.26185e+06	2.48667e+06	3535210	4.27457e+06	3.51752e+06	3.86175e+06	4040887	4249426	3.1867e+06	LMDLLADSR	O60763	USO1
14061667	2	6691792	7.93443e+06	5.82175e+06	5.9027e+06	8128327	9283521	6737574	9347404	8044971	8607068	8539745	4657670	5884425	5385421	8177425	6.00732e+06	5863439	8.38624e+06	7697275	6188899	7540425	8848699	6.0959e+06	6.1114e+06	8.29046e+06	4711516	4221886	SQLNSQSVEITK	O60763	USO1
14046886	2	6.93058e+06	9262909	7068633	7.45297e+06	8474191	9947416	8909750	7.77338e+06	8765396	8937746	6480442	9520238	7139853	7.51352e+06	9230746	9092216	7872334	9319615	7654114	9397323	7.10398e+06	10820000	7.29207e+06	7.23763e+06	7603283	8117611	8451431	IVAFENAFER	O60763	USO1
14064353	2	5005806	4865855	4257428	3.47837e+06	4328428	5.42446e+06	5.01686e+06	4.90363e+06	4942323	5057975	4518168	4874328	5.41011e+06	4996258	6.70083e+06	5.96803e+06	1.71004e+06	5105487	6146207	4.94951e+06	5200796	5861762	4540247	4.45709e+06	3.44067e+06	4524160	4.82948e+06	NNNSNQNFFK	O60763	USO1
14051459	3	3.31365e+06	3.75252e+06	3036065	3.22208e+06	4.43054e+06	4.03707e+06	3895578	4207122	3.32917e+06	4.40095e+06	4.03632e+06	2795923	4.08533e+06	4069844	4228907	3.33243e+06	2696585	2.80827e+06	3.3578e+06	2.72565e+06	2869420	3300467	3.11299e+06	1810432	3.33497e+06	1.50868e+06	1.94533e+06	RNQELLQSQLTEK	O60763	USO1
14065543	3	503996	2.17123e+06	2.54626e+06	1.2871e+06	2285914	3.95018e+06	2514898	2.38326e+06	1.99455e+06	2.90917e+06	2.37475e+06	2.50659e+06	2.00297e+06	2.70802e+06	3.01092e+06	3.06196e+06	1.33259e+06	2999547	3.10614e+06	3.05391e+06	1.22706e+06	3.91853e+06	2138210	681704	1.77248e+06	1.33877e+06	637052	EVIRNDGVLLLQALTR	O60763	USO1
14061205	3	707657	963904	1.00459e+06	399729	777392	4066410	1.26169e+06	1.7054e+06	921685	1.0425e+06	458933	1.5343e+06	812681	1.03686e+06	3.14151e+06	1.90307e+06	2.26858e+06	3.18677e+06	2.30709e+06	1.46169e+06	2.16045e+06	3.10814e+06	978393	1258549	795383	2.99556e+06	1.69291e+06	LEVGIQAMEHLIHVLQTDR	O60763	USO1
14077021	3	4750845	10310000	8.11785e+06	7669074	4.61853e+06	13020000	6.44466e+06	11410000	13770000	1771781	10360000	8947436	9476934	7.59124e+06	8502575	7.05228e+06	9765319	11880000	6.43895e+06	11390000	9073842	5663529	8810858	11820000	11010000	5.82631e+06	7.41794e+06	DLGHPVEEEDELESGDQEDEDDESEDPGK	O60763	USO1
14069445	2	6992823	5984586	4.58855e+06	6217312	5.09689e+06	6.13411e+06	5300776	5630107	6.49802e+06	6.58373e+06	4812669	6.81299e+06	6.80455e+06	6762567	6141872	5.09251e+06	5.4473e+06	4.74409e+06	6352186	6.05206e+06	6153221	6007172	5984681	7290898	7.17547e+06	6371540	7.5267e+06	QSEDLGSQFTEIFIK	O60763	USO1
14075966	2	3730539	2895751	1.90866e+06	1.99345e+06	2.33963e+06	3.85007e+06	2738048	2.81499e+06	3.08081e+06	2.97967e+06	2.86652e+06	2.36142e+06	3.11831e+06	2913762	2.84772e+06	2583954	2.18189e+06	2.46463e+06	3305741	1.87652e+06	2.84288e+06	3.80215e+06	2.6408e+06	2.55064e+06	2.51618e+06	2.07111e+06	1.44851e+06	SSQTSGTNEQSSAIVSAR	O60763	USO1
14071330	3	4.25723e+06	5016042	5097194	5207518	4.86718e+06	5.17978e+06	5.43716e+06	5565060	6279144	6.11254e+06	6.11387e+06	5.18536e+06	4.93475e+06	5356222	4.37106e+06	3.41132e+06	4299595	3921937	3.94654e+06	2.75914e+06	3.77483e+06	4460492	5561872	3899426	6357471	3.15441e+06	2.64098e+06	DNQHQGSYSEGAQMNGIQPEEIGR	O60763	USO1
14075508	2	6564011	7.34731e+06	5674462	4706925	5053394	9821837	7.89228e+06	8.28016e+06	7988485	7.78212e+06	3.67231e+06	5.60388e+06	5868590	7075613	6280864	10110000	5549539	7.32687e+06	7830052	8377077	7.55774e+06	8737453	6165255	7119488	6.07775e+06	8005240	7018174	VLVSPTNPPGATSSC[160.0307]QK	O60763	USO1
14068464	3	10230000	12340000	8403788	8152242	9264856	12420000	8172088	13820000	12160000	8526707	10120000	9656772	9511176	11090000	9849583	10550000	8873095	7.71414e+06	8684690	8366559	9242817	9381906	9173743	9020297	11490000	7604949	5703480	C[160.0307]QNEQLQTAVTQQVSQIQQHK	O60763	USO1
14081907	2	1589009	1579047	979953	1.09374e+06	1.76405e+06	3.46666e+06	1909714	4.04572e+06	1.40321e+06	2806783	1.70443e+06	825227	1.69499e+06	1719170	4260154	4830706	455429	4.12977e+06	5422219	1.49034e+06	1.85995e+06	5.76109e+06	3581998	1.53886e+06	2.06511e+06	1.41916e+06	328552	RNQELLQSQLTEK	O60763	USO1
14078207	4	3.36822e+06	6952606	7361388	4.97696e+06	4766325	11520000	7223202	8217692	6.62255e+06	7.11811e+06	3.07803e+06	3425096	1.88793e+06	4.18814e+06	7.20509e+06	8441010	6847194	8.01241e+06	8.04608e+06	9097079	7068838	8927877	5569690	6.74201e+06	3.65126e+06	6273873	6.01402e+06	GQGEIVSTLLPSTIDATGNSVSAGQLLC[160.0307]GGLFSTDSLSNWC[160.0307]AAVALAHALQENATQK	O60763	USO1
14065399	2	2.61299e+06	2.80835e+06	1.45708e+06	2.04252e+06	2.9496e+06	1.37027e+06	1.78983e+06	1405228	2.06165e+06	1811019	4.36032e+06	4468288	4.96246e+06	3.56558e+06	4.2945e+06	610574	1.93274e+06	788675	1.15509e+06	927804	2.30805e+06	1.10608e+06	1.53642e+06	1875607	2.71211e+06	781758	1.54578e+06	LEDEFDMFALTR	O60784	TOM1
14072346	3	16620000	27770000	19680000	26030000	26280000	31730000	19990000	26750000	21020000	31050000	28060000	20520000	26170000	20370000	27800000	18500000	14840000	16670000	20920000	23420000	15590000	34190000	36420000	23500000	30520000	11560000	11200000	AADRLPNLSSPSAEGPPGPPSGPAPR	O60784	TOM1
14069944	2	4.87428e+06	4881549	3516248	4.31646e+06	5830359	6.73499e+06	4.2987e+06	6.91643e+06	6.40198e+06	6057814	6697531	4.24423e+06	5.21326e+06	3.4275e+06	6.49463e+06	3.59638e+06	3.48669e+06	3.03607e+06	5996017	4.71536e+06	3449395	5991523	6.04273e+06	4.0819e+06	4451270	2448013	1.49288e+06	YEAPQATDGLAGALDAR	O60784	TOM1
14072104	2	5.80991e+06	6514238	6.08136e+06	6.5315e+06	7.37385e+06	7.13987e+06	5.89869e+06	6.62786e+06	5.37793e+06	6427008	7.03068e+06	5.57695e+06	7896194	5939613	8129180	7.82328e+06	5051176	6049790	6.79712e+06	8568011	6.10034e+06	9651326	6681223	6283292	8461532	4.31025e+06	4128597	VLNLIQSWADAFR	O60784	TOM1
14073295	3	12220000	14440000	14270000	12900000	18990000	17040000	15070000	14490000	13580000	14790000	17800000	15170000	13800000	12970000	17670000	11510000	11680000	13100000	13890000	16250000	13940000	16040000	11460000	12570000	18290000	14190000	14270000	VMSEMLTELVPTQAEPADLELLQELNR	O60784	TOM1
14079703	3	4.59028e+06	7159231	5102936	3.81745e+06	7701241	7803906	4443331	5.495e+06	7.10112e+06	7.28806e+06	6.10393e+06	4546907	4584385	4.41542e+06	6617562	4.21467e+06	3.45039e+06	4.53749e+06	5130596	6129821	5460612	6.89799e+06	7984079	5059095	5626679	3829021	4429272	QQSTGAIPVTQAC[160.0307]LMEDIEQWLSTDVGNDAEEPK	O60784	TOM1
14075350	2	5.66536e+06	4.60699e+06	4.58507e+06	4.66791e+06	5193601	5.98288e+06	4.36364e+06	5.73412e+06	4.73573e+06	5534883	5459666	4.10336e+06	4367029	4229474	5046647	4.22716e+06	3723424	4.21567e+06	4370829	4.70966e+06	4839158	5440098	5.01176e+06	3677711	5379362	2641050	3.08929e+06	n[43.0184]MDFLLGNPFSSPVGQR	O60784	TOM1
14076294	4	18990000	25530000	16520000	27900000	33630000	18030000	21100000	15400000	21810000	30390000	27270000	19260000	28130000	21680000	19330000	4.74248e+06	8886862	10560000	8840332	8938414	13240000	19070000	29840000	12380000	30470000	4164168	6193506	TVFNSETQSGQDSVGTDSSQQEDSGQHAAPLPAPPILSGDTPIAPTPEQIGK	O60784	TOM1
14076538	3	3329085	4666400	4368911	4673420	5.708e+06	4.34837e+06	3617755	3.55161e+06	4.08793e+06	4045371	5263324	3430449	4.91064e+06	3.28326e+06	4080069	2.78299e+06	2.94584e+06	3.37783e+06	3557462	4320668	3802935	4.05373e+06	3.78611e+06	3.74362e+06	5738064	2.40605e+06	3244264	ATDGSLQSEDWALNMEIC[160.0307]DIINETEEGPK	O60784	TOM1
14082631	3	2.74756e+06	4.05727e+06	2283025	3.25703e+06	5017435	4.97403e+06	4.05829e+06	3.28312e+06	3.58522e+06	4.36725e+06	4.08501e+06	3.30014e+06	3.93402e+06	2.9988e+06	3688586	1.49051e+06	2.47951e+06	2.11547e+06	1.8855e+06	3.9787e+06	3.19187e+06	4.15395e+06	4580741	4.46712e+06	3.25739e+06	1278075	2.39063e+06	APSEAEPAADLIDMGPDPAATGNLSSQLAGMNLGSSSVR	O60784	TOM1
14045464	3	28690000	29620000	39760000	33850000	39330000	23590000	34700000	32620000	29320000	24240000	58290000	36230000	59600000	28090000	33470000	29960000	45690000	39350000	26650000	48630000	37550000	86840000	42140000	38340000	61830000	29480000	66810000	AMGIMNSFVNDIFER	O60814	HIST1H2BK
14057503	3	8854612	6.93685e+06	7018163	13020000	5936242	4.3268e+06	14080000	4.98942e+06	3.98093e+06	6.56971e+06	9229118	7620341	10200000	7447465	4178549	5088216	9773593	10950000	7090191	5043449	3.62842e+06	6.87393e+06	3.73303e+06	7.09305e+06	6520567	3.58953e+06	12420000	AM[147.0354]GIMNSFVNDIFER	O60814	HIST1H2BK
14049005	2	516400000	566400000	453700000	506200000	339000000	445100000	468400000	532400000	442100000	462000000	694400000	464600000	526900000	530100000	510600000	647900000	502800000	591100000	590300000	483400000	446900000	675200000	754500000	567800000	379200000	665400000	676100000	ESYSVYVYK	O60814	HIST1H2BK
14053600	2, 3	3.04788e+06	10900000	6.14875e+06	9375448	9738191	4182874	5.96533e+06	6142647	6877916	8468811	20640000	10360000	14710000	10950000	5909999	5107527	6.73167e+06	10810000	4466358	8826936	2.25041e+06	12820000	13970000	9128185	8.2749e+06	6.93239e+06	8818884	QVHPDTGISSK	O60814	HIST1H2BK
14068537	2	1083000000	818000000	855300000	720300000	551900000	907500000	828300000	924600000	765200000	651200000	1161000000	850600000	1080000000	895100000	1103000000	1363000000	1044000000	1036000000	1034000000	1279000000	1142000000	2158000000	1360000000	1061000000	937000000	1327000000	1443000000	AMGIMNSFVNDIFER	O60814	HIST1H2BK
14068268	1	8631223	13780000	7387594	8769530	3.57036e+06	14680000	11180000	16670000	8557953	11010000	17290000	10300000	9700195	14030000	20200000	28650000	9282007	14620000	25900000	10280000	12080000	24360000	23080000	13860000	4079781	27630000	17200000	ESYSVYVYK	O60814	HIST1H2BK
14068662	2	27890000	27880000	15050000	20470000	8829711	8.1852e+06	20080000	10320000	11000000	13740000	22820000	23430000	30910000	28670000	25690000	16790000	16470000	18530000	21370000	10700000	11280000	16310000	20570000	11060000	14120000	27860000	35210000	AM[147.0354]GIM[147.0354]NSFVNDIFER	O60814	HIST1H2BK
14068109, 14076579	2	201600000	133300000	111500000	144600000	67920000	105900000	292600000	118100000	86930000	139300000	105600000	125200000	126200000	149500000	108900000	150300000	175600000	211500000	209700000	106100000	110500000	127300000	97700000	153300000	82990000	117400000	184700000	AMGIM[147.0354]NSFVNDIFER	O60814	HIST1H2BK
14064465	2	1.25042e+06	851406	975774	890755	602104	557574	874392	718287	1.02352e+06	717124	211488	1.3034e+06	856948	834292	922922	837675	2.46053e+06	718755	501605	513853	1316717	754070	896292	868649	672969	806905	1.24558e+06	DLLLFLAER	O60826	CCDC22
14057356	2	1795705	706059	1.13656e+06	675234	997990	821730	1.65508e+06	828529	1.28457e+06	541072	629720	887142	1.2395e+06	935318	1095758	1.41367e+06	1.68821e+06	611087	484280	933913	1264178	1139591	1.41901e+06	1.364e+06	881316	1.30119e+06	935773	QSWGLLGAPIQAR	O60826	CCDC22
14071346	3	7.59583e+06	8437695	8509727	6604826	5437207	7114069	8743320	7.36689e+06	8.27168e+06	6.63212e+06	7.44739e+06	8816735	8517873	8.11374e+06	9101354	8271044	7723832	6017860	6463747	7.40054e+06	8.14582e+06	7786836	5644967	7981887	7.69277e+06	5.62611e+06	9662941	YLAALHENC[160.0307]SQLIQTIEDTGTIMR	O60826	CCDC22
14074201	3	9042228	8.01534e+06	7.34905e+06	5796692	6.28378e+06	7184344	9304347	7566671	12880000	7015396	7526679	7567847	6.92345e+06	10330000	6.41859e+06	8154739	7741427	4780174	4.05755e+06	8433109	8.33002e+06	8.35499e+06	8602547	8684842	8521900	4948289	6.23794e+06	FTFHLEPQAQATQVSDVPATSR	O60826	CCDC22
14070764	3	4997764	3.78777e+06	3.83515e+06	2.76268e+06	2.3225e+06	3212686	4.19581e+06	3.16019e+06	4382327	2.86982e+06	3.13276e+06	3861098	4.05792e+06	5.01983e+06	4230066	4.81539e+06	5.29261e+06	3.08083e+06	1.52899e+06	3.87143e+06	3.28751e+06	3.53762e+06	3.09307e+06	4667338	4020728	2.43344e+06	5151711	EFQASPLLLPVPTQVPQPVGR	O60826	CCDC22
14077107	3	1.3582e+06	2518408	1.55049e+06	1.66422e+06	2.26583e+06	2.58009e+06	1.79174e+06	1.90141e+06	1.85319e+06	1.95739e+06	1.93058e+06	1.57048e+06	1.89332e+06	1.53003e+06	2.10338e+06	1.44099e+06	1.31797e+06	2.67615e+06	2.05296e+06	1.56046e+06	1.91625e+06	3.36689e+06	2.58912e+06	1.96833e+06	2671580	1.3298e+06	1.50677e+06	VFDPSC[160.0307]GLPYYWNADTDLVSWLSPHDPNSVVTK	O60828	PQBP1
14063494	3	978031	2.03952e+06	1307609	1006616	1.23172e+06	2.21509e+06	1.2965e+06	2161056	2.15523e+06	1704463	2.02402e+06	2197652	1.99301e+06	1.85593e+06	2.84997e+06	2.74135e+06	2.00575e+06	3.77008e+06	2.35953e+06	2.41606e+06	1.55011e+06	1.7869e+06	1.62592e+06	2.72821e+06	2.08578e+06	3.04467e+06	2.15468e+06	NKPGPNIESGNEDDDASFK	O60841	EIF5B
14058576	3	2.76003e+06	2111047	2.47567e+06	1.17881e+06	2.14584e+06	2.09973e+06	2792777	1.87433e+06	3.172e+06	2.14046e+06	2.14831e+06	2.73711e+06	2.1643e+06	2.49128e+06	2.44823e+06	1.77533e+06	2.3564e+06	1.64044e+06	1.92752e+06	2.29515e+06	2478422	2726967	3.15154e+06	2.4923e+06	2.89198e+06	1.81733e+06	2.54384e+06	IPGMLIIDTPGHESFSNLR	O60841	EIF5B
14061291	3	507413	933213	475996	445031	517320	600840	539251	614994	765129	664977	784872	802599	753814	880220	817685	531618	787796	1.08882e+06	630436	794335	805182	738132	1.22368e+06	927665	828719	346880	595751	AETPTAAEDDNEGDKK	O60841	EIF5B
14066778	3	69600.4	70421.6	66495.5	102258	155177	84061.5	101907	101146	115651	93663.1	99818.6	39878.2	12942.8	33871.5	79832	55912.2	135836	226917	27263.5	145349	109605	46693.3	102592	147492	216708	35815.6	145195	KWDGSEEDEDNSK	O60841	EIF5B
14078993	2	653006	257218	150437	233407	258180	239268	421985	206511	425295	285349	237197	225702	182483	202983	269909	300115	215511	433753	426494	339266	368581	334801	338513	341036	378819	326290	417542	AETPTAAEDDNEGDK	O60841	EIF5B
14083631	3	1.32161e+06	1.77096e+06	1.77054e+06	444897	1.14161e+06	2270252	2360557	2145261	1.31673e+06	1.44164e+06	1.83291e+06	1.17818e+06	1.032e+06	1.57516e+06	2.70281e+06	2.27915e+06	1.58827e+06	2.83302e+06	2.42035e+06	1828446	1.56411e+06	3.01412e+06	1.58145e+06	2131672	462424	1.77478e+06	1.21574e+06	VSLTSNPVSWVNNFGHEGLGLLLDELEK	O60879	DIAPH2
14048553	2	2.04773e+06	3.90474e+06	2.77682e+06	2.5172e+06	3.18585e+06	4.20653e+06	2.71388e+06	5098620	3602531	3.88872e+06	3.45079e+06	3.33843e+06	3.0332e+06	3.12243e+06	3.55644e+06	5.08966e+06	3.70441e+06	3.95814e+06	4.27055e+06	3.30787e+06	2809232	4.51764e+06	3.80819e+06	2498850	3232857	2.2082e+06	2.29535e+06	NVLC[160.0307]SAC[160.0307]SGQGGK	O60884	DNAJA2
14056069	2	1.77123e+06	1.60561e+06	1.30775e+06	1.29131e+06	1.53715e+06	1.79868e+06	1.72889e+06	1.78183e+06	1.3828e+06	1.3953e+06	1.30208e+06	991395	1.03563e+06	1422344	1375937	1.50144e+06	1.45253e+06	1.83021e+06	1741690	1.4607e+06	1580979	1.51669e+06	1.48377e+06	1.25394e+06	1.32626e+06	1.23219e+06	998951	YGEQGLR	O60884	DNAJA2
14066908	2	2103247	2.67791e+06	1.93472e+06	1.7406e+06	2.21037e+06	2884846	2.3543e+06	2.63525e+06	2889802	1.68471e+06	2.18406e+06	2.65851e+06	1779491	3279552	2.35033e+06	3.27076e+06	3.12702e+06	2827587	2.44707e+06	4.72096e+06	4443544	2.70953e+06	2.00344e+06	1.84662e+06	1.25156e+06	2.52569e+06	1.95846e+06	VSLEDLYNGK	O60884	DNAJA2
14053652	2	1.42609e+06	1.12744e+06	719853	1.20379e+06	1.04945e+06	1.18085e+06	1.00215e+06	1.25955e+06	969564	1.05334e+06	831103	768801	881625	952879	1.40631e+06	1.64494e+06	1.01533e+06	1.20446e+06	1816850	972751	1.3675e+06	1264822	968995	959150	1.19515e+06	1.41119e+06	1.24289e+06	DGNDLHMTYK	O60884	DNAJA2
14063076	2	3063504	2.73927e+06	2.37485e+06	2.71088e+06	2.66644e+06	2.65349e+06	2.76026e+06	2.77662e+06	2514021	2.64247e+06	1.88105e+06	2.38031e+06	1.87426e+06	2.12276e+06	2098572	2.37131e+06	2643208	2.88808e+06	2.71302e+06	2.55154e+06	2.64918e+06	2.21596e+06	1.88478e+06	1.90068e+06	2964593	2.15241e+06	2285743	VIEPGC[160.0307]VR	O60884	DNAJA2
14075049	3	11140000	8734938	9498470	10940000	10470000	10200000	10430000	10250000	9315204	7.7426e+06	12430000	10720000	11150000	9575502	10610000	10290000	10060000	9209864	9596301	11580000	12240000	10760000	9079280	7891816	9943295	8547976	10500000	ITFTGEADQAPGVEPGDIVLLLQEK	O60884	DNAJA2
14073573	3	10100000	10970000	9514375	7908354	12860000	13660000	11960000	11800000	12380000	11750000	12310000	13100000	8814509	13530000	10660000	10030000	9859804	12390000	9746909	12830000	10700000	7.89489e+06	8793665	10740000	8738836	10310000	9743474	LSELEDLLPSRPEVPNIIGETEEVELQEFDSTR	O60884	DNAJA2
14072965	2	8576451	6.79206e+06	6877463	8534023	6507376	6536620	6728140	7.09052e+06	6785569	5979843	6.39315e+06	5.70955e+06	6900545	5791844	9299155	6036261	7.81976e+06	6.00535e+06	6592570	5.94395e+06	7530263	4829793	6171656	5515674	6152881	5.06666e+06	6.22938e+06	FDVQFPENNWINPDK	O60884	DNAJA2
14069660	3	4.02709e+06	2.68722e+06	3.20203e+06	512735	3.25395e+06	6.32243e+06	176927	3.17728e+06	3.13812e+06	676873	6.76666e+06	3.25795e+06	2.94774e+06	1.32213e+06	7301466	5.76149e+06	617651	1.0274e+06	1.35233e+06	7357776	5.52174e+06	10460000	6.259e+06	2786087	2.78091e+06	6653253	3.96766e+06	EGSGGGGGMDDIFSHIFGGGLFGFMGNQSR	O60884	DNAJA2
14083233	3	7.18794e+06	5471414	5.38475e+06	6584837	7498233	5178343	6248084	6230243	7.51307e+06	5.62095e+06	6220467	5347513	6.52728e+06	6.20891e+06	4079214	4926374	6180157	5303221	3.86445e+06	4.6372e+06	6790391	7.2906e+06	5.53566e+06	5117711	5788194	2997946	4.96336e+06	QLAPGMVQQMQSVC[160.0307]SDC[160.0307]NGEGEVINEK	O60884	DNAJA2
14070222	2	7066188	4.54514e+06	5760165	6102620	5.12525e+06	4.93195e+06	6.06758e+06	5665751	4.89037e+06	5112478	5.31997e+06	4.33947e+06	5466137	5189165	3.77722e+06	5.66182e+06	6554366	5.4832e+06	4549826	5.04264e+06	5719330	3.93589e+06	5153163	5.37725e+06	5367423	11210000	13780000	EISFAYEVLSNPEK	O60884	DNAJA2
14078906	3	1.87893e+06	2.78977e+06	2.48376e+06	2.48311e+06	2.07111e+06	1.76078e+06	2.81304e+06	3.67492e+06	2.03138e+06	2.59139e+06	571481	2.47913e+06	705836	3085470	1.66654e+06	1.9622e+06	2978594	2.44308e+06	3.03446e+06	730180	1.21339e+06	556498	381250	2.59715e+06	255992	484747	462496	EGSGGGGGM[147.0354]DDIFSHIFGGGLFGFMGNQSR	O60884	DNAJA2
14071400	3	24140000	31750000	26700000	25800000	38400000	32030000	27130000	30450000	23740000	27460000	31020000	21080000	27640000	19970000	31140000	28700000	23500000	34300000	39020000	18240000	15520000	40500000	26610000	24280000	29870000	23750000	20800000	SVHPYEVAEVIALPVEQGNFPYLQWVR	O60888	CUTA
14078110	2	12660000	12510000	10500000	12260000	15590000	10110000	10830000	9706913	9863299	11080000	15320000	8810546	11820000	8747274	11140000	7.98716e+06	8852507	13060000	16340000	6.79438e+06	8519452	10880000	11010000	7.99064e+06	13800000	8795356	10110000	TQSSLVPALTDFVR	O60888	CUTA
14079066	3	2081643	2.3338e+06	2.86159e+06	3.18006e+06	3118793	2.48739e+06	2778564	3.1552e+06	2.12993e+06	2.16289e+06	1.7255e+06	1.2564e+06	1.79494e+06	1.15041e+06	1345045	1.73222e+06	2242496	2.45128e+06	2481478	1.77411e+06	2507318	3.08345e+06	2.12572e+06	2159583	2.56631e+06	1.97029e+06	2.61533e+06	GHESEVFIC[160.0307]AWNPVSDLLASGSGDSTAR	O60907	TBL1X
14047610	2	3.93613e+06	5562016	3.31391e+06	4539916	5.4219e+06	5480684	3.71914e+06	4931654	3.94034e+06	3.12598e+06	5634290	3.40072e+06	3.41308e+06	3726120	5.419e+06	4.00474e+06	2.86063e+06	5.14196e+06	5398663	3.45763e+06	2.69816e+06	5802739	3921160	2.64879e+06	5.01946e+06	4261475	3.07163e+06	LADIQIEQLNR	O60925	PFDN1
14060136	2	9531362	9508092	8957864	7106062	7348332	9787474	8712462	9115024	8843886	8831472	9903928	8655756	7174063	10280000	10380000	12140000	7038766	12110000	11640000	10700000	12390000	13050000	10840000	7797539	6.97889e+06	8632520	8720516	GNNFLYTNGK	O75083	WDR1
14059865, 14064232	3	34380000	40700000	41710000	28230000	36460000	42220000	45810000	38850000	36590000	30600000	34320000	38680000	28130000	36050000	47380000	50330000	44310000	47130000	42450000	67690000	66210000	57970000	39690000	39500000	34220000	36710000	44430000	FGAVFLWDSGSSVGEITGHNK	O75083	WDR1
14059587	3	23720000	23770000	21390000	22380000	23060000	17870000	24790000	18340000	18650000	16780000	18520000	22210000	15030000	17280000	16360000	17690000	25080000	24710000	16320000	28560000	25230000	22970000	18940000	20820000	18110000	18120000	23560000	LATGSDDNC[160.0307]AAFFEGPPFK	O75083	WDR1
14044706	2	42350000	41380000	38240000	34260000	29680000	42180000	37680000	39010000	37490000	28610000	41760000	42680000	36280000	53450000	41690000	48110000	30060000	42050000	37480000	47670000	49100000	42550000	43580000	37320000	21950000	34670000	33950000	YEYQPFAGK	O75083	WDR1
14045360	2	36870000	36610000	34350000	32950000	31590000	30900000	35700000	42560000	46970000	35840000	37630000	43850000	31430000	39350000	39540000	39710000	34850000	41970000	39760000	47020000	39640000	41700000	36220000	27350000	34420000	27990000	30720000	LYSILGTTLK	O75083	WDR1
14061088	2	14790000	17390000	14500000	14340000	12450000	19220000	14930000	19920000	17470000	15370000	15060000	15300000	12730000	15030000	15590000	25330000	12250000	18380000	18820000	17880000	19060000	19260000	15490000	13340000	10150000	12950000	13200000	YTSLMLR	O75083	WDR1
14064611	3	20560000	19140000	18600000	18550000	20400000	13340000	16760000	14030000	20360000	13730000	18490000	19070000	15890000	15300000	12630000	11850000	21740000	15670000	12250000	23070000	23020000	12570000	15830000	15280000	17140000	10300000	20350000	MTVDESGQLISC[160.0307]SMDDTVR	O75083	WDR1
14048754	2	30380000	28150000	21630000	19920000	21890000	21010000	22350000	21770000	27600000	19430000	27330000	25890000	23610000	30100000	23860000	27150000	23960000	25710000	23420000	30820000	33500000	27620000	30210000	26630000	20340000	20370000	24670000	DIAWTEDSK	O75083	WDR1
14051815	2	57320000	45650000	47690000	42650000	52480000	62980000	62410000	62390000	74350000	44850000	59510000	69970000	44950000	81080000	64150000	77240000	66010000	62950000	59200000	71040000	53650000	80930000	47250000	41330000	36170000	37830000	30020000	VFASLPQVER	O75083	WDR1
14047093	2	21110000	10680000	13500000	18130000	17990000	10440000	12860000	11000000	11820000	16170000	12420000	8721999	8132332	7986479	12590000	15610000	8658380	16070000	24740000	17210000	17280000	14790000	13370000	12320000	20580000	21210000	12880000	SIQC[160.0307]LTVHK	O75083	WDR1
14062874	5	16320000	21370000	17200000	13220000	15450000	16750000	18460000	16950000	16050000	14670000	17150000	22820000	15970000	19180000	16830000	22850000	25920000	20910000	18040000	25010000	27140000	21090000	20360000	20310000	14860000	16450000	17930000	LHHVSSLAWLDEHTLVTTSHDASVK	O75083	WDR1
14076898	3	19820000	19330000	18730000	14400000	14530000	27550000	23680000	20280000	19860000	17170000	20740000	22480000	15870000	18430000	26140000	29780000	19040000	32150000	30170000	37700000	26040000	41370000	24330000	21810000	17810000	43980000	27330000	VVTVFSVADGYSENNVFYGHHAK	O75083	WDR1
14069638	2	55130000	50010000	38330000	43730000	37470000	47440000	53090000	46260000	49320000	37860000	35810000	46090000	34110000	39750000	39590000	55550000	41900000	50210000	46530000	71850000	61110000	51510000	42660000	46370000	33630000	57880000	48690000	LATGSDDNC[160.0307]AAFFEGPPFK	O75083	WDR1
14075486	3	55500000	38000000	40250000	35090000	48260000	50180000	57910000	49240000	58370000	46870000	48770000	43480000	44740000	44790000	48600000	61920000	38390000	64240000	63860000	93750000	71930000	69600000	50490000	54300000	43830000	60060000	55210000	AHDGGIYAISWSPDSTHLLSASGDK	O75083	WDR1
14077564	2	14750000	15400000	12610000	10550000	12550000	11310000	14110000	13500000	20430000	13320000	12190000	12380000	11000000	11490000	10290000	12550000	13450000	12590000	12910000	15730000	17670000	13420000	13540000	13720000	9843833	12150000	14820000	MTVDESGQLISC[160.0307]SMDDTVR	O75083	WDR1
14071261	3, 4	160800000	127600000	110400000	103000000	98440000	112000000	113000000	118900000	133200000	85590000	98590000	118700000	86860000	124000000	93190000	121900000	153700000	106500000	98120000	146600000	168400000	103400000	101100000	138400000	91580000	114800000	127200000	SYIYSGSHDGHINYWDSETGENDSFAGK	O75083	WDR1
14073779	3	110100000	90420000	73950000	73220000	62860000	71410000	89390000	69200000	75770000	67610000	73370000	83950000	59280000	83730000	69630000	85550000	98860000	87470000	76400000	112700000	147300000	84460000	77050000	113500000	66270000	90840000	104200000	GPVTDVAYSHDGAFLAVC[160.0307]DASK	O75083	WDR1
14072894	3, 4	158600000	148000000	111600000	128700000	116100000	103400000	115000000	93630000	119300000	103300000	117800000	133400000	121900000	127400000	103000000	121000000	118600000	132600000	96630000	189500000	178300000	117500000	121600000	121700000	120800000	112500000	155600000	C[160.0307]FSIDNPGYEPEVVAVHPGGDTVAIGGVDGNVR	O75083	WDR1
14075821	2	61000000	70230000	58060000	52810000	48680000	65720000	58330000	63070000	66280000	43820000	69890000	71760000	53110000	80740000	60390000	69160000	68570000	62970000	61100000	77340000	65240000	57670000	62130000	65450000	40440000	66760000	55760000	YAPSGFYIASGDVSGK	O75083	WDR1
14077830	1	5239851	4.02708e+06	3.50034e+06	3.45381e+06	2958850	4684373	4.39198e+06	4.70145e+06	6605203	2.87036e+06	3.97779e+06	4.12946e+06	2.86228e+06	3.39377e+06	4.02895e+06	5973690	2556583	4410216	4621535	5582437	5.30602e+06	5181453	4.40906e+06	5.22476e+06	2403570	5.82542e+06	4.39008e+06	EWTITY	O75083	WDR1
14077573	1	690893	296645	321537	237684	630151	897024	548755	693191	682747	454366	323264	720741	486480	848988	592221	1.42347e+06	88792.7	865191	1.71165e+06	915492	1.70719e+06	1.15868e+06	782793	659123	559177	1.22126e+06	386687	VINSVDIK	O75083	WDR1
14071233	3	19900000	27150000	31530000	11940000	24600000	44860000	28490000	37190000	29310000	20480000	20590000	21000000	10890000	17330000	34380000	49170000	23410000	45730000	34490000	63740000	38910000	46020000	29500000	36920000	11880000	49650000	29720000	IWDVSVNSVVSTFPMGSTVLDQQLGC[160.0307]LWQK	O75083	WDR1
14084607	3	1.55964e+06	1.83828e+06	1.83249e+06	1.79843e+06	1304429	1.72663e+06	3194887	2109175	1254218	1.64908e+06	3.47388e+06	2428229	1.44612e+06	2.63355e+06	2942520	2.33501e+06	2479865	2.89608e+06	3.13889e+06	2574392	1.81075e+06	4.70262e+06	1.12176e+06	2338422	738451	1.52478e+06	933164	IWDVSVNSVVSTFPM[147.0354]GSTVLDQQLGC[160.0307]LWQK	O75083	WDR1
14048895	2	4649828	3660614	3.3734e+06	3.95867e+06	3.88553e+06	3.80589e+06	4460886	4.14334e+06	3.7193e+06	3.05914e+06	3281918	5.06503e+06	4.14658e+06	3.72452e+06	3387747	3616786	5.68642e+06	3.36274e+06	2.47567e+06	3.06681e+06	4141015	4.13264e+06	4.60038e+06	4328457	4.01523e+06	4.62128e+06	5207087	DIVQFVPFR	O75131	CPNE3
14061450	2	3.83024e+06	5286714	4206187	4.3814e+06	5.11442e+06	6862349	4.96006e+06	6.03572e+06	5703372	5.01375e+06	5159587	4.58325e+06	5262539	4704446	5099763	4.43928e+06	4.19086e+06	5409428	4.31537e+06	4.5068e+06	3.40243e+06	5.86656e+06	4.50814e+06	4808827	5398092	4.14018e+06	3.97317e+06	FGVYDIDNK	O75131	CPNE3
14057115	2	2532788	2.74138e+06	2000041	2195419	2.18847e+06	2537276	2.49988e+06	2.6718e+06	2.68554e+06	2.8414e+06	1.50741e+06	2.10308e+06	2.17139e+06	2465173	1.87655e+06	2.67504e+06	2.67028e+06	2.58382e+06	1.65255e+06	1.3239e+06	2.23953e+06	1.82499e+06	2.17698e+06	3863835	1.96636e+06	3.02605e+06	2.66903e+06	SPLGEVAIR	O75131	CPNE3
14069646	3	8.12192e+06	6.03721e+06	6.67708e+06	5107770	6103739	8837471	7.57636e+06	7.83684e+06	8.09354e+06	6563077	4658578	5.00144e+06	4.97836e+06	6.52912e+06	5.87408e+06	9094589	8111861	8.01757e+06	5727869	8533001	8786320	8473477	7.44392e+06	8722158	7.22618e+06	7647793	8630987	EALAQC[160.0307]VLAEIPQQVVGYFNTYK	O75131	CPNE3
14074947	3	11020000	9533238	10250000	9311792	9032262	9012399	10460000	9588441	10680000	10060000	6.08817e+06	8333599	7.93485e+06	7669480	6335681	10800000	10070000	8470743	7461490	11320000	10780000	7626681	9891568	11310000	8863300	11860000	11720000	VEC[160.0307]YDYDNDGSHDLIGTFQTTMTK	O75131	CPNE3
14075882	3	9748657	8404739	7167925	7687297	7762956	6119701	6.87297e+06	7095887	7470774	6.30118e+06	6202150	7.13435e+06	6372342	6488452	6.51644e+06	5354074	9082975	6.69352e+06	5.45017e+06	7.52952e+06	9012391	6.01298e+06	6.7628e+06	8.28894e+06	9163841	7.27062e+06	10080000	TIELSDDDFLGEC[160.0307]EC[160.0307]TLGQIVSSK	O75131	CPNE3
14073224	3	6599520	3955679	4098635	3.74785e+06	3.98967e+06	3341027	3360312	3.87334e+06	3.84521e+06	4.07618e+06	2.51458e+06	2835330	1.91815e+06	3208900	2.05439e+06	3.59325e+06	5213611	2580982	2.15832e+06	2970610	4726070	3.26385e+06	4540373	5292215	4.33998e+06	3842423	5129663	SDPLC[160.0307]VLFLNTSGQQWYEVER	O75131	CPNE3
14072508	2	4854300	3.10345e+06	3.44857e+06	2579987	3722401	3.86928e+06	4.6262e+06	3.88617e+06	5073939	4.14252e+06	3.19498e+06	3263425	2.50938e+06	3.98868e+06	2.81107e+06	4.52935e+06	4.11386e+06	3306258	3.41309e+06	4.63361e+06	3.78346e+06	4.81239e+06	5668544	4250100	3.65649e+06	4.91517e+06	4310033	ISLNSLC[160.0307]YGDMDK	O75131	CPNE3
14045586	1	515976	900692	462072	972143	2.85426e+06	338024	342754	953680	706191	1.04478e+06	1.54227e+06	387394	974812	878586	611143	141693	557814	2.24108e+06	799561	824669	964386	133440	1.17458e+06	442113	3636951	128831	546591	NSLLER	O75157	TSC22D2
14062004	2	17350000	1.89507e+06	22990000	30600000	29400000	4261842	11340000	6.85016e+06	14590000	18390000	23890000	4561379	9568272	5.98045e+06	1.72642e+06	5.93092e+06	11220000	5.83565e+06	12040000	14360000	6.2628e+06	2.22957e+06	14730000	13430000	29450000	26370000	16060000	TILDLVEK	O75164	KDM4A
14050946	2	1.57669e+06	1.21633e+06	1.18945e+06	1.01317e+06	742075	1903530	1.95047e+06	1.27519e+06	2.31295e+06	1214681	1.08421e+06	1569351	1.73963e+06	1.28064e+06	1.27414e+06	1.79527e+06	2137285	1.48952e+06	1.51955e+06	1.74775e+06	1.89791e+06	1.32838e+06	1168708	1.48919e+06	1.03281e+06	1.41302e+06	1424981	LAVASVTEILK	O75165	DNAJC13
14072521	2	2429751	1.54327e+06	2114980	1.70177e+06	860586	2.1442e+06	2.11431e+06	2.26033e+06	1975091	1.82625e+06	1.49166e+06	2.26563e+06	2344199	2.20249e+06	2.03842e+06	2874577	2627768	2.45749e+06	1548569	2.67514e+06	2470881	2.23785e+06	1.67093e+06	1.95107e+06	1.74816e+06	1.50093e+06	2.30047e+06	IVDGPDPENIILILK	O75165	DNAJC13
14071970	2	3.77592e+06	1.58519e+06	805098	976758	798393	1.81668e+06	1.18655e+06	1.73787e+06	1.41237e+06	1.26459e+06	21010000	16770000	20590000	10500000	19770000	2.15143e+06	1670111	2204841	1664628	1.39492e+06	1.61823e+06	1.49285e+06	1.5111e+06	1.29002e+06	1.69176e+06	1.81964e+06	1.35128e+06	SEETNQQEVANSLAK	O75165	DNAJC13
14082682	2	4.10908e+06	1.83582e+06	2.24306e+06	2.31597e+06	1.92403e+06	1.78436e+06	2.39516e+06	1.9493e+06	3128688	2.00361e+06	2001772	2.2107e+06	2.1841e+06	2.4502e+06	2064901	2.8009e+06	2622160	2.23061e+06	1.97645e+06	2.16181e+06	3064890	1.82408e+06	1.80018e+06	2666505	2344353	3008553	3.07359e+06	LLEGIGLENLDSPAATK	O75165	DNAJC13
14079629	3	3.89463e+06	5769372	4039043	2.53929e+06	1.33301e+06	4710941	3.97366e+06	5411497	6244600	4.9207e+06	1.89523e+06	7723443	5772432	8581389	7067292	8357328	8219629	5.68106e+06	3271629	5281993	5967857	6816264	6977699	7244363	3183615	5511654	5645672	KPVILEVTPGGFDQINPATNR	O75165	DNAJC13
14080438	3	884149	396332	1.25169e+06	491864	507526	699004	976090	746488	875667	375409	355839	947301	547729	984926	1097525	1.22953e+06	1.19595e+06	1.03695e+06	438899	1.1155e+06	1.48588e+06	1.01585e+06	655773	887976	565580	953695	989737	LINNAITALLSQEGDVVASNAELESQFQAVR	O75165	DNAJC13
14080944	3	467499	334519	895045	836470	338502	252603	380289	263481	276972	222334	607412	329460	468481	513365	369338	301241	511080	252423	141408	338784	241298	97549.7	211548	926921	640488	1623231	1.07714e+06	DPFSFDFFEDPFEDFFGNR	O75190	DNAJB6
14078662	3	6.59734e+06	6.53975e+06	6202368	8649281	5.04078e+06	4.9163e+06	4.73565e+06	6214501	4622411	6.35746e+06	7813090	5.03938e+06	7426309	5200813	5.07541e+06	7.00297e+06	4806480	4.7143e+06	5050577	5.01163e+06	5.364e+06	4011988	3.4112e+06	5745170	6266607	6.33434e+06	6807505	YTDQGGEEEEDYESEEQLQHR	O75208	COQ9
14054693	2	3.44279e+06	3.77975e+06	3.03795e+06	4.0105e+06	5.00672e+06	2.90691e+06	2202674	2.21649e+06	2.37092e+06	2.77405e+06	5167227	3.06285e+06	5.49277e+06	2.76311e+06	4432037	3.02119e+06	3.05613e+06	4828800	5011194	2760311	2.41221e+06	5.10645e+06	3475331	1.63438e+06	4.00004e+06	2.80264e+06	2.88721e+06	SNLNSLDEQEGVK	O75223	GGCT
14056365	2	3316469	4499782	3516933	3.82555e+06	5013712	3555424	2.96321e+06	4.12799e+06	2803866	2.65496e+06	7119660	4863585	3.83483e+06	4.17518e+06	5166492	4.21116e+06	4.6957e+06	4.65286e+06	4967087	4177515	2974172	3.94006e+06	3.39684e+06	7927740	4200899	8325156	7893791	VSEEIEDIIK	O75223	GGCT
14050137	2	1.83185e+06	2.84734e+06	2667024	3316215	3.05463e+06	2.24649e+06	1.72899e+06	2236211	2.21078e+06	2.54424e+06	5645293	2.24472e+06	3.49239e+06	2.70273e+06	2813106	2.36479e+06	2284568	2428026	2.80364e+06	1.49952e+06	1.98766e+06	3.88643e+06	2.76431e+06	1.90116e+06	2270750	1.57744e+06	1.69407e+06	ENGLPLEYQEK	O75223	GGCT
14076078	3	3.43007e+06	4.30674e+06	3.63882e+06	2.31816e+06	1.99254e+06	4328040	4278302	3.83532e+06	3.92759e+06	3.3566e+06	1.70813e+06	3.34823e+06	1.8686e+06	3.69351e+06	3.81189e+06	5.84654e+06	5263003	5.33851e+06	3.09966e+06	5619495	5.18235e+06	5.37208e+06	3684032	4892846	1.97076e+06	7195415	5878765	IVPVDIYIPGC[160.0307]PPTAEALLYGILQLQR	O75251	NDUFS7
14045375	2	8463895	9443997	8115219	5545996	4.61446e+06	6.49435e+06	6253366	5784903	5954132	4818580	6.29232e+06	8.09536e+06	7.77149e+06	8894343	7744984	13860000	11310000	7422194	5860580	9433925	8087963	7165841	5602042	8888016	5127384	11280000	10650000	SGPNIYELR	O75323	GBAS
14049154	3	18430000	18670000	15440000	8160446	6603635	13930000	5655848	11260000	12490000	7.41581e+06	11130000	16870000	13790000	14980000	20640000	25940000	22880000	8623144	8.29172e+06	29610000	24680000	15450000	10180000	16380000	11600000	28760000	25170000	SYQLRPGTMIEWGNYWAR	O75323	GBAS
14062836	2	5519335	5.03968e+06	3.51425e+06	3.21056e+06	1.93132e+06	1.74488e+06	2599386	2.39696e+06	2.96701e+06	2.27282e+06	2.65277e+06	3.68517e+06	3.22175e+06	4.08678e+06	3104596	5.03147e+06	4257691	2.35096e+06	2411762	5.6178e+06	5.49578e+06	1.91888e+06	2441080	3722498	2982179	5146903	5425262	IC[160.0307]QEVLPK	O75323	GBAS
14078035	3	13080000	11470000	11880000	6.41718e+06	4.46246e+06	9173887	4.06056e+06	8511954	9318076	3.91676e+06	7742567	11990000	8084990	10150000	13480000	17410000	12990000	5549098	4.9722e+06	19440000	18870000	10340000	8699680	9291872	9675255	16600000	21250000	HGWEELVYYTVPLIQEMESR	O75323	GBAS
14045756	2	6125299	6883339	5.87437e+06	6.15044e+06	6383987	5190398	5.41654e+06	6.50831e+06	5.2413e+06	6405294	4.9031e+06	5759799	6361435	6132107	6141636	5.22166e+06	7884676	6.42004e+06	7723547	6353728	6848340	5841765	4.49702e+06	5.25503e+06	6182510	6662360	6905126	AGVNFSEFTGVWK	O75340	PDCD6
14051643	2	5498349	5105407	5412148	4817667	6.45305e+06	6560539	5.91269e+06	6.08559e+06	5653916	5431350	4.83488e+06	5381869	4250252	4502228	6.08242e+06	6.92036e+06	6958866	7299871	5.80256e+06	6581022	4954664	6959813	5164856	5.87634e+06	5.75513e+06	7022985	6798866	YITDWQNVFR	O75340	PDCD6
14062045	3	3.00624e+06	4.07276e+06	3.10638e+06	2.75083e+06	2915040	4.11133e+06	2.73815e+06	4392153	3.72294e+06	3.50664e+06	4.69798e+06	4.40218e+06	4.51195e+06	3.56787e+06	5888698	4.20949e+06	4.29796e+06	4554114	3.48236e+06	3680797	4.14931e+06	4.75051e+06	3.0585e+06	3.41954e+06	2825933	5.93853e+06	3.824e+06	LSDQFHDILIR	O75340	PDCD6
14049024	2	1.58753e+06	2422140	1.43445e+06	1.55252e+06	1.56089e+06	1.45272e+06	1.57692e+06	2.12417e+06	1.63725e+06	2.05379e+06	1.07817e+06	1.38677e+06	1.42575e+06	1.54547e+06	1.33658e+06	2455962	1.48e+06	2.26119e+06	2.03679e+06	1569399	1.67001e+06	1.45342e+06	1562343	4134216	1.27283e+06	2.12663e+06	1721342	QALSGFGYR	O75340	PDCD6
14069369	3	5.41433e+06	7.17769e+06	5582913	4.12279e+06	5164270	5856297	5.16485e+06	5542857	5.3636e+06	5387451	1.99747e+06	2901830	2.16278e+06	2.15305e+06	2.60257e+06	7013622	5768361	2053325	1.45408e+06	5538695	5.67571e+06	6.96193e+06	6.36535e+06	6.64542e+06	6319140	1.65136e+06	1.60618e+06	n[43.0184]AAYSYRPGPGAGPGPAAGAALPDQSFLWNVFQR	O75340	PDCD6
14073055	3	467853	2.87862e+06	3760384	1.76611e+06	3.00564e+06	5852468	3.91296e+06	6.04834e+06	2.40871e+06	4962649	4546836	3.69334e+06	2.60433e+06	3.76453e+06	5379201	6.69447e+06	1.55314e+06	6.69242e+06	6542792	7477516	1053195	9372750	4.09033e+06	736391	2408531	2.13769e+06	1.97639e+06	DRSGVISDTELQQALSNGTWTPFNPVTVR	O75340	PDCD6
14049120	2	9652125	11250000	6.86773e+06	10490000	14090000	9497600	7454395	7733920	8527014	11440000	12300000	7.32451e+06	8596084	8135106	8571244	4.95484e+06	4.87506e+06	8949183	13770000	5120938	6.62151e+06	11860000	8644339	5.10109e+06	12310000	3.39552e+06	3549356	QAEILQESR	O75347	TBCA
14047618	3	2791972	5397908	4.39346e+06	5.12762e+06	5837991	5598059	3.67709e+06	4.96793e+06	5000598	4994745	6228146	3.00518e+06	4256875	3.20838e+06	5.4071e+06	2.75345e+06	2695814	5.13795e+06	5.74715e+06	2.22306e+06	2.50799e+06	5878911	4278182	2.42598e+06	4.25558e+06	1.80375e+06	1.34406e+06	RLEAAYLDLQR	O75347	TBCA
14051582	2	3.94428e+06	2.11371e+06	2.294e+06	3.5324e+06	4.26334e+06	2.3451e+06	2.2959e+06	1.59006e+06	3.31906e+06	2811213	2.35323e+06	1.05164e+06	1.893e+06	1.32713e+06	1251455	1.01496e+06	2.03274e+06	1.85693e+06	2.00679e+06	1.15849e+06	2890018	906911	1.62043e+06	2.21357e+06	3374956	1.21945e+06	1800023	AEDGENYDIK	O75347	TBCA
14057017	2	33900000	44940000	40330000	56080000	56280000	43380000	40070000	52710000	36690000	44960000	51690000	28990000	37010000	38100000	42810000	38000000	28580000	41630000	44220000	34960000	43930000	44470000	38700000	35200000	45700000	31480000	33140000	EEAQAEIEQYR	O75348	ATP6V1G1
14053747	2	15310000	22170000	26300000	32180000	33600000	32350000	25960000	30490000	21390000	27370000	28050000	21120000	23220000	15870000	25640000	25250000	23670000	22920000	27440000	25940000	19150000	32570000	19230000	13790000	21180000	24230000	22420000	MTILQTYFR	O75348	ATP6V1G1
14054183	5	7932276	15860000	16840000	16050000	19340000	22320000	14050000	21520000	10810000	10650000	14550000	10880000	5.76171e+06	9684306	26020000	17130000	12050000	12780000	20360000	12490000	11050000	20940000	9500806	9789944	6676005	11690000	6.07772e+06	QNRDEVLDNLLAFVC[160.0307]DIRPEIHENYR	O75348	ATP6V1G1
14072665	3, 4	26730000	35020000	39250000	42110000	51070000	49560000	39930000	50430000	29510000	27270000	44410000	31330000	22300000	26020000	59590000	44190000	26910000	36750000	52390000	42510000	33710000	59010000	25060000	27730000	22770000	31500000	21230000	QNRDEVLDNLLAFVC[160.0307]DIRPEIHENYR	O75348	ATP6V1G1
14079154	2	33170000	25200000	31020000	40570000	37160000	32990000	25230000	38160000	29630000	36820000	42940000	28880000	32410000	28140000	27680000	26740000	19680000	24240000	27690000	25030000	20290000	28220000	26430000	16320000	30270000	27070000	21890000	n[43.0184]ASQSQGIQQLLQAEK	O75348	ATP6V1G1
14050819	2	2839428	3.66412e+06	2.39521e+06	2533867	3.40455e+06	3225174	3.36316e+06	2663188	2.80812e+06	2.70114e+06	3.35111e+06	4138741	3.53739e+06	2.83703e+06	4657704	2.71734e+06	2.55694e+06	2.68041e+06	4265469	4850415	3285673	5018367	2.91147e+06	2.28468e+06	3.06412e+06	2.65407e+06	2.77225e+06	LLEPVVSMSDMLR	O75351	VPS4B
14045909	3	1.98483e+06	12120000	4.18282e+06	3.00056e+06	4029490	12530000	4798790	10820000	7.05942e+06	9454212	8287111	11150000	10910000	10050000	11240000	8459256	9229092	12930000	10670000	9999352	5325924	14350000	10740000	6.72065e+06	8.08467e+06	6.19042e+06	5505069	ENKPSIIFIDEIDSLC[160.0307]GSR	O75351	VPS4B
14051277	2	1.27352e+06	2.7271e+06	1.25787e+06	1.29806e+06	1.44034e+06	2411624	1.20352e+06	2356677	1.82809e+06	2675524	2.76256e+06	2112453	3.02503e+06	2.79977e+06	2.84525e+06	2081573	2057336	2054965	2.35813e+06	1881481	1.87843e+06	2.68367e+06	2.6682e+06	1.46378e+06	2.16889e+06	882990	1.30068e+06	KFTEDFGQEG	O75351	VPS4B
14048797	2	2.5326e+06	2.92082e+06	2321553	1.44817e+06	3.33418e+06	4.17797e+06	3.8302e+06	2.77137e+06	2.83678e+06	3.45862e+06	3844372	3343536	4.04017e+06	3172393	4148925	3.77255e+06	3.32806e+06	3.39128e+06	3.59203e+06	4728535	3.43162e+06	5.18761e+06	3.8376e+06	1.70127e+06	2488217	3.49045e+06	2.87065e+06	GILLFGPPGTGK	O75351	VPS4B
14074516	3	6.21611e+06	8086114	4285731	5.24224e+06	6032598	6.58623e+06	6135279	4.80487e+06	5.63325e+06	5.46019e+06	9525765	7144390	7.55067e+06	6.1789e+06	6954741	5630019	5.76246e+06	6635916	5035936	8521488	6.96489e+06	12140000	5681338	8016922	6.65074e+06	4.78392e+06	6.06138e+06	ADPNHLVDDLLTPC[160.0307]SPGDPGAIEMTWMDVPGDK	O75351	VPS4B
14062806	2	1.38496e+06	900278	2456133	1.97034e+06	1.21928e+06	1.27322e+06	2.05572e+06	1488244	1.72186e+06	1.50057e+06	1.06609e+06	2260953	2.18451e+06	2.65824e+06	1.55958e+06	2.57637e+06	2.27508e+06	1.63876e+06	1.29669e+06	1907761	1857507	1.39202e+06	1.30036e+06	1.66225e+06	1.50425e+06	1.93832e+06	1.93754e+06	GLGLGIVAGSLLVK	O75352	MPDU1
14077361	3	2.92085e+06	2.90771e+06	3.95464e+06	3076750	3.00285e+06	4507236	4.09929e+06	3641591	2917011	3.01307e+06	1.31535e+06	2.92454e+06	5389647	2.84219e+06	4.01628e+06	5.1131e+06	3.51273e+06	2671948	3004868	4297848	3.44734e+06	4.07645e+06	2.96632e+06	5.20647e+06	2.62725e+06	3.85593e+06	4015758	C[160.0307]YDQLFVQWDLLHVPC[160.0307]LK	O75352	MPDU1
14045059	3	47460000	36440000	40910000	22840000	14700000	30200000	37610000	30780000	39460000	24280000	20970000	51610000	34180000	40200000	40510000	70690000	59810000	43330000	25860000	65030000	55530000	50700000	39140000	45880000	27990000	80450000	72030000	GVTIASGGVLPNIHPELLAK	O75367	H2AFY
14054463	2	6647536	2.8752e+06	4.53124e+06	3.60997e+06	1678671	3.22379e+06	3.64983e+06	3.13579e+06	4.44317e+06	3.05031e+06	3.50363e+06	5.01355e+06	4571976	5.41805e+06	5.38334e+06	6.08044e+06	5685498	4.92777e+06	3.84012e+06	4.56606e+06	5.30394e+06	3.12367e+06	5815551	6.27903e+06	4.7507e+06	5367575	6541340	DDLGNTLEK	O75367	H2AFY
14062003	3	17190000	12110000	12340000	10750000	4.53271e+06	7.71291e+06	9497541	8476184	13760000	6282690	7118994	16960000	9937649	16720000	12080000	6796284	20720000	9355644	5220245	10040000	15420000	6.43101e+06	11380000	16050000	10720000	7459708	13790000	AASADSTTEGTPADGFTVLSTK	O75367	H2AFY
14048650	2	25440000	22090000	18510000	15230000	9174238	25500000	18850000	24210000	30210000	13370000	13960000	30160000	17460000	30510000	28100000	47830000	36470000	24440000	19270000	27630000	24890000	27110000	21950000	29280000	15560000	37370000	24850000	SIAFPSIGSGR	O75367	H2AFY
14057922	3	23320000	12560000	17880000	11700000	6.42734e+06	8769641	14460000	8498108	13260000	9422399	8821868	18040000	15690000	18860000	18730000	24990000	28120000	13640000	9822248	23220000	26800000	17620000	14050000	18900000	14120000	23360000	33660000	HILLAVANDEELNQLLK	O75367	H2AFY
14045229	3	33190000	22810000	37390000	23760000	13900000	35280000	35270000	31970000	40670000	20400000	10640000	20270000	15160000	24480000	27080000	58160000	55130000	35970000	26270000	50230000	42850000	22160000	30180000	48740000	26520000	50460000	48970000	FVIHC[160.0307]NSPVWGADK	O75367	H2AFY
14046667	2	33050000	9013340	28510000	21340000	10510000	14750000	31750000	14390000	30300000	17100000	14180000	9420906	16810000	17390000	5552603	21850000	27730000	15120000	13840000	30440000	30730000	3.92175e+06	18540000	35980000	19750000	53150000	47020000	LEAIITPPPAK	O75367	H2AFY
14054300	2	13600000	9847003	6435415	5.57988e+06	2.85755e+06	5180655	5448405	4.49279e+06	6.73383e+06	4.24979e+06	3029664	9659424	7047781	9587403	7317128	7532921	21430000	6241405	4530847	6.24286e+06	14670000	4741386	9049801	9293113	6181080	10150000	13030000	EFVEAVLELR	O75367	H2AFY
14056932	3	31210000	19100000	23600000	15740000	9651879	20930000	20790000	21560000	27060000	11270000	13430000	22810000	17750000	26860000	20640000	40220000	41760000	19850000	16100000	28700000	29270000	20010000	20250000	30750000	16910000	40110000	29200000	NGPLEVAGAAVSAGHGLPAK	O75367	H2AFY
14057198	2	7.26437e+06	3.55074e+06	4.13078e+06	4.1835e+06	2.03613e+06	5346855	5453381	4464060	6.18644e+06	3.48529e+06	1.8937e+06	4.25602e+06	3.10718e+06	4.58455e+06	5339950	9673109	5488499	5.96779e+06	4.9588e+06	7.79446e+06	7.89774e+06	3.16879e+06	4.98497e+06	6290379	5524044	7410459	6706037	C[160.0307]EELLEK	O75367	H2AFY
14047728	2	21140000	15420000	14680000	9713560	5099008	17160000	17180000	17380000	18270000	11530000	11450000	20010000	17770000	25270000	26760000	38580000	31780000	21640000	13130000	27150000	20830000	25360000	14830000	28160000	15750000	40400000	29050000	AGVIFPVGR	O75367	H2AFY
14075081	2	23170000	16900000	12860000	13140000	4.74029e+06	17600000	13540000	16150000	20430000	9014090	8591895	21130000	14440000	23460000	20160000	40140000	23340000	17100000	13500000	20530000	19760000	22750000	18710000	21680000	12320000	28950000	20030000	AASADSTTEGTPADGFTVLSTK	O75367	H2AFY
14078295	2	8239455	3856788	4614764	3.69177e+06	2.58246e+06	4481934	4.32327e+06	4.06325e+06	5.2379e+06	3580533	4.57255e+06	7361159	5906105	6.40426e+06	6030980	5946732	8851070	4608541	3.34613e+06	7775499	8511093	5.57785e+06	5.33405e+06	6.18997e+06	3.88195e+06	7055129	6.60529e+06	AISSYFVSTMSSSIK	O75367	H2AFY
14046074	3	16910000	20780000	20110000	22520000	32980000	20720000	16950000	16640000	15380000	19000000	21500000	13970000	16880000	14700000	17110000	11360000	14930000	18550000	20760000	14070000	17260000	15140000	12190000	12450000	21080000	7.27938e+06	10450000	ENNAVYAFLGLTAPPGSK	O75368	SH3BGRL
14054486	2	32900000	31730000	30320000	36080000	58660000	42190000	41480000	34350000	34380000	53760000	43720000	23100000	37600000	28410000	31850000	27230000	24860000	38570000	48380000	34550000	29290000	28050000	28020000	17570000	54640000	10530000	9592651	VYIASSSGSTAIK	O75368	SH3BGRL
14046621	2	47480000	47460000	40660000	53630000	80240000	44100000	40280000	32560000	36610000	43250000	47500000	26030000	35880000	25360000	32370000	27010000	29700000	53930000	59230000	42990000	37270000	38170000	23950000	38380000	58190000	33450000	22550000	QQDVLGFLEANK	O75368	SH3BGRL
14052945	2	49420000	57760000	44070000	54680000	68900000	40240000	40290000	41050000	55180000	50790000	44020000	35160000	37010000	31960000	34770000	21210000	41400000	38420000	35870000	23860000	49570000	23680000	27150000	41790000	52690000	32080000	31390000	GDYDAFFEAR	O75368	SH3BGRL
14048849	2	20530000	22710000	15340000	19860000	26570000	17010000	15270000	15480000	16480000	20780000	21620000	11880000	14660000	13070000	16670000	10270000	11090000	18780000	20740000	14900000	16360000	14360000	12320000	12030000	26230000	10760000	11870000	IGFEEK	O75368	SH3BGRL
14070315	2	26900000	32280000	27780000	33830000	45410000	39410000	27560000	29290000	28400000	33750000	36470000	22270000	30400000	27680000	29980000	25900000	20190000	33920000	44240000	26140000	28390000	30600000	21590000	22280000	33140000	16720000	16870000	ENNAVYAFLGLTAPPGSK	O75368	SH3BGRL
14078143	3	182100000	202800000	132500000	192100000	217000000	142400000	144100000	108500000	157900000	170800000	141000000	105500000	154300000	107200000	111400000	66940000	126000000	122300000	115500000	84380000	168700000	76090000	103000000	160000000	222600000	107200000	104500000	ENVPENSRPATGYPLPPQIFNESQYR	O75368	SH3BGRL
14054846	2	599614	866682	1.03356e+06	1.42228e+06	1110033	710041	750553	672013	547286	731944	1.25004e+06	742322	858385	704590	813885	711774	605015	606630	831994	648349	603214	807121	749938	875311	1.61124e+06	975613	596809	VAVTEGC[160.0307]QPSR	O75369	FLNB
14054957	2	693121	1.81968e+06	1.73736e+06	1866892	4.38928e+06	4284067	2554961	4.30548e+06	3.46827e+06	3.74878e+06	1.5567e+06	1063873	933272	1380613	973690	1.45125e+06	870802	3.4098e+06	3.72975e+06	1.10359e+06	958503	2.9522e+06	2.46164e+06	1.50865e+06	1.62642e+06	1797884	1.3738e+06	TGTC[160.0307]GYC[160.0307]GLQFR	O75380	NDUFS6
14077253	3	2.08079e+06	2.11635e+06	2.35144e+06	3.51619e+06	5067543	3.29041e+06	3.28825e+06	3.36761e+06	3.06547e+06	3.70991e+06	2040399	1.7272e+06	2322815	1.97873e+06	2.04215e+06	1.48168e+06	1.9319e+06	3.4876e+06	3.74807e+06	1.57657e+06	2344021	2.74085e+06	2.66107e+06	1.7144e+06	2.83302e+06	1458311	1.8734e+06	EVNENFAIDLIAEQPVSEVETR	O75380	NDUFS6
14063563	2	3.55662e+06	3419753	2.92399e+06	3749855	3832907	3909010	3.51077e+06	3.22931e+06	3.87272e+06	3.84095e+06	4.60402e+06	2.98607e+06	3368255	2.94311e+06	3.33389e+06	3.03959e+06	3.20337e+06	3.61737e+06	3.80496e+06	2140176	2.72098e+06	4.40686e+06	3373614	2.35926e+06	3.61136e+06	1.65188e+06	1.50334e+06	GGDGQINEQVEK	O75381	PEX14
14057437	2	304975	209658	914870	1.50873e+06	1.54716e+06	159613	249439	490333	498001	577879	1.66461e+06	608403	1.23966e+06	574758	364418	75100.4	665355	457212	91745.7	471062	339449	43580.9	542860	600956	1.58776e+06	44420.8	571987	MEVQGEEEK	O75381	PEX14
14078490	2	1.92753e+06	2.16476e+06	2271519	2.26935e+06	1.54156e+06	1.81535e+06	1.69475e+06	2.16915e+06	2.07332e+06	1.96639e+06	1.20071e+06	1.15515e+06	1.72364e+06	1.45188e+06	1.74871e+06	2.72413e+06	2492686	1.82488e+06	2.11835e+06	1.60273e+06	3140179	2.43843e+06	1826666	1.89437e+06	2.49614e+06	1.93647e+06	1.82216e+06	ATTSTNWILESQNINELK	O75381	PEX14
14084011	3	5.28406e+06	1.06825e+06	6404683	13060000	6382038	3.39496e+06	4453779	4817373	5.17149e+06	4.00909e+06	5.8611e+06	2.11886e+06	5.4339e+06	2.20099e+06	3.02108e+06	2.02784e+06	7.10983e+06	2.14332e+06	3.1634e+06	2.23071e+06	6.95884e+06	811379	3.48346e+06	5889016	7566156	2.5105e+06	3.47785e+06	EDEEDEEDDDVSHVDEEDC[160.0307]LGVQR	O75381	PEX14
14076964	4	17430000	16280000	20170000	22540000	16730000	13000000	14320000	13120000	18680000	18300000	20480000	19710000	20190000	20440000	14250000	14520000	24200000	17250000	10580000	15860000	21070000	14140000	16870000	17430000	20520000	13380000	19730000	GLTDEEIDMAFQQSGTAADEPSSLGPATQVVPVQPPHLISQPYSPAGSR	O75381	PEX14
14062885	3	4.78688e+06	5.00023e+06	6922178	2.99352e+06	3.55095e+06	3.30597e+06	5.26652e+06	4.79393e+06	5.65487e+06	3559204	4.28743e+06	6.39658e+06	4.06767e+06	6.14751e+06	4817014	5.05095e+06	7.55455e+06	3904168	2.79581e+06	6838743	5535161	3.7825e+06	3.51045e+06	5.69291e+06	4.95087e+06	8117022	8.05252e+06	GLVYETSVLDPDEGIR	O75390	CS
14044426	2	59820000	84120000	52370000	46730000	38240000	66970000	53640000	67290000	61380000	43670000	41510000	78840000	48960000	85080000	79870000	144700000	112800000	53940000	46010000	85160000	68980000	68560000	47060000	62790000	36820000	90950000	74120000	IVPNVLLEQGK	O75390	CS
14053838	2	30620000	33280000	19760000	18720000	14830000	26050000	20010000	21000000	21490000	17550000	15510000	22750000	18400000	28470000	23910000	40980000	28750000	22940000	18110000	25310000	34500000	22960000	21500000	24010000	19330000	26290000	33750000	LVAQLYK	O75390	CS
14054815	2	11220000	9191207	8119417	6.22665e+06	6.49996e+06	4.21242e+06	7616818	5.64134e+06	8795712	6882850	5740906	8600481	6085076	7199773	6965738	7.73354e+06	9804841	4334956	5219907	6.34895e+06	10500000	5.92166e+06	6254313	9968948	7.04422e+06	12250000	14080000	DYIWNTLNSGR	O75390	CS
14046658	2	25540000	19200000	17100000	14320000	10740000	12280000	16040000	13820000	15200000	12170000	10580000	17570000	15140000	17940000	18720000	26130000	28150000	14870000	11230000	24990000	23920000	13890000	11260000	14730000	13650000	19970000	26100000	DILADLIPK	O75390	CS
14051836	2	18530000	15210000	8789294	6359760	5794309	13310000	10380000	12250000	11820000	8.3209e+06	5020314	10620000	8.27279e+06	13020000	15610000	23250000	21240000	15190000	10260000	18630000	19200000	14900000	5.8687e+06	12050000	5997399	19030000	18380000	SMSTEGLMK	O75390	CS
14051916	2	5566165	11830000	10690000	3.10243e+06	4.31549e+06	8.16289e+06	8015018	6.7942e+06	7762228	5.12354e+06	3.0211e+06	9056975	5.02997e+06	8916174	11720000	16680000	17040000	7960360	5004287	11130000	10760000	7494204	7020862	10660000	4.63289e+06	18780000	12290000	ALGVLAQLIWSR	O75390	CS
14044969	2	15510000	15280000	9954469	8.04511e+06	7049948	8981872	11430000	9962905	9670216	8421757	6.59902e+06	10970000	9334721	10970000	11800000	14510000	15400000	11070000	6588652	16190000	15330000	8483456	8146768	9872176	8617007	9129834	13720000	AYAQGISR	O75390	CS
14056007	2	28750000	33580000	23290000	18790000	13060000	20510000	21000000	23750000	20890000	21000000	14740000	27860000	23570000	34860000	26240000	44920000	31580000	25560000	18760000	30040000	32800000	21430000	20860000	25790000	17820000	35600000	31910000	HLPNDPMFK	O75390	CS
14046262	2	22160000	35060000	18790000	18680000	15620000	20660000	19010000	24740000	22020000	23940000	9483461	15590000	15210000	19280000	20130000	38530000	34720000	21580000	17060000	33000000	29640000	18540000	17410000	22490000	15460000	28300000	27790000	GFSIPEC[160.0307]QK	O75390	CS
14068243	2	79760000	66350000	59070000	42830000	31100000	48570000	54990000	48800000	68420000	47650000	39330000	66200000	59210000	82620000	57790000	96240000	78400000	46510000	36530000	71640000	73810000	42280000	42240000	64330000	49100000	92710000	86510000	GLVYETSVLDPDEGIR	O75390	CS
14068333, 14068338	4, 5	22250000	64230000	60510000	28630000	44040000	121600000	70310000	83450000	44820000	51780000	47620000	107900000	53180000	95160000	142200000	210700000	72530000	100800000	72880000	186300000	53910000	115400000	47820000	55940000	42940000	120600000	51950000	RAALPSHVVTMLDNFPTNLHPMSQLSAAVTALNSESNFAR	O75390	CS
14068888	4, 5	95150000	65970000	44890000	39290000	30150000	44450000	53450000	32150000	61040000	32540000	17720000	48280000	41690000	42530000	65840000	82080000	145600000	36980000	21050000	68720000	168300000	33060000	26220000	104900000	48510000	106200000	145200000	AALPSHVVTMLDNFPTNLHPMSQLSAAVTALNSESNFAR	O75390	CS
14080235	2	9236773	7166745	5.19117e+06	2.94155e+06	2.77387e+06	6687696	5743725	6.04056e+06	5942166	4.10648e+06	4006071	5268763	4.77868e+06	5721061	7878727	11550000	10790000	4.52674e+06	5330149	10550000	14920000	5857321	3.8032e+06	5854471	3710375	9458506	9501561	TVVGQITVDMMYGGMR	O75390	CS
14075033	3	79410000	97190000	61860000	25710000	29510000	54190000	44430000	46340000	42450000	28250000	31740000	60810000	26420000	71980000	71390000	91950000	86030000	49570000	40920000	97170000	73450000	57700000	46430000	74970000	20390000	72500000	61160000	GGEEPLPEGLFWLLVTGHIPTEEQVSWLSK	O75390	CS
14068214	3	8.34932e+06	10810000	8363652	7.73719e+06	6662051	8958541	9441627	6294301	12510000	5685087	5.23273e+06	10540000	8923342	12720000	8407748	19080000	20990000	10950000	6.8671e+06	21540000	11620000	11560000	6442848	8972995	5.07678e+06	18970000	19140000	EGSGIGAIDSNLDWSHNFTNMLGYTDHQFTELTR	O75390	CS
14044652	2	12180000	16100000	10640000	8718424	7.06406e+06	14180000	12290000	14510000	11820000	13070000	8493904	17820000	9770019	15530000	17820000	20250000	20120000	16520000	10770000	20690000	14590000	16150000	18940000	13650000	11110000	23630000	22580000	IMVANIEEVLQR	O75396	SEC22B
14049137	2	9966473	9743375	8.35319e+06	7074154	6959362	9016936	8713747	7627220	9698158	7682650	5616514	7824910	5.67963e+06	8138852	8240691	8902366	8278241	7.78532e+06	6444280	7.44771e+06	9897225	8508026	9415396	9388335	9096280	8910056	7942675	DLQQYQSQAK	O75396	SEC22B
14059228	2	10970000	7.34827e+06	6.39498e+06	7159416	4.89539e+06	6264287	7404995	6.58355e+06	7656757	5718962	4995223	8645668	8660403	8941269	6925586	7.75746e+06	9695457	6.56361e+06	5019970	5.71197e+06	11570000	6.70543e+06	6.93516e+06	7197375	8985069	6277983	7884904	GEALSALDSK	O75396	SEC22B
14068401	2	18760000	16760000	12640000	13700000	8617542	17410000	15260000	16110000	17750000	9989670	10760000	17300000	12310000	20670000	17600000	16020000	17840000	12580000	10960000	14980000	15460000	14110000	15370000	21360000	10350000	22110000	16890000	NLGSINTELQDVQR	O75396	SEC22B
14077567	2	13420000	11170000	9574174	8840668	7.65018e+06	14940000	10960000	13500000	16270000	8753486	7099677	12890000	9338992	14370000	16540000	12450000	13100000	8654631	10960000	11120000	11020000	10770000	9607414	15770000	8321845	16260000	10160000	VADGLPLAASMQEDEQSGR	O75396	SEC22B
14069956	3	16720000	6.53342e+06	19370000	15080000	15760000	8796130	23340000	6635447	15150000	10180000	6.24915e+06	6.82854e+06	6.82548e+06	9953864	4676267	8.24844e+06	13940000	7.89951e+06	7.24703e+06	14600000	23400000	5520214	8823767	19070000	15260000	17070000	29120000	VPTVSRPYSFIEFDTFIQK	O75396	SEC22B
14050294	2	1760724	3.01689e+06	2.02129e+06	1.43356e+06	1.579e+06	2.96431e+06	2452599	2962373	2159100	2.16299e+06	1.35071e+06	2.00025e+06	1.54431e+06	2150595	2.22251e+06	4325833	2.83844e+06	2.56314e+06	2.34224e+06	3.107e+06	1.77748e+06	3.30024e+06	1.98476e+06	1.79989e+06	2.15957e+06	2806433	2233962	NYSNLLAFC[160.0307]R	O75431	MTX2
14050438	2	3740964	3.21729e+06	2.83604e+06	3.07537e+06	2.41749e+06	2.75275e+06	2732213	2.89018e+06	2.82539e+06	2.60375e+06	2170740	2.46772e+06	2.26065e+06	2.4077e+06	2299700	3.65613e+06	3.25653e+06	2608291	2.17105e+06	3248351	3.23332e+06	2.24557e+06	2.02498e+06	2.80653e+06	2486922	4206937	3.09543e+06	ANAEYMSPSGK	O75431	MTX2
14062416	2	3.06724e+06	4.06058e+06	3.52936e+06	3.41053e+06	4523964	3.95553e+06	3.56321e+06	4.84167e+06	3725036	4749577	5098405	2.8968e+06	3155126	4317979	3778301	6.71492e+06	2.87872e+06	4.93e+06	6060443	3.54827e+06	3163890	4500345	4.67188e+06	3.53929e+06	2.48469e+06	3.76872e+06	3161756	GHSLSDGLEEVQK	O75431	MTX2
14078089	3	11110000	10880000	9956093	7900163	8771461	9350023	8841489	8906511	7795849	7581666	8549398	8743059	8701254	8568912	9819658	11420000	10930000	8174904	7.43284e+06	7844941	8631859	8277075	6.74472e+06	6324168	9157038	5.89492e+06	5431911	n[43.0184]SLVAEAFVSQIAAAEPWPENATLYQQLK	O75431	MTX2
14070864	3	20730000	17690000	17210000	13350000	11590000	15120000	14470000	15530000	14110000	14090000	11480000	14710000	12870000	17770000	18920000	24030000	19550000	16230000	13990000	20820000	20800000	15160000	10910000	19950000	15470000	22740000	20690000	VPFIHVGNQVVSELGPIVQFVK	O75431	MTX2
14073194	3	4.95036e+06	6.61474e+06	4494698	4408599	3.54602e+06	4.46169e+06	5161438	5148080	4.13318e+06	3444971	3.76568e+06	4.36253e+06	2624469	4.44312e+06	5603371	6098805	6556838	4.99967e+06	4992828	5419989	5708666	4.80775e+06	2.7922e+06	4.65548e+06	2.41123e+06	4875991	5586206	QPTELDALVFGHLYTILTTQLTNDELSEK	O75431	MTX2
14082642	3	727929	1.02353e+06	1.0283e+06	714208	619849	1.06269e+06	621819	1.3317e+06	654817	658830	735180	1.10126e+06	629772	1.25101e+06	1.70139e+06	1.41222e+06	1.88009e+06	882104	1.05719e+06	1.55625e+06	1.26447e+06	1.09283e+06	796858	890792	1.07403e+06	1.17469e+06	1.37147e+06	GEQILLSDNAASLAVQAFLQMC[160.0307]NLPIK	O75431	MTX2
14051180	2	20200000	15780000	19350000	15510000	18450000	20270000	22470000	27740000	28230000	19990000	19990000	22360000	16040000	21160000	22240000	20840000	19540000	19690000	17490000	26090000	17240000	28250000	17930000	19080000	17080000	20430000	17730000	LFLAGYDPTPTMR	O75436	VPS26A
14052200	2	7.06387e+06	7240964	7.39583e+06	6855111	7.01489e+06	7.99668e+06	8962577	8590907	9328807	6942821	5.17314e+06	9033858	5562285	8382263	8557212	7933249	7887502	8049130	6.038e+06	7479477	6.81673e+06	7.56033e+06	8296274	7600202	5138495	6352293	6020363	QQEIILWR	O75436	VPS26A
14055863	2	13100000	11700000	11990000	9047596	11200000	12410000	10090000	11580000	14620000	8679321	12140000	16460000	9943950	17540000	15520000	11800000	17840000	9347966	8106180	9216061	10670000	10020000	10430000	18680000	12530000	12220000	10610000	ELALPGELTQSR	O75436	VPS26A
14049616	3	5110966	3.87632e+06	5.25636e+06	3.51549e+06	4.29436e+06	5.36814e+06	6.15724e+06	5329893	4404633	5.06691e+06	3.27817e+06	5347333	3.23599e+06	5353116	6.54927e+06	5.03274e+06	6.94398e+06	4274840	5234666	6785395	7259878	6733255	4.43691e+06	5.93076e+06	3.76554e+06	4029373	5463305	YFLNLVLVDEEDRR	O75436	VPS26A
14065904	2	516997	863250	859991	540585	816331	4.72847e+06	1535753	3.60757e+06	1399524	1.53577e+06	2.00808e+06	2.30638e+06	1.07268e+06	2.19374e+06	2.87322e+06	4.18689e+06	658283	2.30272e+06	4237843	3316654	1.34252e+06	4.17199e+06	1.01559e+06	1.85879e+06	520478	5905787	1721386	SNTHEFVNLVK	O75436	VPS26A
14078908	2	14830000	14170000	12610000	12670000	10050000	17190000	16230000	17250000	16100000	15600000	9994376	12810000	13110000	17630000	15090000	20600000	12000000	13730000	11150000	13460000	13290000	17750000	15690000	18350000	11100000	14930000	14300000	EITGIGPSTTTETETIAK	O75436	VPS26A
14082812	2	3.87912e+06	5.3333e+06	5229619	3211448	2526320	6127327	4812248	5.91304e+06	5.89324e+06	6143704	3.52038e+06	4721167	4674798	6923597	5428925	7863213	6512547	4302908	5196364	5402985	3.99931e+06	7251889	6310220	7.592e+06	2.17881e+06	5283332	3.37407e+06	HYLFYDGESVSGK	O75436	VPS26A
14075531	3	35910000	23320000	25730000	27650000	24860000	25330000	28940000	22740000	30330000	26980000	20430000	32020000	27130000	34800000	22920000	21910000	25860000	22090000	19090000	31130000	32620000	21240000	29690000	34010000	32400000	35790000	32160000	EYDLIVHQLATYPDVNNSIK	O75436	VPS26A
14080558	2	7.30184e+06	8886330	8746702	6587658	7154982	9365788	10360000	9451529	10730000	9405540	9173378	9179777	10480000	13310000	8067872	7252364	5301112	8.14907e+06	5533824	7129718	7.54055e+06	9250419	10220000	9997832	9748641	4240312	5.34221e+06	FESPESQASAEQPEM	O75436	VPS26A
14074122	3	2.80006e+06	2.80696e+06	2772068	2.32843e+06	1.58825e+06	2.50303e+06	1.9359e+06	2.51107e+06	2.3093e+06	1.97696e+06	1.80559e+06	2.29719e+06	1.85639e+06	2.18687e+06	2606840	3.29481e+06	2.51284e+06	2.32423e+06	1.98927e+06	2.95982e+06	3164773	1.95952e+06	1.48934e+06	2.06071e+06	1.75831e+06	3357018	3397513	EMQEVETNLQEVVFDYLHATAYQNTALGR	O75439	PMPCB
14076404	3	567720	1.64597e+06	1.85117e+06	954797	1.31433e+06	2.10733e+06	1.35234e+06	2.28541e+06	1.43293e+06	1.47794e+06	1.87272e+06	1.73674e+06	727626	1.1901e+06	2.30812e+06	2.42637e+06	602008	1.6977e+06	1.74315e+06	2.55583e+06	1.33163e+06	2.16098e+06	1.61928e+06	903829	1.23688e+06	671885	988824	AVEILADIIQNSTLGEAEIERER	O75439	PMPCB
14058674	3	1.42882e+06	1.02228e+06	1.61417e+06	1.09878e+06	887310	1.33648e+06	1.33127e+06	1.09943e+06	1.68459e+06	823448	609820	1.14374e+06	1.06948e+06	1.06835e+06	1.26229e+06	2.02391e+06	2.10012e+06	1.10248e+06	728048	1409215	2.16583e+06	1.25942e+06	915939	1.48019e+06	1.00432e+06	2.19219e+06	2.66632e+06	IEVVNMLAPYAVFDIVR	O75477	ERLIN1
14077032	2	7419607	4.87498e+06	5.96113e+06	6.54596e+06	3.71632e+06	5057602	4.81722e+06	5935977	6.38903e+06	5.28903e+06	3.03637e+06	3.60164e+06	4.3401e+06	6100328	5036406	7854044	5276086	5813252	3.28303e+06	6.16127e+06	6374955	5.29358e+06	7.10986e+06	5.60235e+06	5.08726e+06	8.00971e+06	7.81874e+06	EALEPSGENVIQNK	O75477	ERLIN1
14075113	2	1.69002e+06	1353417	1.89594e+06	1.34234e+06	917422	1.79179e+06	1.99021e+06	1.87164e+06	2.08589e+06	1.37068e+06	731319	1.77931e+06	1.36556e+06	1749988	1.9045e+06	2650058	2323426	1235274	774318	2.18072e+06	2.63217e+06	1365165	1.06332e+06	2.48405e+06	1356093	3298481	3418178	IEVVNMLAPYAVFDIVR	O75477	ERLIN1
14071057	3	7.01049e+06	5.81141e+06	8913950	5515494	3.75725e+06	7758825	8497511	7047787	9037146	5.05614e+06	3581705	7732245	7333787	7.96693e+06	9213688	9865621	8990313	6382290	4.04613e+06	11530000	11770000	6.69661e+06	5055915	9410158	6.80521e+06	12350000	12540000	GGALLTSPSGPGYHIMLPFITTFR	O75477	ERLIN1
14055898	2	4.46868e+06	4.41286e+06	5285865	4.50716e+06	6.03274e+06	5175738	6.81051e+06	6074547	5.58152e+06	6042811	3.91821e+06	3.36332e+06	2272343	2.23496e+06	2.93499e+06	4.95638e+06	4598011	6309191	5918733	5924623	3.60834e+06	5348715	3.60649e+06	3.38759e+06	4009978	6.90154e+06	3204766	SLVDLTAVDVPTR	O75489	NDUFS3
14066717	3	1.33195e+06	557300	1.49584e+06	699816	994865	1.15574e+06	162890	981331	1.19296e+06	179338	431959	499804	441835	143779	767710	808814	467998	182273	335521	1.37142e+06	1.79888e+06	1.54032e+06	1.0741e+06	507194	1.08913e+06	1.67022e+06	2.34819e+06	EIWDMFGVFFANHPDLR	O75489	NDUFS3
14071905	2	7.01944e+06	4.78976e+06	7.3986e+06	7.08789e+06	6.1965e+06	6.53334e+06	6.45108e+06	6.88349e+06	7361392	6218371	4807749	3.69263e+06	4582487	3.11437e+06	2.42744e+06	5265402	4744813	6657734	6537372	5.21657e+06	5497926	3.10438e+06	4906786	4.84424e+06	5.60409e+06	5.84917e+06	6.73341e+06	FDLNSPWEAFPVYR	O75489	NDUFS3
14075617	3	5889687	5.08373e+06	3.49132e+06	4.05364e+06	3.9108e+06	4208109	4.28261e+06	3.68327e+06	4.21937e+06	5.03711e+06	2.42937e+06	2.34925e+06	2.27743e+06	2.50584e+06	3.25729e+06	4868377	5.86962e+06	4.04209e+06	3.88824e+06	3.80444e+06	4.25886e+06	5.04962e+06	5.19589e+06	4.35675e+06	5.05017e+06	2660490	3.5532e+06	YTFC[160.0307]PTGSPIPVMEGDDDIEVFR	O75503	CLN5
14063501	3	2.43642e+06	3.50931e+06	9119410	9409199	6065690	3270488	3026114	3365934	2.91175e+06	3279037	3.40272e+06	2.82762e+06	2.95147e+06	2.54831e+06	3.05779e+06	3.89211e+06	4306023	2877961	2.91185e+06	2.27911e+06	3096440	2.39675e+06	1.90504e+06	4042873	6511463	10070000	7.6626e+06	TVQDLTSVVQTLLQQMQDK	O75506	HSBP1
14065007	2	2.62525e+06	1.8738e+06	1712727	2.03474e+06	1.85994e+06	1140420	1.90085e+06	966531	1.73949e+06	1061125	1.03381e+06	812041	1.15475e+06	1.32367e+06	886480	1.65505e+06	2.38243e+06	1.4825e+06	1.25298e+06	1.90661e+06	2.12814e+06	696706	896401	1.65793e+06	1.60939e+06	3490792	3797643	WDAWNALGSLPK	O75521	ECI2
14061699	2	2.33955e+06	7.3859e+06	7.01966e+06	6997516	8809194	6.96141e+06	5.69134e+06	6877308	4.61926e+06	6.40352e+06	6.11749e+06	5153452	6638068	4215838	6.54641e+06	3.29867e+06	3.80014e+06	5371211	7087893	4461663	3358891	6212858	3.92423e+06	5.22852e+06	7.75235e+06	5807709	4560134	AYVVLGQFLVLK	O75531	BANF1
14056846	3	3466402	3.55973e+06	3.99961e+06	2.40426e+06	2372334	3.20823e+06	3.64032e+06	2.84251e+06	3.32056e+06	2.27947e+06	1.86406e+06	3.46891e+06	2.6429e+06	3.44507e+06	3.8841e+06	4358818	3.98888e+06	3.59841e+06	2.57028e+06	4.6813e+06	4.24903e+06	4.47307e+06	4.1889e+06	3518607	2.95747e+06	4222899	5504897	SLVEIIEHGLVDEQQK	O75533	SF3B1
14052698	2	1.94636e+06	2.66204e+06	1.8994e+06	1.59668e+06	919107	2.93648e+06	2.61394e+06	2462386	2351645	2242222	909141	1.84665e+06	1.64726e+06	2.45947e+06	1.60233e+06	2.37454e+06	1.81744e+06	2534103	1.99525e+06	2.51158e+06	2.36067e+06	3.07927e+06	2266204	2.5432e+06	1.26121e+06	2.56121e+06	2231121	VQENC[160.0307]IDLVGR	O75533	SF3B1
14064510	2	1981294	1.76577e+06	884195	939409	1.29493e+06	1273720	1.29577e+06	1.17934e+06	1.59793e+06	1.46064e+06	1.62316e+06	1.50741e+06	1.10083e+06	1.30079e+06	1.48472e+06	758286	980531	1364205	1093804	2064830	1.4323e+06	2.09821e+06	2.22855e+06	1.67089e+06	1.74444e+06	890930	793482	GGDSIGETPTPGASK	O75533	SF3B1
14057840	2	404182	599033	404716	310060	604465	420803	456461	425433	658946	483054	694724	499336	593479	487400	448045	217822	371863	578107	328369	323315	439975	424218	688394	356931	565828	101986	236727	VVNGAAASQPPSK	O75533	SF3B1
14074983	3	4.60004e+06	4609989	5.24127e+06	3.85765e+06	2.50406e+06	5.85021e+06	6351683	4.76834e+06	5011235	4316729	2.4501e+06	5.78207e+06	4.49262e+06	6.00336e+06	4.64009e+06	5.89884e+06	6476398	5154287	4.04055e+06	6.32448e+06	6.40011e+06	8663685	4882236	6.62779e+06	5.8511e+06	6.87753e+06	8645941	AAGLATMISTMRPDIDNMDEYVR	O75533	SF3B1
14070876	2	3.58094e+06	3.77894e+06	3.09438e+06	2469147	1.93546e+06	2.7102e+06	3.37959e+06	2.55182e+06	3736022	2.14668e+06	2.50365e+06	2697175	2301416	3.13538e+06	3152769	3.28886e+06	4.19282e+06	3.07761e+06	2.06581e+06	2515168	2.88734e+06	4.06827e+06	2.80224e+06	3.55451e+06	3.0096e+06	2.28143e+06	2.50825e+06	LLVDVDESTLSPEEQK	O75533	SF3B1
14079955	2	238636	523549	745260	224178	271464	677342	678168	635159	424724	525976	130522	594428	364376	647612	876991	904084	673539	534526	658738	383498	758627	898871	617955	663556	421989	1105171	679282	AFAVVASALGIPSLLPFLK	O75533	SF3B1
14079361	3	2.15558e+06	3.07224e+06	2.52944e+06	2286403	2.32055e+06	3.27374e+06	2.89856e+06	2.61084e+06	3.69518e+06	2.28021e+06	2191286	2099769	1.72016e+06	2.25015e+06	3.36662e+06	2.85602e+06	2.22459e+06	2837917	2.10585e+06	3.41752e+06	2.60057e+06	5.11869e+06	3778430	2.24765e+06	2.89098e+06	2.38952e+06	1.83005e+06	TPIGTPAMNMATPTPGHIMSMTPEQLQAWR	O75533	SF3B1
14072902	3	3.53076e+06	2.58628e+06	3614883	2.37174e+06	1.87167e+06	2415353	2.92698e+06	2.60914e+06	3934732	2.28955e+06	1.25626e+06	3252187	2.86025e+06	3036021	3044082	3817117	4.46774e+06	2350885	1.25552e+06	3.15302e+06	7572992	2.86148e+06	2377029	5.65768e+06	3.10114e+06	5.22543e+06	6.95434e+06	EFGAGPLFNQILPLLMSPTLEDQER	O75533	SF3B1
14076200	2	2.39661e+06	3.57778e+06	1.1103e+06	1.72209e+06	1.68197e+06	2.11826e+06	1.63422e+06	1.48076e+06	2124771	1.73761e+06	1.76845e+06	1693264	2.05532e+06	2.17782e+06	1.90192e+06	1.46998e+06	1.44871e+06	2.05452e+06	1.65248e+06	1.33251e+06	2.43644e+06	3258088	2.40407e+06	2.28077e+06	2.41638e+06	1.37489e+06	1.47719e+06	WDQTADQTPGATPK	O75533	SF3B1
14067987	2	1.99806e+06	615809	1.41815e+06	1.50596e+06	1.48458e+06	1.28424e+06	1.82808e+06	1.55029e+06	1.70463e+06	1.6783e+06	1.35461e+06	760426	953565	993727	429314	832386	1.27487e+06	1.18408e+06	1335469	1.58261e+06	1.87072e+06	262483	973721	1.59307e+06	1.48014e+06	1.10179e+06	1.69771e+06	DVEGSTSPQIGDK	O75534	CSDE1
14060210	2	3.80176e+06	2750832	2637506	2304870	2109761	3.4141e+06	3.98027e+06	3.64465e+06	4734222	2.66024e+06	2235857	4400529	3.90457e+06	4.22119e+06	4.65909e+06	3.34336e+06	3.97516e+06	2.74756e+06	2.84741e+06	3.67031e+06	3638325	3.59667e+06	3.02245e+06	4921852	3396619	4.042e+06	3.67991e+06	AQYNALTLTFQR	O75558	STX11
14058252	3	2.88393e+06	2146924	2.00662e+06	1.61973e+06	1.48803e+06	2.74899e+06	2.58196e+06	2.35806e+06	2.96546e+06	1.80949e+06	1.48713e+06	2530146	2.53281e+06	2.84935e+06	3.3664e+06	3.7256e+06	1.48358e+06	2.11256e+06	2.11946e+06	2.93888e+06	2.80989e+06	2.33551e+06	2.07688e+06	2.95748e+06	2.04552e+06	3326025	2.56265e+06	ELSEAAEAQHGPHSAVAR	O75558	STX11
14065886	3	541958	888599	865463	326665	915729	2.17402e+06	2346333	2681858	1.49329e+06	1.51458e+06	1.29799e+06	2130574	1.01553e+06	1.51358e+06	3.26856e+06	2365575	299242	2.28578e+06	2.08866e+06	4260947	564927	2682384	1.34533e+06	790979	640835	1.66609e+06	1.16456e+06	DIRDIQDENQLLVADVK	O75558	STX11
14071242	2	4687535	3.68746e+06	2.41996e+06	2.48987e+06	1.84893e+06	1.72599e+06	2.53326e+06	2.9121e+06	5158412	2.0552e+06	1.77981e+06	3815523	3509971	4.44233e+06	3.60374e+06	2033913	4409059	2128141	1266157	1.88969e+06	4.20554e+06	1.64594e+06	2.27277e+06	5.66525e+06	4.1226e+06	4279603	4744327	DIQDENQLLVADVK	O75558	STX11
14075933	2	4.10606e+06	937619	2.25666e+06	2.4264e+06	1.15334e+06	911407	2.57756e+06	1.12175e+06	2.61193e+06	1287527	936488	709806	1.24784e+06	1.42727e+06	1076508	865832	2.09848e+06	818002	615824	1.75886e+06	3.41138e+06	290886	755143	3106455	2.01205e+06	4598195	4594279	WDVFSENLLADVK	O75558	STX11
14071119	4	12580000	11720000	9494312	8537970	9649972	18020000	17090000	14060000	16250000	9876775	10080000	18000000	15030000	19500000	19640000	10640000	10120000	12690000	10490000	14240000	14090000	21340000	15560000	15640000	12950000	10740000	11450000	QYDQQFPDGDDEFDSPHEDIVFETDHILESLYR	O75558	STX11
14060530	2	3.95282e+06	8454037	3.32969e+06	3391124	5391868	5.59703e+06	5253025	7.01703e+06	5.02979e+06	5295666	6.05837e+06	4.05629e+06	5.05318e+06	4.65042e+06	4733809	3.70915e+06	3324780	5.65908e+06	5292459	3.80021e+06	4.2781e+06	4.67588e+06	5.27804e+06	4.08312e+06	5291260	4186232	6195669	DC[160.0307]C[160.0307]FEISAPDK	O75563	SKAP2
14056782	2	5377215	1.92187e+06	2.87884e+06	4611785	4.49128e+06	3625836	4.04831e+06	4263216	3619624	2.90291e+06	6227325	2235038	2.25765e+06	1.95009e+06	1.92548e+06	1.69398e+06	3.734e+06	2.23927e+06	4.00668e+06	3.02889e+06	3274927	364284	1.62749e+06	3.61419e+06	3.1265e+06	3.66923e+06	3.20578e+06	SIYLQEFQDK	O75563	SKAP2
14066421	2	2331265	4.444e+06	2259494	1.5967e+06	2.77191e+06	5399546	2.58135e+06	6191710	2.77885e+06	2.71725e+06	3649926	2882407	2.51764e+06	3035401	3884897	4851903	1.9847e+06	3.48826e+06	4771244	3.48723e+06	2.06054e+06	6669676	1.51791e+06	2.34366e+06	3.10905e+06	5.52258e+06	2.09421e+06	RGDVIYILSK	O75563	SKAP2
14067207	2	1.93269e+06	4.22651e+06	1.43843e+06	1.80332e+06	2.72488e+06	3.01157e+06	2.29275e+06	3254271	1.88658e+06	2.77553e+06	4054541	2363655	2.36468e+06	2.95356e+06	3233102	2.27356e+06	1.5682e+06	2562373	3373133	2.10516e+06	1.85913e+06	2.50816e+06	2655086	1.82652e+06	1.89546e+06	2.03335e+06	1.74464e+06	RIYQFTAASPK	O75563	SKAP2
14065582	2	3.43524e+06	3.813e+06	1775785	1.82559e+06	3.00965e+06	2.34346e+06	1.63004e+06	3.49891e+06	2.4655e+06	2614037	3.31485e+06	2246842	2.3814e+06	2.36859e+06	2889948	2.17401e+06	2.17151e+06	2.04827e+06	2.49102e+06	3.32691e+06	2.37671e+06	3606821	2.49739e+06	2278006	2672642	4869584	3468082	YGWWVGEMK	O75563	SKAP2
14054607	3	9638269	16820000	10890000	12670000	14480000	13390000	9610139	9426969	12980000	10700000	10420000	8.30422e+06	9871220	9207017	8917794	9477640	13670000	11720000	10210000	10320000	10940000	7.9594e+06	8569600	12540000	12170000	9260902	10230000	TYEGMMHSSC[160.0307]QQEMMDVK	O75608	LYPLA1
14048429	2	7.47801e+06	14240000	9669019	10550000	13050000	14710000	9541838	11450000	11610000	7579517	12650000	9647271	8271550	9897992	10640000	9317917	11410000	10640000	11520000	9043107	7571463	9829134	7.51407e+06	9332476	9330552	8706316	6949541	TLVNPANVTFK	O75608	LYPLA1
14055364	2	10540000	16650000	7766771	7.94931e+06	11530000	12230000	10350000	9288417	7.89962e+06	8741820	9127572	7159910	8242737	9626083	8883039	9249389	7.73381e+06	12700000	12480000	6699395	8031403	10330000	8012461	10920000	10260000	7.42027e+06	6.89856e+06	ASFPQGPIGGANR	O75608	LYPLA1
14046399	2	2.82772e+06	2628946	2.20541e+06	2.65866e+06	2.7987e+06	1.99787e+06	2.15558e+06	2959758	1835010	2.14928e+06	2472691	1.67721e+06	1.78143e+06	1.74976e+06	1.78625e+06	1.95583e+06	183697	2740581	3738619	2.25008e+06	2450446	2.80591e+06	1.83094e+06	1.54603e+06	2836856	1.6819e+06	1912551	ALIDQEVK	O75608	LYPLA1
14072823	3	12490000	17480000	15340000	14450000	16310000	20450000	16580000	16900000	12570000	14060000	18230000	14590000	16650000	12610000	18040000	16690000	16980000	21170000	17660000	18600000	16730000	23040000	13070000	16800000	18670000	16630000	17160000	DISILQC[160.0307]HGDC[160.0307]DPLVPLMFGSLTVEK	O75608	LYPLA1
14070535	2	4318152	6.54e+06	5.29265e+06	4907585	7429419	7904161	6.72797e+06	6.71694e+06	6224849	6027976	5.05623e+06	4.69986e+06	4480053	4.45314e+06	6885972	8047207	4.95414e+06	7.89379e+06	7294862	7689401	5723839	7.34408e+06	4779413	7259808	7429287	4.58045e+06	5.20253e+06	LAGVTALSC[160.0307]WLPLR	O75608	LYPLA1
14078049	3	1.15835e+06	1.68971e+06	1681403	567515	1.17995e+06	3.72718e+06	2.58182e+06	2.53955e+06	1.64366e+06	1.46874e+06	1.32243e+06	1.64753e+06	1121969	1.16104e+06	2.88941e+06	3818201	1858839	2.42271e+06	3.15978e+06	2.83289e+06	2.43968e+06	4.07523e+06	2.03365e+06	2.9382e+06	1339318	2.86945e+06	2.7426e+06	ATAAVIFLHGLGDTGHGWAEAFAGIR	O75608	LYPLA1
14085746	4	573453	1.43357e+06	1.72224e+06	1.48081e+06	608102	568991	2.34774e+06	851376	437517	1843038	493984	597396	276867	1167750	711130	1.48244e+06	1.64779e+06	1.07011e+06	783008	250254	490884	753186	405544	755228	235152	495870	206940	GRPFADVLSLSDGPPGAGSGVPYFYLSPLQLSVSNLQENPYATLTM[147.0354]TLAQTNFC[160.0307]K	O75629	CREG1
14079962	3	24600000	26600000	37760000	33430000	26250000	20860000	21910000	23170000	20390000	24980000	27790000	19290000	25680000	21900000	21610000	26220000	35250000	13860000	17880000	24270000	30710000	27430000	33460000	19800000	23740000	19400000	26620000	FVTHVSDWGALATISTLEAVR	O75629	CREG1
14079114	4	3411380	14880000	19380000	4726108	7.86986e+06	24530000	15730000	21740000	6529839	9674413	8264906	5.80395e+06	1.96029e+06	8703107	26450000	33670000	11990000	11770000	20230000	15200000	10140000	27540000	10460000	10220000	1.37375e+06	24850000	3.4915e+06	GRPFADVLSLSDGPPGAGSGVPYFYLSPLQLSVSNLQENPYATLTMTLAQTNFC[160.0307]K	O75629	CREG1
14056776	2	1.77525e+06	1.43482e+06	1.27492e+06	1.2023e+06	1079468	1.50425e+06	1.76103e+06	1.36326e+06	1.44834e+06	1.44161e+06	994534	2189656	1.48705e+06	1.45122e+06	1.61405e+06	2.14001e+06	2704944	1.84322e+06	730802	1972449	1.75974e+06	2.03153e+06	1.97949e+06	1.71569e+06	1.57843e+06	2.8025e+06	2.44214e+06	SLVQEMVGSFGK	O75643	SNRNP200
14059245	3	1451663	1.78146e+06	2.04381e+06	1.69278e+06	1510046	1.9005e+06	1.58641e+06	2.09693e+06	1.46002e+06	1.83805e+06	1.54081e+06	1.6201e+06	1172836	1.85858e+06	1773029	1.58049e+06	2.10139e+06	2.28366e+06	2.45382e+06	1.68532e+06	1.5798e+06	2389585	1.93998e+06	1.65056e+06	1425331	1.6999e+06	1.65136e+06	ETYEVLLSFIQAALGDQPR	O75643	SNRNP200
14082297	3	5177832	3.95183e+06	6.1645e+06	3935843	3.1635e+06	4.04437e+06	4455549	4.43333e+06	4.39473e+06	4498640	3.9449e+06	5.50839e+06	4.32886e+06	4.57839e+06	7.86422e+06	7.65234e+06	6717309	5236016	2.38531e+06	4142296	5.09951e+06	7396058	4690396	4915994	4729888	4727707	6323145	GLFYFDNSFRPVPLEQTYVGITEK	O75643	SNRNP200
14077757	3	2.80754e+06	1.66715e+06	1.52408e+06	2.6184e+06	1.44054e+06	2.22276e+06	2267892	2.63699e+06	2.09082e+06	1.21526e+06	656686	1960187	1.8067e+06	2.3429e+06	2.24396e+06	2.94672e+06	2.73152e+06	2.83949e+06	2.40495e+06	3.17968e+06	3.08975e+06	2780419	1.81661e+06	1.73059e+06	1.79338e+06	3556335	3.54367e+06	HLSDHLSELVEQTLSDLEQSK	O75643	SNRNP200
14075657	3	4.36061e+06	5411089	5.77403e+06	2904624	3493358	5.61908e+06	6.24161e+06	5763835	5.90743e+06	5200252	2.63358e+06	5.96673e+06	3.32865e+06	5.67362e+06	6321751	7430099	6732803	6648714	3.85979e+06	6.62159e+06	5.74567e+06	5709879	6.19846e+06	7.45472e+06	3.28965e+06	7.47937e+06	5.77413e+06	FPFFNPIQTQVFNTVYNSDDNVFVGAPTGSGK	O75643	SNRNP200
14078389	3	442707	1.07004e+06	1.15577e+06	424984	687580	1562527	1.00513e+06	1337931	1.09733e+06	810884	1.01682e+06	957807	697837	1.2325e+06	1.48358e+06	1.86664e+06	631887	2.25148e+06	1.23724e+06	2.36652e+06	830303	2.50766e+06	1.01235e+06	919280	509193	1.41119e+06	1.19329e+06	GVESVFDIMEMEDEERNALLQLTDSQIADVAR	O75643	SNRNP200
14062018	2	1.9515e+06	2.16533e+06	2402064	3.06313e+06	2332495	2.21473e+06	2.25108e+06	1.94847e+06	2423712	2.04962e+06	1.37029e+06	1311400	1.36504e+06	1.23684e+06	1.72108e+06	1309543	1.23385e+06	1.33614e+06	1487077	2035050	2.34559e+06	1.70715e+06	1.22078e+06	2107773	2.2039e+06	747914	1.11155e+06	VAC[160.0307]AEEWQESR	O75663	TIPRL
14063772	2	133279	174320	199987	103703	233998	115487	139418	170152	167169	157681	93359.6	113211	91095.1	163415	188113	69367	154701	195303	36706.7	199935	153891	72412	143065	163680	278012	56998.9	241748	YGGEAQMR	O75694	NUP155
14079418	3	1.7066e+06	1.33313e+06	1.66915e+06	1.41151e+06	996687	1.26552e+06	1.55279e+06	1.69566e+06	1.52922e+06	1313887	739734	1.32229e+06	875050	1.4251e+06	1.75851e+06	1.62598e+06	1.61433e+06	1.35351e+06	955493	1.49209e+06	1.95088e+06	1681152	1.69602e+06	1.92166e+06	1.25085e+06	2.01737e+06	1.86168e+06	EITAIESSVPC[160.0307]QLLESVLQELK	O75694	NUP155
14073531	3	1.8504e+06	2.76757e+06	3.31801e+06	2268721	1.83263e+06	4.25625e+06	3127866	3.24656e+06	3.00496e+06	2131331	1.15833e+06	2475386	1.39386e+06	2178298	2.5093e+06	3.99969e+06	4.51381e+06	3.93447e+06	2.43109e+06	5.19151e+06	3.36744e+06	4286860	2.39946e+06	3.02261e+06	2.61679e+06	4.30524e+06	4.35767e+06	LAIIHC[160.0307]AGYSDPILVQTLWQDIIEK	O75694	NUP155
14045964	2	4.73319e+06	4228783	5249934	5.06894e+06	4805746	4.51392e+06	5770055	4.2762e+06	4.86089e+06	4776571	5.01311e+06	4920620	5.51118e+06	4542354	5.12927e+06	4326271	4.85006e+06	4548130	4661472	4621857	3.97008e+06	5301767	5.14314e+06	4.16239e+06	4.36648e+06	4500506	3631389	APDFLPLLNK	O75695	RP2
14066018	2	1.64833e+06	1.89274e+06	2103623	1.54727e+06	1712577	2.0938e+06	1.75475e+06	2264226	2308041	1572979	1864119	2599027	1.60688e+06	2.07685e+06	1.95528e+06	1.35634e+06	1.80308e+06	1.73251e+06	1.81492e+06	1.23542e+06	1.52676e+06	2314521	1.4926e+06	1.45138e+06	1.67315e+06	1.47456e+06	1.67853e+06	GFFLVQTK	O75695	RP2
14073183	2	4399407	4.65044e+06	4.56755e+06	6235696	7.08655e+06	6424002	5314536	6.49058e+06	5.27373e+06	6299059	5.0951e+06	2890748	3497103	3.38936e+06	4.14779e+06	3.73552e+06	2492092	6.5157e+06	7871220	3.8346e+06	3.5184e+06	4018184	4671507	3.98815e+06	6060035	2.74736e+06	2698405	EDLNC[160.0307]QEEEDPMNK	O75821	EIF3G
14069389	2	8696022	3.60249e+06	6777985	10700000	10730000	5.4319e+06	9467174	6197180	8794772	10180000	9399013	2.46345e+06	5813436	4844927	1.62205e+06	2.67031e+06	3.46087e+06	4211371	6.40211e+06	4.68541e+06	6886918	2.21085e+06	5.92184e+06	7321354	9219391	3.8552e+06	3.59042e+06	LPGELEPVQATQNK	O75821	EIF3G
14060340	3	6.0662e+06	1.44656e+06	7.40572e+06	7.87744e+06	7.59936e+06	7078877	8115672	7.0285e+06	8.0942e+06	7.60262e+06	8103940	3.4093e+06	3779983	3.09917e+06	4351314	5024667	3.02863e+06	5.22859e+06	6595051	6425089	6.45903e+06	1.0496e+06	4.09681e+06	6222287	6.0876e+06	3866465	3.98319e+06	VGGGGTAGGDRWEGEDEDEDVK	O75822	EIF3J
14046583	2	2173648	2843311	2.84421e+06	3.65268e+06	2679377	3576225	2.8953e+06	3221956	3.15277e+06	3.5922e+06	3.41587e+06	2404462	2.02795e+06	2148465	2313887	2533263	3.03349e+06	2.59247e+06	2.55032e+06	2.16234e+06	2144257	2.55709e+06	2.82887e+06	1.91869e+06	2.10344e+06	1.23418e+06	1.21948e+06	ITNSLTVLC[160.0307]SEK	O75822	EIF3J
14058090	3	8.18243e+06	11220000	13690000	15960000	7.18905e+06	6.60533e+06	12390000	6750129	6667466	8943447	13820000	8635782	8738939	10550000	8.03856e+06	12600000	10060000	15810000	16150000	15320000	17140000	12740000	14070000	10160000	12250000	22970000	32600000	GAQVNAVNQNGC[160.0307]TPLHYAASK	O75832	PSMD10
14066921	2	682716	1.90001e+06	1.25865e+06	768857	1.06601e+06	1320863	1233912	2.2964e+06	1983285	1.16897e+06	1.0253e+06	358433	277715	413979	1599060	2.31535e+06	626108	2.12182e+06	2.32757e+06	2.21359e+06	846456	1.50712e+06	1.2561e+06	1.26098e+06	830808	1.48709e+06	576544	GGLGLILK	O75832	PSMD10
14055478	3	1.66479e+06	2.14036e+06	2.01775e+06	2.77905e+06	1.81861e+06	775259	942760	1.52597e+06	1.41655e+06	1.56322e+06	2528947	1.77256e+06	1546630	2053439	1445897	475180	2.0086e+06	1.88362e+06	591866	1.71333e+06	1.86556e+06	582263	1.78294e+06	1.59648e+06	1.83534e+06	297258	1.69156e+06	DHYEATAMHR	O75832	PSMD10
14075697	3	9467245	6.04187e+06	7879431	17730000	7164330	3.36492e+06	2.90792e+06	4.52905e+06	3.41713e+06	3.75623e+06	4.67904e+06	4252190	5697668	2.99893e+06	2.28979e+06	2.39853e+06	6801623	2476639	2683244	1098886	6293709	922115	2528135	5661178	4478020	4093253	4.92451e+06	ASTNIQDTEGNTPLHLAC[160.0307]DEER	O75832	PSMD10
14068319	3	2.35632e+06	5252561	3.87252e+06	3.05621e+06	1.88519e+06	4.48914e+06	2.68239e+06	6198351	4322804	2.77878e+06	7980127	4.00588e+06	2.52831e+06	5372490	6659017	7904261	4177861	6.79531e+06	8526971	5.53863e+06	3.75889e+06	8428272	3182734	4457127	2.95301e+06	6712451	3.29732e+06	ASTNIQDTEGNTPLHLAC[160.0307]DEERVEEAK	O75832	PSMD10
14075093	3	3248217	2.65164e+06	2.10578e+06	1.16651e+06	1539653	2.38118e+06	2.51419e+06	2.3187e+06	2941189	2032940	761033	1.00658e+06	1.2249e+06	1.26566e+06	1.30243e+06	2517595	2.98136e+06	2.3637e+06	1.94881e+06	2.23809e+06	2.69224e+06	3.09549e+06	2531194	2.34448e+06	1.65813e+06	2.57627e+06	2.77746e+06	NHEESSETMNDLLAQVATNTDTSR	O75843	AP1G2
14056836	3	2.3965e+06	594149	2601739	2.02288e+06	2.15904e+06	1.24561e+06	2.88933e+06	1.23871e+06	1.99306e+06	1.42411e+06	651616	674546	1.04148e+06	913442	572410	1.05323e+06	2040187	1.11648e+06	646302	1224394	2.9821e+06	861318	979677	2.40238e+06	1.94436e+06	1.74658e+06	2862187	IVLFDTLLEEYSVLNK	O75844	ZMPSTE24
14059123	3	1.06079e+06	2988737	2162569	774499	1260041	4632558	2.15066e+06	3751658	1.8472e+06	2.21556e+06	1.21918e+06	3.19442e+06	1.31755e+06	2874448	4.27668e+06	6124648	2.52431e+06	3.39348e+06	3092012	3.62585e+06	1.31135e+06	7.15535e+06	3.23017e+06	1.61326e+06	1.21397e+06	1.58778e+06	1.3327e+06	RIVLFDTLLEEYSVLNK	O75844	ZMPSTE24
14072682	2	4484966	1112894	3.91792e+06	3.30408e+06	2897620	1.90121e+06	4.18672e+06	2.06246e+06	3.4596e+06	2.23131e+06	949448	1.32161e+06	1669782	1.42661e+06	1.14723e+06	1.70799e+06	3.20877e+06	1.31825e+06	1322812	1.96291e+06	5341057	1548501	1.54098e+06	4.16567e+06	3.11003e+06	3886710	6204870	IVLFDTLLEEYSVLNK	O75844	ZMPSTE24
14085662	2	1645434	1.38314e+06	936264	269702	924858	1.87398e+06	1.771e+06	2948866	3240482	1.3894e+06	604854	1.25657e+06	982916	1.34832e+06	1.29862e+06	2.26823e+06	917071	2.77397e+06	1.50843e+06	1.49077e+06	1.01013e+06	2.41853e+06	1.50004e+06	1618089	926468	4.14891e+06	1.20541e+06	HGFNQQTLGFFMK	O75844	ZMPSTE24
14076621	3	24860000	16870000	20680000	17910000	16300000	19830000	22140000	19330000	25250000	19410000	10540000	20400000	19210000	19760000	18550000	22970000	22800000	21520000	16640000	20710000	20340000	24770000	21360000	23020000	19500000	22990000	24480000	TTTHVPPELGQIMDSETFEK	O75844	ZMPSTE24
14047491	2	15650000	17110000	17570000	15240000	16550000	15730000	19620000	18450000	20490000	17450000	20520000	19800000	14430000	17700000	16690000	15560000	17010000	21020000	20590000	20450000	17970000	27520000	22010000	17800000	15910000	18080000	17280000	DIFQEIYDK	O75874	IDH1
14054405	2	13150000	15130000	16090000	14380000	16920000	18490000	22470000	17340000	17050000	16990000	16720000	18000000	16860000	13310000	18650000	21590000	16300000	23600000	23670000	26450000	18750000	35380000	27900000	15280000	16810000	21030000	17150000	LIDDMVAQAMK	O75874	IDH1
14051252	2	22300000	26050000	19910000	18170000	20750000	24630000	24630000	23140000	25950000	21270000	22690000	20570000	17230000	22350000	21900000	23400000	16790000	32270000	30170000	29280000	25930000	29970000	30410000	31690000	19740000	22110000	21290000	VEITYTPSDGTQK	O75874	IDH1
14058736	2	18940000	20150000	17510000	16120000	17580000	19490000	20490000	20080000	16560000	19030000	20360000	15780000	15210000	18540000	14630000	18890000	17690000	21290000	21420000	17200000	17950000	24380000	26670000	44810000	15450000	17920000	18970000	ATDFVVPGPGK	O75874	IDH1
14052299	2	13330000	18830000	17550000	14960000	17020000	22840000	19520000	19070000	19960000	14420000	14400000	13250000	9428496	13080000	13520000	16490000	20880000	20440000	17770000	22600000	17860000	30960000	25070000	21570000	16360000	22100000	16790000	SEGGFIWAC[160.0307]K	O75874	IDH1
14054019	2	7831406	9286726	8945527	9259284	10280000	10500000	10860000	10810000	9316376	8302830	8.21388e+06	9633957	9060005	7195380	6838071	10730000	11620000	12300000	11560000	12390000	10090000	15400000	13510000	9732503	10630000	10640000	11010000	IIWELIK	O75874	IDH1
14060167	2	8262773	9631624	8501181	6897792	8164181	11680000	8648073	10690000	10520000	7212520	13040000	12890000	7609612	11380000	12260000	12580000	18050000	10730000	12280000	13230000	10180000	18690000	11560000	12640000	9856363	13090000	8825041	NILGGTVFR	O75874	IDH1
14045088	2	5250915	4478223	3344711	3084502	4.17105e+06	5241812	4137158	4.38099e+06	4525272	4662379	6.04467e+06	4756876	4.00832e+06	3.85686e+06	4.56583e+06	5.46745e+06	4.13386e+06	7.19288e+06	9058991	6047963	4717804	10510000	6.47114e+06	3.55114e+06	4103756	5.31695e+06	3218352	TVEAEAAHGTVTR	O75874	IDH1
14049710	3	9090669	25800000	17910000	12300000	16460000	22430000	15780000	19210000	19520000	20040000	20860000	26670000	23600000	21100000	21950000	18160000	28000000	26070000	21130000	15570000	15490000	36750000	33290000	22090000	19290000	19740000	22520000	SIEDFAHSSFQMALSK	O75874	IDH1
14078210	2	27380000	23210000	20130000	20700000	23180000	22510000	24570000	22500000	27350000	20030000	26660000	26310000	24760000	24520000	20400000	19020000	19980000	23220000	25310000	29090000	28480000	39220000	35520000	24390000	31980000	20340000	28780000	SDYLNTFEFMDK	O75874	IDH1
14070585	2	10180000	11690000	10240000	8145531	8618784	17400000	14910000	13760000	12580000	9787003	10750000	10160000	10130000	10790000	14060000	15810000	12670000	17220000	16600000	22580000	16000000	32310000	19450000	15040000	12300000	13200000	12640000	GQETSTNPIASIFAWTR	O75874	IDH1
14079643	3	21460000	19120000	19410000	17060000	16510000	18490000	18280000	16040000	20000000	17450000	10380000	13460000	10910000	13590000	12120000	16130000	22570000	16600000	15740000	19360000	24770000	23750000	24020000	21630000	19020000	17360000	21070000	VTYLVHNFEEGGGVAMGMYNQDK	O75874	IDH1
14073148	3	28670000	42020000	34420000	37080000	39540000	34710000	64030000	41020000	44740000	34180000	47660000	58790000	44720000	54340000	56540000	42610000	61630000	45160000	56990000	64820000	67560000	67410000	71560000	45640000	33700000	48700000	60160000	LIFPYVELDLHSYDLGIENR	O75874	IDH1
14081640	2	8561958	6744351	7.99806e+06	9280772	6.18763e+06	8523016	8691346	9120073	8583125	7700329	9859933	7425959	9985592	9731057	6.22976e+06	8839132	8540174	9411860	9948104	8584050	9759362	9306507	14650000	9382578	8804754	8345898	9306088	ISGGSVVEMQGDEMTR	O75874	IDH1
14082084	3	497268	2.12028e+06	1.46947e+06	324258	755712	1.7277e+06	1.60802e+06	1.99537e+06	1.1096e+06	1.39037e+06	1.13065e+06	1.51748e+06	804060	1.78306e+06	2.62158e+06	4451746	1.25879e+06	2.58704e+06	2.52072e+06	3.65369e+06	1.20642e+06	3262558	1.64958e+06	1.35399e+06	498965	1.86416e+06	871486	MIQVVDEIDSITTLPDLTPLFISIDPERDTK	O75880	SCO1
14084042	3	1.9864e+06	2422478	1.08079e+06	740131	603123	820635	1.26761e+06	714364	1.47332e+06	989295	636610	1.34329e+06	887780	1.50812e+06	1.2012e+06	1.76299e+06	3.06535e+06	1126567	746187	856159	2.61246e+06	502251	696474	2849611	502328	2.10193e+06	1.91261e+06	MIQVVDEIDSITTLPDLTPLFISIDPER	O75880	SCO1
14052261	2	52600000	46150000	54060000	42360000	46010000	57410000	58210000	53050000	61460000	49820000	32090000	54030000	44290000	50930000	51830000	51310000	53920000	57320000	45130000	45020000	43640000	46240000	44410000	59140000	49320000	55890000	49520000	AWDDFFPGSDR	O75915	ARL6IP5
14062834	3	7172951	3.79805e+06	3.00655e+06	3260812	3.39957e+06	4.4915e+06	5.09657e+06	2891523	5.41638e+06	2.94186e+06	1.55249e+06	4.85778e+06	3.83482e+06	4.58532e+06	7120262	4.26211e+06	7200174	4.28703e+06	3.19638e+06	2.2684e+06	6.83542e+06	6633027	2.7043e+06	7.94591e+06	4.1658e+06	3541862	6.76476e+06	TPMGIVLDALEQQEEGINR	O75915	ARL6IP5
14055400	2	14350000	14710000	12390000	12030000	13190000	21090000	16360000	13980000	16640000	14800000	8870939	14880000	11960000	16390000	15340000	15570000	12790000	12580000	13860000	9076006	10850000	16170000	13860000	12670000	17490000	8.27916e+06	8897566	LTDYISK	O75915	ARL6IP5
14070533	3	149300000	106500000	136300000	112500000	118300000	177600000	160600000	138700000	165500000	141700000	93470000	147600000	152000000	150700000	150000000	162900000	128400000	131700000	119200000	132100000	130400000	153000000	121000000	146300000	163800000	104700000	111200000	RTPMGIVLDALEQQEEGINR	O75915	ARL6IP5
14081829	3	2.77701e+06	3.4607e+06	3849254	4.12904e+06	4777284	4.50587e+06	3158828	3363623	3.8578e+06	4.18127e+06	2.88836e+06	2776367	4221784	2.92833e+06	4.08491e+06	3.43624e+06	3.12234e+06	3.76571e+06	4223175	3561221	3.31892e+06	3.55935e+06	3.68903e+06	3.56142e+06	5.75742e+06	3.06268e+06	4.20115e+06	NDITAWQEC[160.0307]VNNSMAQLEHQAVR	O75934	BCAS2
14072530	3	392363	3.5014e+06	1.71992e+06	1.04898e+06	1.23903e+06	3.16642e+06	1062145	3.47749e+06	2.35777e+06	2.66702e+06	3674822	3.22259e+06	3.31189e+06	3316401	3.19287e+06	4.20357e+06	2.85187e+06	3.28636e+06	3.10423e+06	2.90377e+06	1355650	4.46355e+06	2.77994e+06	1.91323e+06	2.29684e+06	1.75373e+06	1.74849e+06	QFVQWDELLC[160.0307]QLEAATQVKPAEE	O75935	DCTN3
14055396	2	1.65966e+06	1.80166e+06	1.40932e+06	1.24323e+06	2382257	2.11789e+06	1.81556e+06	2.14252e+06	1.49006e+06	1.89697e+06	1702055	1135966	1.48048e+06	1.16254e+06	1314063	2.01675e+06	782054	2.22944e+06	2.9954e+06	1.48349e+06	1.04339e+06	2.65799e+06	2.28639e+06	1.06826e+06	2.07429e+06	894489	835367	RALDVIQAGK	O75937	DNAJC8
14071230	3	9059225	2.99726e+06	6636325	7.39245e+06	10090000	4029661	8.38211e+06	3.65944e+06	4889535	3.83702e+06	5821236	3.0632e+06	3.51705e+06	2.70737e+06	3299647	3.02237e+06	3.09402e+06	3.6353e+06	3.17244e+06	4286865	5.03322e+06	4.06813e+06	3.19053e+06	5.42174e+06	5.38827e+06	3.72568e+06	3.38991e+06	LTRPGSSYFNLNPFEVLQIDPEVTDEEIK	O75937	DNAJC8
14054111	2	17970000	37230000	31590000	41210000	32570000	23050000	18700000	28210000	19570000	27830000	34110000	18830000	27330000	20700000	26520000	24190000	23010000	28430000	34090000	17320000	15310000	22690000	20230000	18390000	19840000	22970000	25340000	AGLVDDFEK	O75947	ATP5H
14058124	3	11710000	18050000	15290000	17850000	17200000	11360000	10880000	11090000	9273368	11010000	13910000	9351341	12120000	8114821	12240000	9893320	13320000	13820000	13830000	10250000	9826649	13350000	8497748	8955268	16250000	10320000	16280000	TIDWVAFAEIIPQNQK	O75947	ATP5H
14045425	2	27200000	52730000	37790000	50060000	35050000	32640000	23380000	37770000	22680000	33750000	25160000	15270000	22910000	18600000	22910000	30450000	29100000	39520000	39680000	23350000	21490000	31060000	26160000	23580000	31940000	32620000	36050000	SC[160.0307]AEWVSLSK	O75947	ATP5H
14061621	2	14250000	13390000	12140000	20050000	13180000	6.3822e+06	6499004	7.64422e+06	8049688	8568181	13860000	8672549	11640000	8987726	7764535	5.21242e+06	11650000	8668629	10720000	4.67307e+06	9759578	4401105	7.74152e+06	6.48009e+06	11690000	6.32564e+06	10090000	YTAQVDAEEK	O75947	ATP5H
14048598	2	31790000	44080000	32190000	48740000	33830000	31990000	22710000	28500000	23160000	31050000	42350000	23630000	32000000	25560000	27490000	29240000	26300000	38470000	38200000	23300000	27340000	27990000	27260000	23000000	29500000	36930000	38640000	SWNETLTSR	O75947	ATP5H
14068461	2, 3	63600000	71520000	70090000	86500000	74780000	53750000	46250000	56770000	44190000	52170000	74470000	46450000	56810000	46360000	60650000	44850000	52780000	66320000	61250000	47440000	50570000	53840000	41520000	42940000	63810000	56730000	72150000	NLIPFDQMTIEDLNEAFPETK	O75947	ATP5H
14069563	2	31000000	16930000	22630000	33430000	23730000	11370000	15380000	11580000	11990000	12080000	17100000	9464974	12880000	8688655	11330000	9915746	14010000	13410000	17370000	11310000	16930000	10600000	9842230	11520000	16520000	22130000	19200000	YPYWPHQPIENL	O75947	ATP5H
14076510	2	55900000	69500000	62360000	95080000	58470000	52650000	44060000	58240000	40550000	51340000	71950000	41550000	70390000	41850000	64890000	58970000	57050000	64770000	76240000	49420000	52620000	63110000	44890000	44550000	56710000	65340000	72790000	LAALPENPPAIDWAYYK	O75947	ATP5H
14070761	2	11040000	16200000	13130000	14960000	11750000	11490000	9518113	10710000	8768310	10600000	13200000	8898274	10960000	8794080	11200000	11810000	11090000	13080000	14930000	10180000	9636527	11120000	8.2375e+06	10010000	12760000	12860000	15090000	TIDWVAFAEIIPQNQK	O75947	ATP5H
14056868	3	4.66128e+06	8506451	7.48776e+06	3.13018e+06	5.14463e+06	9013878	7.98798e+06	9262756	7700045	6829496	5.05004e+06	7.29334e+06	6.91049e+06	10120000	6.99821e+06	14150000	8490804	4.71579e+06	3621906	9109600	8.16661e+06	4.69381e+06	4.9444e+06	9473914	5.29922e+06	10130000	10990000	DIHDDQDYLHSLGK	O75955	FLOT1
14047402	2	11940000	11760000	9980487	9239430	9468226	11780000	13920000	11640000	12420000	8920866	6222476	8857574	9851980	10020000	11530000	15620000	18140000	6482240	6525663	14870000	15230000	6770273	7107846	11780000	11520000	21280000	14360000	VTGEVLDILTR	O75955	FLOT1
14049238	3	5860476	6463814	6.3236e+06	3.38584e+06	4.25266e+06	7.55803e+06	7.66997e+06	7.27494e+06	6.30239e+06	4.57836e+06	3.45978e+06	6.15665e+06	3.74799e+06	6283192	7186733	10540000	9448966	4608043	3090929	9943493	10160000	5340061	3029423	8.36293e+06	5.14616e+06	9950398	10980000	VASSDLVNMGISVVSYTLK	O75955	FLOT1
14057906	3	8897252	6.74188e+06	6425865	7.15464e+06	6.13992e+06	8429971	9544800	7.07669e+06	7.46741e+06	5.66685e+06	4216738	6.62115e+06	5525846	6.56812e+06	7924893	13220000	9300249	5.49983e+06	4928302	10520000	11040000	5.5218e+06	4610288	10720000	5310567	14680000	12850000	TEAEIAHIALETLEGHQR	O75955	FLOT1
14046113	2	6.28651e+06	5803573	3.77907e+06	4.10931e+06	3185423	4.6658e+06	5084459	4.55017e+06	4397638	3.66589e+06	2648893	4562597	4.2045e+06	5.48194e+06	4793994	6657125	5964045	3.12484e+06	2852294	4786350	6221519	3.03702e+06	2.67494e+06	5528719	5147495	5856833	6010214	VQVQVVER	O75955	FLOT1
14047884	2	7.39678e+06	6723623	7.96829e+06	6062752	5674295	8757272	7.72728e+06	9630019	10510000	7210734	6.43642e+06	8127926	5306301	8910374	7.82784e+06	8925906	10300000	5507242	5668954	7907668	7671140	7.86421e+06	4.2809e+06	9266813	6.11763e+06	9534240	9948745	VSAQYLSEIEMAK	O75955	FLOT1
14048761	2	5.07976e+06	4.2943e+06	3.18655e+06	2.9103e+06	2.88596e+06	3203096	3.37465e+06	3320311	4677050	3.58356e+06	2.00001e+06	4.60831e+06	3348504	4399831	3.97182e+06	5.09902e+06	6422136	2.592e+06	1670264	5308924	6.08995e+06	2.10322e+06	2.23317e+06	5847133	4.67049e+06	6.07948e+06	6.94833e+06	SPPVMVAGGR	O75955	FLOT1
14046195	2	5.47861e+06	4.66637e+06	6471510	3.07291e+06	6.11628e+06	6.13005e+06	6.67422e+06	6595545	6.81059e+06	4.94604e+06	3.3114e+06	6261329	4.33971e+06	6130125	5621318	9614774	10510000	3.15223e+06	2395168	9812407	7.85322e+06	5087940	3711863	7.56802e+06	5422492	8319351	10070000	EMLAAAC[160.0307]QMFLGK	O75955	FLOT1
14063149	2	8304868	8.25934e+06	6115886	5.30421e+06	5.68078e+06	7.8214e+06	7889629	7.83755e+06	8531324	6.20168e+06	3.66715e+06	6.05308e+06	5.59646e+06	7.57361e+06	7.23254e+06	11050000	10940000	4.96665e+06	3060134	7.48539e+06	11340000	3.44024e+06	4225980	10060000	6.76907e+06	12850000	11720000	AQQVAVQEQEIAR	O75955	FLOT1
14061789	2	6.27956e+06	4067918	3.26834e+06	3.25317e+06	2.91889e+06	2.56622e+06	3368204	2480334	2.89451e+06	2482007	2.03854e+06	2819070	3.19846e+06	3.84379e+06	2162758	3.71408e+06	4.72517e+06	1872895	1.20059e+06	2526637	5.13087e+06	1.26584e+06	1.76459e+06	4544183	3762384	3866637	5713610	AAYDIEVNTR	O75955	FLOT1
14060047	2	0	2.03613e+06	1475924	375098	731633	4217579	2.36343e+06	3.70423e+06	2376449	1.29795e+06	1.04834e+06	1.58468e+06	861929	2.71744e+06	3532992	7015572	2.22686e+06	1.71463e+06	1.21348e+06	2791529	1.23244e+06	3.05018e+06	524250	3.1268e+06	555190	5.22838e+06	2115097	HGVPISVTGIAQVK	O75955	FLOT1
14064732	3	6.03742e+06	470942	3.12808e+06	4.06587e+06	3.6903e+06	598279	4179052	543060	1.96642e+06	918732	1.07668e+06	852426	712763	658128	338406	998213	1.67821e+06	714480	695750	1.44504e+06	4895213	282805	351629	2.89735e+06	2.00585e+06	2.14912e+06	3.79652e+06	AEAFQLYQEAAQLDMLLEK	O75955	FLOT1
14071192	2	2.02365e+06	2.13378e+06	1.41122e+06	663786	995726	3.33251e+06	2.14122e+06	2530521	2.22293e+06	1.23651e+06	923484	1.31342e+06	1.14438e+06	1.93399e+06	2.96846e+06	4395015	2.75289e+06	1.51515e+06	1.16528e+06	3.75913e+06	3.10643e+06	1.94758e+06	910315	2.82192e+06	1377668	3985985	4657781	VASSDLVNMGISVVSYTLK	O75955	FLOT1
14068434	3	5.27483e+06	18570000	11490000	6.16719e+06	6008953	15740000	7.28499e+06	15510000	11870000	10510000	10600000	18370000	12790000	18630000	17360000	25850000	22130000	9701215	7014250	16290000	13250000	11920000	7.31762e+06	18070000	13400000	18830000	20020000	KAEAFQLYQEAAQLDMLLEK	O75955	FLOT1
14081350	2	8872584	5554786	5.87342e+06	6851068	4488066	5.36573e+06	5708630	4.91225e+06	6992993	5854605	5923709	8926837	6.2541e+06	8967702	5.63341e+06	6.98055e+06	6529998	3.14682e+06	2.91427e+06	6062120	7338474	3.61321e+06	5.00114e+06	7117615	6.94405e+06	12370000	13510000	SQLIMQAEAEAASVR	O75955	FLOT1
14082433	2	5.2857e+06	3.54027e+06	4364615	4298854	2574870	3.25568e+06	3.96028e+06	5674701	3836019	3094334	2.2505e+06	4229429	2311865	2949618	3.52033e+06	6069616	5142770	2.1283e+06	1.89577e+06	10990000	5181916	3.0158e+06	2.55467e+06	5155560	3594974	7.56004e+06	6.01406e+06	VFVLPC[160.0307]IQQIQR	O75955	FLOT1
14081104	2	10580000	10340000	8854343	8703151	6635633	11050000	10510000	10320000	13880000	8864976	7633249	11500000	8424665	11000000	9007372	17420000	11820000	6.35218e+06	6478114	14580000	13240000	7324376	6.5138e+06	11200000	9230767	16610000	14460000	LPQVAEEISGPLTSANK	O75955	FLOT1
14044777	2	21370000	20390000	18060000	14530000	11440000	16560000	16590000	12760000	16750000	13720000	11350000	16730000	12700000	19300000	13950000	21050000	25710000	20580000	14670000	21740000	23790000	13210000	15990000	16850000	16470000	23320000	27880000	IVNSAQTGSFK	O75964	ATP5L
14049540	2	9096310	12640000	10170000	4979762	5534927	10410000	8845140	8292630	8.1763e+06	7.54831e+06	4821557	7.43578e+06	6218500	8067264	11110000	18360000	16420000	11720000	11090000	16080000	10870000	11800000	9270861	9216028	6146030	18190000	12790000	LATFWYYAK	O75964	ATP5L
14047164	2	27680000	30440000	27190000	20970000	18570000	27880000	30560000	24210000	29790000	23510000	15020000	27600000	18610000	26720000	28710000	43910000	38430000	40150000	26750000	41110000	29390000	34460000	26250000	27100000	20670000	53630000	37620000	VELVPPTPAEIPR	O75964	ATP5L
14048198	3	5.16986e+06	6.06867e+06	4260408	7193806	8876240	8124545	6140868	8779619	4457293	9829671	7606337	3.94567e+06	5445194	5703801	5.8014e+06	5258070	4.31506e+06	8465467	8344210	5.20932e+06	5.85117e+06	8.05861e+06	7840663	4279999	6.95393e+06	2.82364e+06	2890718	VHTDFTPSPYDHDSLK	O75995	SASH3
14050659	3	12260000	14240000	9255289	10900000	18610000	14740000	13320000	12010000	10780000	13710000	13310000	9372867	11090000	7306331	12630000	7674115	9711246	10450000	12250000	9053414	7880939	19560000	13070000	5901677	11890000	6151084	6198136	MALAFSEQEEHELPVLSR	O75995	SASH3
14074099	3, 4	5.92851e+06	7271556	6487019	7366231	18050000	15300000	12480000	12500000	9828944	11730000	10600000	7726333	7084575	6137788	6734751	2635717	3.43434e+06	9084019	7490499	7016011	7.40413e+06	6723358	5574156	4228231	7083313	3.16362e+06	4163299	LLTAAELLLDYDTGSEEAEEGAESSQEPVAHTVSEPK	O75995	SASH3
14074090	3	2379510	4367337	3538746	5013429	9295469	8743608	7.21095e+06	8444578	6671538	7.61428e+06	5.39352e+06	3159371	2.89312e+06	1.02006e+06	2.50539e+06	3408538	4.2137e+06	6.62492e+06	5.58754e+06	4062750	3887686	4526089	4550553	3.46731e+06	5.17255e+06	1.78582e+06	1.96189e+06	ALSEEMADTLEEGSASPTSPDYSLDSPGPEK	O75995	SASH3
14069394	2, 3	13080000	16920000	12380000	13350000	25790000	16990000	16410000	14510000	19150000	20540000	19450000	11070000	15250000	10540000	13000000	8.17771e+06	10300000	17420000	18170000	10450000	11160000	17310000	15100000	12620000	16120000	5.47543e+06	7.08315e+06	EFNLDDNIPEDDSGVPTPEDAGK	O75995	SASH3
14072867	3	18390000	16900000	18110000	24520000	29260000	20620000	16800000	17620000	20310000	24140000	22160000	14120000	21880000	14420000	18530000	13620000	15340000	19250000	22850000	11220000	13390000	21530000	16630000	8910058	22790000	6.91666e+06	8757440	IGLEEHTSTLLLNGYQTLEDFK	O75995	SASH3
14083404	3	3.02436e+06	2.99545e+06	5.70741e+06	6.56346e+06	6.12466e+06	1.97077e+06	3.69321e+06	4.55698e+06	4302938	4.60481e+06	8610947	6.23887e+06	8.08522e+06	5.08182e+06	5.32638e+06	2.10593e+06	3.53374e+06	2098732	2389129	2.54034e+06	3.81012e+06	2.77318e+06	4.47113e+06	3.94157e+06	5237400	6174359	2.9338e+06	n[43.0184]AAGAAEAAVAAVEEVGSAGQFEELLR	O76003	GLRX3
14071018	2	3.03607e+06	2344581	2.04101e+06	2.32964e+06	2680551	2.08953e+06	2.64385e+06	2317178	2.49179e+06	2148148	3009963	2.15167e+06	2.57861e+06	2382346	2.41561e+06	2.24626e+06	2.24417e+06	2.90785e+06	2.50282e+06	1.96029e+06	2.55253e+06	2.9664e+06	2.95643e+06	2.32278e+06	2514818	1.97423e+06	2.11689e+06	YEISSVPTFLFFK	O76003	GLRX3
14078167	3	972330	1.41063e+06	1773898	325195	837199	2.25667e+06	694713	2.02997e+06	1.12752e+06	742031	1.59105e+06	1.37142e+06	394267	988704	2.56321e+06	2.07868e+06	999580	1.47601e+06	1.61936e+06	2.48031e+06	1.75017e+06	4.05538e+06	1.73134e+06	1.44408e+06	805634	1.98437e+06	952446	SLLVVHFWAPWAPQC[160.0307]AQMNEVMAELAK	O76003	GLRX3
14067255	2	2495617	1298296	1.00681e+06	1.10893e+06	814342	1.05312e+06	1.71359e+06	1.17514e+06	1.80991e+06	1.07061e+06	1.09908e+06	1.30735e+06	1.17002e+06	1.64771e+06	1.05857e+06	2481906	1900618	2102416	1.64017e+06	2231763	1.92504e+06	584873	1103501	1.83988e+06	1.42378e+06	2.21297e+06	2.09926e+06	DDVAPESGDTTVK	O76021	RSL1D1
14084569	2	1.44947e+06	962694	898745	467732	584603	1.1147e+06	1.34498e+06	1.26941e+06	1560612	860415	750369	2.06604e+06	918493	1.89214e+06	4625322	3.26964e+06	1.81532e+06	2.30132e+06	1.42362e+06	2.13532e+06	1.57079e+06	3.94587e+06	1.55801e+06	1.94788e+06	1.44271e+06	1.41389e+06	2.24186e+06	LLSSFDFFLTDAR	O76021	RSL1D1
14082309	3	3.03534e+06	3.59714e+06	3.6467e+06	3.82775e+06	4.48032e+06	3.20339e+06	2.62154e+06	3.7111e+06	3.61016e+06	3455867	1290920	1831118	1.40989e+06	1.44802e+06	1.62746e+06	2.75022e+06	2.27987e+06	2760692	2.74345e+06	2.27182e+06	3246290	3.16659e+06	2.5703e+06	2.71223e+06	3.21396e+06	2157975	1.89467e+06	TIYDIAWC[160.0307]QLTGALATAC[160.0307]GDDAIR	O76071	CIAO1
14072826	2	637473	3.18361e+06	2.00915e+06	2.10665e+06	2387342	3.65731e+06	1.81459e+06	4391348	3.47615e+06	3.22695e+06	1.93587e+06	1.74685e+06	1.19558e+06	1.30101e+06	1.61476e+06	2684959	2.14622e+06	3.10972e+06	3.91285e+06	3.52049e+06	2450013	2.56939e+06	2849577	2.38862e+06	3.18091e+06	3.4327e+06	1.99643e+06	SVAWAPSGNLLATC[160.0307]SR	O76071	CIAO1
14070481	3	5971956	5.08107e+06	5187517	8967423	6767158	5158705	4.91097e+06	4.62262e+06	5858522	5.16532e+06	4.7241e+06	3.54202e+06	4155880	3.75941e+06	2.11518e+06	2.69346e+06	4.08609e+06	3.99874e+06	4.94137e+06	3.36896e+06	4300068	3.914e+06	3.99914e+06	4113216	5997693	3.48315e+06	4.09969e+06	NQDDFEC[160.0307]VTTLEGHENEVK	O76071	CIAO1
14050248	3	2.86248e+06	2538696	3.64193e+06	2.72612e+06	3.15833e+06	2.8438e+06	3.51384e+06	2441798	3.34048e+06	2.85824e+06	3.01858e+06	4.1302e+06	3954414	4380538	5.05272e+06	4138727	3.31057e+06	3.39053e+06	2.67355e+06	3.08229e+06	3.38047e+06	4.81215e+06	3.7256e+06	2.52915e+06	3.3956e+06	1424842	1.84564e+06	DIHTLAQLISAYSLVDPEK	O76094	SRP72
14051112	3	3623180	4.7638e+06	5.69179e+06	3.67583e+06	4.25638e+06	5327521	5.94387e+06	5.55663e+06	4.82282e+06	4237532	3.79988e+06	5.81633e+06	5121260	4.87493e+06	7106388	8118862	5840479	5.91245e+06	5059471	5924714	5851676	7.55874e+06	4.32419e+06	4.22615e+06	4.96044e+06	5178975	5524676	LKPTDVGLLAVIANNIITINK	O76094	SRP72
14064668	2	2.07101e+06	1.07272e+06	1.15739e+06	1.52892e+06	985154	1.34953e+06	1.60791e+06	1.48766e+06	1.71279e+06	1.25168e+06	1.48341e+06	1.59473e+06	1652409	2544523	1.90094e+06	2.80389e+06	1.46646e+06	2.06375e+06	2.09704e+06	2070718	2.22369e+06	3145031	2.19563e+06	3134129	1.12532e+06	4396130	3535571	LTNAEGVEFK	O76094	SRP72
14048054	2	1.65041e+06	2570381	1.93391e+06	2.51961e+06	2.27055e+06	2.89473e+06	2.73495e+06	2.40746e+06	1.79963e+06	2.33717e+06	2052200	2607700	2.96076e+06	2.89188e+06	1.62747e+06	3.22001e+06	2.54121e+06	2.61807e+06	2138598	2.33907e+06	2.26169e+06	2.5715e+06	2847153	2.68158e+06	1.97416e+06	2.60422e+06	2.54676e+06	VLANNSLSFEK	O76094	SRP72
14075881	3	4208324	2.96985e+06	4842605	3.82432e+06	3611974	5477634	6648391	4773637	5.74178e+06	4.11717e+06	3869733	6785028	5977239	5.556e+06	4745683	8.08589e+06	6.26179e+06	5227433	3752864	6775506	7.13671e+06	7589613	5.09487e+06	6.32463e+06	4579328	4822675	6646974	ISASLQSQSPEHLLPVLIQAAQLC[160.0307]R	O76094	SRP72
14069950	3	5366611	5.32618e+06	4.47678e+06	3.98709e+06	4.14855e+06	4.07419e+06	4683509	4765103	4.46447e+06	4.32582e+06	3.04692e+06	5.07701e+06	4441167	4.58983e+06	4.33835e+06	4492744	5.06294e+06	3.90136e+06	2982134	4.44901e+06	4963400	4500738	4225860	4.56519e+06	4838964	5777286	5105381	AIELLQEFSDQHPENAAEIK	O76094	SRP72
14077900	4	8094436	12490000	297926	191533	1.06677e+06	744359	574584	889352	1043039	994786	1.8824e+06	1.67507e+06	1.92716e+06	1.49951e+06	2.06611e+06	1.85401e+06	1939370	1.56736e+06	1.72072e+06	3.22474e+06	3.66945e+06	568912	146648	292323	437216	947684	973261	SPNIIFADADLDYAVEQAHQGVFFNQGQC[160.0307]C[160.0307]TAGSR	O94788	ALDH1A2
14052066	2	4.08895e+06	4523161	4.03537e+06	4593461	2.55703e+06	3.58231e+06	3.06614e+06	3.67121e+06	4527830	3.39639e+06	3055116	3314426	3.13599e+06	3.12986e+06	3.88586e+06	3.60741e+06	4325590	3.31438e+06	2.73789e+06	4683175	4438986	2207067	3.29142e+06	3252887	2510387	3.77676e+06	3.38416e+06	GLTEPQIQVVC[160.0307]R	O94804	STK10
14054749	2	4.25245e+06	3422440	2.23028e+06	2166412	2.15556e+06	2454895	2.64497e+06	2254368	2.60633e+06	2.52877e+06	3081782	2.32239e+06	3153540	2.63128e+06	2.93153e+06	2997815	2461763	2.246e+06	3.11957e+06	4.18789e+06	4350743	2.95897e+06	2759733	2.42309e+06	2.31427e+06	1.87534e+06	1.87615e+06	RFEQEINAK	O94804	STK10
14059641	2	1.86579e+06	2.33088e+06	1.44101e+06	1580447	1086452	1.58901e+06	1.49727e+06	1.17763e+06	1.51253e+06	1.46958e+06	1.3799e+06	1.29203e+06	1.6241e+06	1.75107e+06	1.98275e+06	1.6184e+06	1.39859e+06	1.41897e+06	1.93654e+06	2.43384e+06	2.26906e+06	1.71408e+06	828131	940534	1355661	2458515	3.88657e+06	ALEEDLNQK	O94804	STK10
14074602	2, 3	4531701	3.82541e+06	3.09742e+06	2743147	2.19295e+06	2.08908e+06	3200256	2181410	2.81978e+06	2.04675e+06	2.61255e+06	2979228	2.65782e+06	3.03993e+06	3.76567e+06	2637853	2.89118e+06	1.86379e+06	2.11532e+06	4993487	5.28681e+06	2188633	2.5126e+06	2.29633e+06	2431658	2.60746e+06	3.13456e+06	DLDPNEVWEIVGELGDGAFGK	O94804	STK10
14070724	2	3.29977e+06	3.50873e+06	2.68038e+06	2.73898e+06	1.56537e+06	2500277	2.83179e+06	2.23795e+06	2.68381e+06	2.3088e+06	2.12237e+06	1.33769e+06	1.66275e+06	1.85163e+06	1.52502e+06	2739485	2018717	2.13508e+06	2.20839e+06	3250368	4134402	2.95745e+06	2.29087e+06	2.24421e+06	2554562	1161918	1.07508e+06	LSEEAEC[160.0307]PNPSTPSK	O94804	STK10
14071253	2	2893987	3.09655e+06	1.48588e+06	1.75584e+06	1.43816e+06	2.23024e+06	1.53885e+06	1.6519e+06	2.22268e+06	1.35715e+06	2.2304e+06	1.89276e+06	1.86174e+06	2.22857e+06	1919851	1346791	1.2362e+06	1.38347e+06	1.44721e+06	2.82476e+06	2.92196e+06	1.77208e+06	1.03176e+06	2.31745e+06	2.75812e+06	2153522	1.44033e+06	QVAEQGGDLSPAANR	O94804	STK10
14082322	3	1.46862e+06	4.08393e+06	2.97193e+06	2.50969e+06	1.67724e+06	3194049	1773145	3102537	1.84582e+06	1.34496e+06	2193446	2.46009e+06	1.43138e+06	2.0807e+06	2.01296e+06	3111640	2.09192e+06	2.48745e+06	1.81276e+06	11380000	10110000	3.73099e+06	1.44159e+06	3434642	1.44223e+06	4.43579e+06	5.5014e+06	RDSFIGTPYWMAPEVVMC[160.0307]ETMK	O94804	STK10
14083948	3	2.05518e+06	3.04916e+06	2.39225e+06	1.27333e+06	1.69984e+06	5533738	4.80247e+06	6801429	5883108	4.16793e+06	1404692	2.16651e+06	1.09415e+06	2.51465e+06	5.16413e+06	7.53251e+06	1.73631e+06	5.01456e+06	7.08427e+06	9724694	3.45443e+06	5385114	2.47713e+06	2.62908e+06	1.58489e+06	6.89536e+06	2.1439e+06	NPETRPSAAQLLEHPFVSSITSNK	O94804	STK10
14083762	3	1.79172e+06	1.39127e+06	1.82503e+06	1.05295e+06	788671	1.29296e+06	959991	960128	907432	918534	791523	1.15038e+06	637708	1.11559e+06	863883	1158066	1.4846e+06	999178	923215	1.96261e+06	1698969	1284562	881427	1.13425e+06	612955	810874	1.12881e+06	SEEELEDYIVEIEILATC[160.0307]DHPYIVK	O94804	STK10
14053381	3	1.59851e+06	1.88338e+06	2884625	2298030	1.53534e+06	2.134e+06	2408067	1.60143e+06	2.44913e+06	2143704	965126	2118180	1.91132e+06	2536441	1.52549e+06	2.41304e+06	3261291	2.45806e+06	1.91022e+06	3241748	2.65596e+06	2.29709e+06	2.04033e+06	2169983	1720680	2444959	3255413	ETDC[160.0307]GVHINAGPEIGVASTK	O94808	GFPT2
14061231	3	7085667	5.35397e+06	6.9823e+06	6.47334e+06	4.29e+06	4778265	6279938	5385856	4700163	3.81605e+06	4.4728e+06	5659356	4853987	4.98764e+06	5512134	6.62406e+06	6781602	5.37661e+06	4911142	8082131	8576811	4.94183e+06	3565620	4406840	4.19251e+06	6.01196e+06	7035174	ILLDQVEEAVADFDEC[160.0307]IR	O94826	TOMM70A
14052437	2	1278265	1.25201e+06	829053	864694	434120	1.54693e+06	1.01392e+06	1.10314e+06	901424	809573	868829	995613	801074	1.08321e+06	2.11996e+06	2.26135e+06	1.29031e+06	1.44657e+06	1.41024e+06	2.0214e+06	1.70526e+06	1.27328e+06	976783	1.01059e+06	852317	1.09431e+06	1452801	LRPESALAQAQK	O94826	TOMM70A
14054076	2	2.04904e+06	1.85044e+06	2.0767e+06	2687793	1.30835e+06	1544436	1.3873e+06	1.6302e+06	1.70046e+06	1.04434e+06	1.42744e+06	2.01975e+06	1.45649e+06	2.12741e+06	2.05494e+06	2.7132e+06	2.4368e+06	1.65398e+06	1.03749e+06	2.56595e+06	2377728	1.56571e+06	1.12832e+06	1.65172e+06	1.04632e+06	1.53239e+06	2.41498e+06	QYMEEENYDK	O94826	TOMM70A
14059635	2	2.14863e+06	2295102	2.02462e+06	1.4548e+06	1.52002e+06	2.54843e+06	2.19762e+06	2.33899e+06	2.1934e+06	2.02124e+06	1.48623e+06	2.34451e+06	1.58195e+06	1.71349e+06	2153711	3700849	3.19873e+06	2532361	1.80991e+06	2.92003e+06	2001388	2433033	1.74897e+06	1700590	1383862	2.24494e+06	2.76852e+06	YMAEALLLR	O94826	TOMM70A
14085175	2	3.47325e+06	1868152	1.4296e+06	1.5339e+06	815993	1.1739e+06	1.65858e+06	1.41382e+06	1.22061e+06	585205	1.60146e+06	1.83057e+06	1.85736e+06	1.4013e+06	2261569	1950053	1.70951e+06	1.98284e+06	1.18909e+06	2.2812e+06	2.05361e+06	1.39334e+06	1.13521e+06	1.12537e+06	1.24774e+06	5788853	2682906	ILLDQVEEAVADFDEC[160.0307]IR	O94826	TOMM70A
14079813	2	3412160	2.97021e+06	2.22404e+06	2.32007e+06	1.18022e+06	1.90357e+06	2.1521e+06	2.15203e+06	2732221	2.2474e+06	2.47589e+06	2936024	2899443	3.78113e+06	2493789	3823495	2.74579e+06	2280352	2004739	2.721e+06	3572120	2.52278e+06	2806848	2.73976e+06	1.81772e+06	2.23268e+06	2.70545e+06	QAYTGNNSSQIQAAMK	O94826	TOMM70A
14081765	2	1.8543e+06	1.94153e+06	1.99005e+06	1.43891e+06	743624	1.98677e+06	1.83995e+06	2.10015e+06	2.27541e+06	1.28304e+06	1.40045e+06	2568876	1.62156e+06	1.81416e+06	2.36455e+06	3503428	2374927	2.18869e+06	1.48941e+06	2.67945e+06	1.88879e+06	1.9866e+06	1.57568e+06	1.39443e+06	1.13849e+06	1.90541e+06	1.60327e+06	SYFSSFTDDIISQPMLK	O94826	TOMM70A
14075795	5	4.44328e+06	4920388	6240775	3.89893e+06	2.933e+06	4.87152e+06	4346412	4787232	3659216	3.41942e+06	3.85519e+06	5376856	4.20811e+06	6702860	5.00769e+06	7.01634e+06	3.77637e+06	3714283	3249907	9410677	4.72177e+06	4.17655e+06	3.95679e+06	3.72833e+06	2.8445e+06	3309107	2.85801e+06	RGSMYMQQQQPLLSTQDFNMAADIDPQNADVYHHR	O94826	TOMM70A
14083149	3	196587	537220	593978	102578	420370	1.19274e+06	756715	839885	553754	495442	290848	235754	132993	412456	827723	996940	401342	454437	438930	790646	537574	1.73264e+06	728837	671969	253802	3.53997e+06	1.82646e+06	QLVMTMGVADSQLFFYPQLLPIHTLDVK	O94855	SEC24D
14061559	2	2.83567e+06	4.73231e+06	3.8848e+06	2.8463e+06	2.46154e+06	4.54313e+06	4.55929e+06	5242002	4.91589e+06	4243152	2451212	3.44975e+06	2261262	3.25756e+06	4.13836e+06	4872012	2.22993e+06	5465860	4426019	4385477	3942431	4.35129e+06	3019526	4.93695e+06	3.03285e+06	11110000	5.25329e+06	FFADDTQAALTK	O94874	UFL1
14067903	2	1.25999e+06	806859	753576	701554	666774	1.10934e+06	1.46047e+06	1087313	1.80079e+06	777285	524884	1.23875e+06	1.08977e+06	935720	995883	1.02256e+06	1.06247e+06	1.1563e+06	956916	831925	730731	1.25013e+06	1.06039e+06	1.86579e+06	780244	1745001	1.20698e+06	TTQLLFLK	O94874	UFL1
14070032	3	3.80831e+06	3.30447e+06	4.72697e+06	3107965	2.67025e+06	3.84112e+06	3890968	3.44632e+06	4106836	2.90034e+06	4666111	5834586	6332167	6.03432e+06	4.82109e+06	4.12671e+06	5.66856e+06	4136109	3240206	4.6995e+06	4.91589e+06	4655059	4.2314e+06	4.22997e+06	3.67837e+06	5.35905e+06	5.72512e+06	VNIVDLQQVINVDLIHIENR	O94874	UFL1
14073532	3	2.03663e+06	2.4688e+06	1.78201e+06	1.50332e+06	1.08313e+06	1.97784e+06	2.18441e+06	2.13899e+06	2031626	1.79073e+06	1.24039e+06	2.34907e+06	1.29184e+06	2.84521e+06	2.48765e+06	2471064	1928584	1.75537e+06	1.84961e+06	1.71728e+06	2.14152e+06	3039993	1.93902e+06	2.34249e+06	1.14249e+06	2.14808e+06	1.82095e+06	YGFQEQLLYSVLEELVNSGR	O94874	UFL1
14080023	2	4.04966e+06	1.20706e+06	2.95763e+06	3408628	2286007	4.74268e+06	3.91178e+06	2.32764e+06	3173042	2564140	2.507e+06	2.03268e+06	2.73835e+06	3558217	4.21545e+06	6.06906e+06	2.66105e+06	3.67105e+06	4353942	4524605	3.55175e+06	2.51053e+06	2247146	4.75688e+06	2419626	3.87639e+06	3432386	TGQGDYPLNNELDK	O94874	UFL1
14076243	2	1.88745e+06	1.50428e+06	1.58553e+06	1.0202e+06	1.05456e+06	1.83514e+06	1.73368e+06	1.72682e+06	1.98989e+06	2.46799e+06	749058	1.1755e+06	1.09623e+06	1.26778e+06	1.22112e+06	2388100	1.84572e+06	1.57083e+06	1.47798e+06	2.11793e+06	1.75492e+06	1.75728e+06	1.99638e+06	1.92611e+06	1.50104e+06	1.68355e+06	2469269	TYDLPGNFLTQALTQR	O94874	UFL1
14046798	2	8718300	8553124	7341749	7797394	7251300	8.32388e+06	7.51041e+06	4.5521e+06	6.58831e+06	7.66346e+06	6.80204e+06	6516069	8.21266e+06	6.55438e+06	6464136	7177585	6.25384e+06	5312584	6.06397e+06	5.33646e+06	6898948	6.16722e+06	5542671	4.415e+06	6.88721e+06	4348887	3.76232e+06	IALVSEADSESR	O94886	TMEM63A
14047569	2	3.65886e+06	2.83264e+06	4.34238e+06	3.49761e+06	2958987	3573537	3.60738e+06	3.81955e+06	4259719	3351851	3.06619e+06	3.77452e+06	2.90138e+06	3.33991e+06	3886158	4.0917e+06	3.70429e+06	2.71163e+06	3.14303e+06	3.43339e+06	2708045	2.67186e+06	2.2039e+06	2373519	2434226	2.29037e+06	2.38207e+06	TLFITGLPR	O94886	TMEM63A
14066012	2	1.57125e+06	1.92518e+06	2301473	1.81631e+06	1.98038e+06	2.69552e+06	2.10515e+06	2.19859e+06	2291054	2.15752e+06	1.62675e+06	1.62565e+06	1.81937e+06	1.88593e+06	1.5533e+06	1.73057e+06	2.06372e+06	1.46846e+06	1.37983e+06	1.75566e+06	1.93258e+06	737756	935026	1.5444e+06	1.4611e+06	2.15117e+06	1.59328e+06	SMATYILK	O94886	TMEM63A
14062531	2	1.99279e+06	2353335	2874625	2195493	1914470	1.52269e+06	1.83326e+06	1.79034e+06	2.20283e+06	1.99079e+06	1.09109e+06	1.74407e+06	1.35461e+06	1780698	1915366	1.49577e+06	2.84649e+06	1.32845e+06	1.20689e+06	1.43555e+06	2.40094e+06	919701	1.18415e+06	1.93134e+06	1.64275e+06	1.80253e+06	2906442	LPGLILYTFR	O94886	TMEM63A
14050958	2	2959606	2.89113e+06	4231433	4497902	3.66212e+06	3.71582e+06	3.63447e+06	3.82339e+06	4213865	3.81036e+06	2684264	2298150	2151738	2.6042e+06	1609597	3.49751e+06	3.49389e+06	2.63119e+06	2.7902e+06	3451333	3895875	1.36155e+06	2.55049e+06	3.23665e+06	3645974	5.38371e+06	4.04237e+06	ADAEC[160.0307]YTAMK	O94905	ERLIN2
14058042	3	1.35767e+06	1.01625e+06	2.26073e+06	1.92693e+06	1.86841e+06	1.79639e+06	1786175	1.3939e+06	1518046	1.09463e+06	612063	854375	871868	958806	845198	1.18326e+06	2241149	837373	473300	888686	1.98799e+06	734081	623918	1.82195e+06	1.69822e+06	1.94588e+06	1.98545e+06	IEVVNFLVPNAVYDIVK	O94905	ERLIN2
14049025	2	8026304	5.78273e+06	11090000	8900472	7.60039e+06	7.28567e+06	12570000	6814605	11640000	9996440	5378272	6719327	6054200	6.01533e+06	4387026	7.236e+06	10010000	6648973	5.03747e+06	9177447	11600000	3111020	6632228	9126205	7285971	12000000	10630000	ISEIEDAAFLAR	O94905	ERLIN2
14052858	2	7.45061e+06	7073399	9077560	6.86093e+06	6.01505e+06	8517833	8523731	8839736	7.99017e+06	7835508	5.19886e+06	7241831	5079498	6533234	6839414	12230000	9371978	5.96017e+06	5852378	10490000	8935831	7.03997e+06	4.90695e+06	7215066	5004639	14410000	12520000	SVQTTLQTDEVK	O94905	ERLIN2
14066074	3	2.649e+06	2.92217e+06	4828697	3771356	4.28984e+06	3.51922e+06	3.35872e+06	3.64646e+06	3.23075e+06	3.43316e+06	2863627	3388154	2.86243e+06	2.19063e+06	2.67412e+06	3975467	4399360	3531315	2.46028e+06	4.77796e+06	4.42873e+06	3.2944e+06	1.9508e+06	2891040	3.45293e+06	5519419	5019176	LALQQDLTSMAPGLVIQAVR	O94905	ERLIN2
14045641	2	5414657	4650193	6838469	7320643	6143409	4296001	5249512	6430746	3.90074e+06	5977811	4925754	3723731	4596763	5450120	3.40557e+06	4.11652e+06	4670159	3.61561e+06	3.83231e+06	4818077	5352865	4166117	3.72127e+06	4102840	5219076	6.08165e+06	5.62234e+06	VAQVAEITYGQK	O94905	ERLIN2
14072086	2	2.80241e+06	2.56726e+06	3.39995e+06	3.35044e+06	2.94063e+06	3552410	4.07996e+06	3.11724e+06	3592968	2362471	1.76539e+06	2597340	2964031	2581505	2.47441e+06	3.07694e+06	4.08196e+06	2.13798e+06	1748960	2619524	4.4271e+06	1.89889e+06	1.5526e+06	3.97547e+06	3.25281e+06	5.40124e+06	5.0926e+06	IEVVNFLVPNAVYDIVK	O94905	ERLIN2
14081886	2	5.748e+06	6116287	6828019	6453308	4.70033e+06	5.85714e+06	6077148	8756224	8802494	6.38438e+06	4478521	4695087	3.76109e+06	5.98569e+06	4.19535e+06	6.42697e+06	6.13922e+06	5763793	5.22068e+06	6429255	4653197	4.33329e+06	4.5314e+06	8194171	4.82865e+06	7.69154e+06	7.80634e+06	LSFGLEDEPLETATK	O94905	ERLIN2
14070374	2	5933276	5.54232e+06	6862353	7201226	5391249	6197344	7.23428e+06	8507407	8280292	7331893	6024097	5263714	4862963	6.09038e+06	5.87919e+06	7031397	6.30394e+06	5479218	5.3627e+06	7.20561e+06	6098280	5146671	4.45027e+06	5.72521e+06	6.11608e+06	11050000	9987198	DIPNMFMDSAGSVSK	O94905	ERLIN2
14078659	3	983535	722402	1.6127e+06	884673	1.15857e+06	1.48527e+06	1.73952e+06	1.56532e+06	1.26538e+06	1.25191e+06	831421	1.3357e+06	780151	840808	1.51935e+06	983934	1.02507e+06	775849	794162	1455186	1.3425e+06	726817	493185	1.39222e+06	1.46805e+06	1.33022e+06	1205560	WLVEPQIDDPNSNLEEAINEAEAITSVNSLGSK	O94919	ENDOD1
14064646	2	1.42358e+06	2.17967e+06	2235678	2.16129e+06	1.15633e+06	1.79505e+06	1.54499e+06	1.61929e+06	1.54259e+06	1.73421e+06	818608	874068	1.3925e+06	1.58046e+06	2.00647e+06	3142753	2.08353e+06	1.66372e+06	1.92301e+06	1.85795e+06	1.34153e+06	2.29951e+06	1.93568e+06	739167	1.1931e+06	1.817e+06	1.85668e+06	DGPGETDAFGNSEGK	O94925	GLS
14073426	3	2.71384e+06	3.6218e+06	3.60205e+06	2027512	1.63138e+06	1.80919e+06	2628444	2.26124e+06	1.9257e+06	2.0603e+06	1.53204e+06	1.72934e+06	1.75608e+06	4.00819e+06	2.70542e+06	3.27803e+06	3.47921e+06	1.85789e+06	2.345e+06	2.26185e+06	1883801	2.2952e+06	1.85328e+06	1.48771e+06	596397	2.93628e+06	1.87422e+06	QGLLPSLEDLLFYTIAEGQEK	O94925	GLS
14081536	2	3.21691e+06	3128141	3.51193e+06	2.81954e+06	2.28461e+06	2.97872e+06	2868998	2.36998e+06	2628974	2.20623e+06	1.17936e+06	1.97125e+06	2.9106e+06	2.37403e+06	2.07499e+06	5.75636e+06	3.35919e+06	1.60094e+06	2.55465e+06	2727732	2.50024e+06	8252259	3320316	2475911	2.00716e+06	3.41699e+06	3.08168e+06	FSPDLWGVSVC[160.0307]TVDGQR	O94925	GLS
14056888	3	681738	2563525	1.37892e+06	873967	1.34184e+06	3.23568e+06	1.12652e+06	2.9161e+06	2.52055e+06	2.54168e+06	1.15482e+06	2.22983e+06	1.64841e+06	1.58774e+06	2128351	4.12376e+06	4.17214e+06	2.84266e+06	1.45264e+06	2.82131e+06	2680309	799382	881496	1.55389e+06	1.49334e+06	1.87793e+06	1.6672e+06	KQDGLVQIAPNLTVIQFIK	O94956	SLCO2B1
14067026	2	255492	442449	461930	567185	973981	176346	268190	413656	464929	429645	375762	502061	328176	419272	424242	111304	624105	386053	50162.4	1.38034e+06	835922	216558	146015	263738	412400	29095	512992	ATMGTENTPGGK	O94956	SLCO2B1
14057901	2	3985495	6.34142e+06	5090395	4.38607e+06	3.21899e+06	8063263	5994480	7793203	7972705	6.01418e+06	3.15395e+06	5.62007e+06	5.31523e+06	7237268	7323062	7.6331e+06	6.01431e+06	6.55677e+06	4717102	7147304	4.84018e+06	8039328	5175329	6.51687e+06	4.12188e+06	6.54875e+06	5475484	QSAALC[160.0307]LLR	O94973	AP2A2
14054131, 14063651	2, 3	16760000	15790000	17220000	14110000	29000000	32110000	20870000	28430000	22560000	27470000	39510000	27460000	23490000	24700000	35680000	24270000	10380000	14470000	21450000	27930000	11890000	22550000	21530000	11620000	9385772	19540000	9695892	AC[160.0307]NQLGQFLQHR	O94973	AP2A2
14060929	3	3.34069e+06	3.33442e+06	2938077	2.88814e+06	2.63106e+06	3.8064e+06	4875218	2.91101e+06	3.273e+06	2853314	1.8434e+06	3.60539e+06	2.82104e+06	2970581	3.60565e+06	2.8857e+06	4.59787e+06	3.16805e+06	2.70986e+06	4523429	4872784	3198233	2.82607e+06	4.01411e+06	3059363	3.26417e+06	4.06056e+06	VGGYILGEFGNLIAGDPR	O94973	AP2A2
14053169	3	5.55684e+06	7314453	9302615	6092424	6.23061e+06	10530000	8855611	8684173	10590000	7120961	4622528	9224308	8.27872e+06	7.65597e+06	9466458	12460000	10330000	10830000	8630423	13730000	10490000	10120000	6.25676e+06	8109547	6.52892e+06	7.72052e+06	8.37359e+06	FVNLFPEVKPTIQDVLR	O94973	AP2A2
14054936	2	4.03401e+06	2.19268e+06	3685302	3.24364e+06	2.70791e+06	2.64915e+06	3.74347e+06	3.2447e+06	4.05604e+06	1.90578e+06	1.17193e+06	2.82213e+06	1.70329e+06	2225338	2.52846e+06	2.76699e+06	3136427	3.6771e+06	2.35176e+06	3663514	4.0001e+06	3.10271e+06	1.74493e+06	2.51666e+06	2445218	2.59476e+06	2.50792e+06	AVDLLYAMC[160.0307]DR	O94973	AP2A2
14061869	2	2.50927e+06	2676786	2999910	1.76444e+06	2.01202e+06	3.42744e+06	4.00846e+06	4734404	4.1854e+06	3.06328e+06	1.72671e+06	4.04824e+06	2.49086e+06	3.38524e+06	2.81554e+06	4.25464e+06	3.75961e+06	4.13498e+06	2284364	4.99839e+06	3.46554e+06	3.18517e+06	2.95562e+06	3.82683e+06	2.18153e+06	3275379	2972627	ALLLSTYIK	O94973	AP2A2
14052645	2	8852081	7222513	6.45155e+06	6.02123e+06	5.03945e+06	7893136	7567984	6610228	7.67448e+06	6.03182e+06	4.72412e+06	6.79667e+06	5540923	7360488	7266490	8781426	7.93267e+06	8991531	8695288	7.7258e+06	9216188	8604138	7307982	6.96915e+06	6700852	8957721	7191873	NADVELQQR	O94973	AP2A2
14058988	2	4693214	4836577	4.51427e+06	4.014e+06	3.55671e+06	4.93513e+06	6090753	4.47514e+06	5524963	4164959	2.80199e+06	4.97666e+06	3.67142e+06	3.63059e+06	5.97386e+06	6.06275e+06	4.60188e+06	5918945	5017779	6.97213e+06	4.63576e+06	8878534	4.04757e+06	4.39697e+06	2931133	7824273	3876844	LTEC[160.0307]LETILNK	O94973	AP2A2
14056328	2	3409630	1.68753e+06	2794939	3172315	2140611	2.95286e+06	3411123	2773976	2659883	1.95544e+06	728802	567437	1.00175e+06	950072	868918	1930154	1.52014e+06	2.46613e+06	2.7261e+06	2.28499e+06	3.21023e+06	1.02616e+06	1.45672e+06	2.3685e+06	2.15482e+06	1.58064e+06	2432477	GPSTVTDLEDTK	O94973	AP2A2
14059517	2	647650	1.75812e+06	1.88378e+06	1.08146e+06	1.21152e+06	2850368	2.00695e+06	2.79944e+06	1.89445e+06	1.15406e+06	2.19448e+06	2.11011e+06	1.97883e+06	2480780	4326218	2.02264e+06	873486	2.11714e+06	2.08932e+06	2525158	2.65933e+06	1.59597e+06	868915	1646559	1.3817e+06	2909817	1315542	TTQIGC[160.0307]LLR	O94973	AP2A2
14061776	3	1.07092e+06	2.11576e+06	2.01528e+06	1.35971e+06	1.38642e+06	2.6357e+06	2.13759e+06	2.1107e+06	2.09609e+06	1.62342e+06	1.13225e+06	2.76987e+06	1685268	1.86876e+06	2910656	3.77709e+06	3.0801e+06	2.8857e+06	1.57807e+06	3429735	2813365	2.45359e+06	2.25068e+06	2178287	1.28445e+06	2462359	1.67679e+06	NPTFMGLALHC[160.0307]IASVGSR	O94973	AP2A2
14078219	2	7.06454e+06	6.37413e+06	6950001	5490858	4.49335e+06	8.27688e+06	9404747	6645054	7.52222e+06	5765835	3.49049e+06	8435086	7.18506e+06	8.18361e+06	7041167	8245595	8867135	6.27943e+06	6778620	9416933	9191458	8282720	6.75138e+06	8613000	5.899e+06	6728676	10960000	VGGYILGEFGNLIAGDPR	O94973	AP2A2
14079898	3	4526560	3.52618e+06	4727722	3891743	3500214	4181131	4522253	3.85272e+06	4395316	3153759	2459205	4307304	3.60576e+06	4283509	4151293	4534661	4.81357e+06	4399913	2.80325e+06	4619566	6985295	3131932	3860774	4.2915e+06	3.90542e+06	3.23448e+06	5014161	LSTVASTDILATVLEEMPPFPER	O94973	AP2A2
14085301	3	2.06708e+06	667419	860997	1.07534e+06	651775	455109	852958	365908	1.12558e+06	512725	469744	932779	391207	599845	483132	348415	1.31458e+06	318142	249238	206738	1.7722e+06	175015	622415	1643128	712511	1.32769e+06	1533139	SNAPQIVAEMLSYLETADYSIR	O94973	AP2A2
14072543	3	1.83172e+06	2820006	4.35645e+06	2.17474e+06	3.51092e+06	4.27903e+06	3.83109e+06	3.45747e+06	3393531	2472109	2.40677e+06	3.97363e+06	3.4226e+06	3.52815e+06	4.48591e+06	4855054	3.59223e+06	3.06596e+06	3.63344e+06	4.00428e+06	4452011	4158094	3206403	3.74124e+06	3.04502e+06	2.99438e+06	2.90978e+06	IVTSASTDLQDYTYYFVPAPWLSVK	O94973	AP2A2
14083912	2	4.29667e+06	3.59296e+06	5.32049e+06	4.07877e+06	4571275	4216791	4251816	4787844	5.95929e+06	4.07023e+06	3820332	4.12576e+06	3630161	4.05998e+06	3.82612e+06	2.81324e+06	4.0054e+06	5.28044e+06	6.07244e+06	3.68642e+06	3.96771e+06	4463998	3.59195e+06	3.85174e+06	4.07311e+06	3.11572e+06	3.23722e+06	QLSNPQQEVQNIFK	O94973	AP2A2
14072034	2	1.43271e+06	1.91109e+06	2813902	2.02881e+06	2.20546e+06	2.25157e+06	2871980	2.08769e+06	2.17319e+06	1.9635e+06	1.57912e+06	1.2646e+06	1.80079e+06	1.31333e+06	1.53209e+06	1.88071e+06	2.61759e+06	2.47502e+06	2456854	2.17393e+06	1.93902e+06	2.05269e+06	1.90784e+06	1845989	2.06479e+06	1.16628e+06	1.67477e+06	NNGVLFENQLLQIGLK	O94973	AP2A2
14080580	2	1.46906e+06	1.22901e+06	1.34154e+06	1.50444e+06	1.44912e+06	2.08218e+06	1.90031e+06	2.09196e+06	1700693	1.42718e+06	1.42144e+06	831164	1.5707e+06	1.0589e+06	1.96376e+06	2.30783e+06	1.95079e+06	2895665	2.67069e+06	2161767	1.99193e+06	2.26541e+06	1.38314e+06	1.65537e+06	1.15855e+06	1.13048e+06	1.50768e+06	YGGTFQNVSVQLPITLNK	O94973	AP2A2
14080065	2	8.25306e+06	4907901	7213187	4.99452e+06	4.87826e+06	5.20596e+06	6.7226e+06	5832853	6.32566e+06	5032810	3.79322e+06	6.98643e+06	5674869	6263325	4.04031e+06	5211912	7162949	5.22141e+06	4955936	666599	4609738	4502686	6.16032e+06	7462385	6253672	5772849	5336353	IAGDYVSEEVWYR	O94973	AP2A2
14071156	2	3.34084e+06	3.4368e+06	3648102	3.67307e+06	3531023	4178688	3.98904e+06	3.71494e+06	3236603	3.48977e+06	3380633	3.34624e+06	4.0955e+06	2.64098e+06	4.00274e+06	4.06454e+06	2.71244e+06	4.07925e+06	4.34906e+06	4.01622e+06	3.06001e+06	3.6892e+06	2.81815e+06	2.95593e+06	3.00772e+06	2.95052e+06	2391577	FFQPTEMASQDFFQR	O94973	AP2A2
14056352	2	3748105	4.29896e+06	4.3054e+06	3.06148e+06	3.93574e+06	5709132	4.6064e+06	5.74016e+06	5.95926e+06	4482110	3.12135e+06	3137673	2.84292e+06	4.39005e+06	5.26466e+06	5205917	5.8039e+06	4.89207e+06	4387036	4734708	3273962	5.83965e+06	3.71847e+06	4934723	3.85772e+06	3.37317e+06	2.73132e+06	NPAVLSAASFDGR	O94979	SEC31A
14061368	3	1.26888e+06	1.71132e+06	2.3704e+06	1.26698e+06	1.47925e+06	2.40473e+06	1.60608e+06	2.04276e+06	1.77227e+06	979203	960399	1.16923e+06	864674	879449	2.01933e+06	2.46125e+06	1.8229e+06	1.74162e+06	2.22211e+06	2.40494e+06	2281997	3.24541e+06	1.69908e+06	1.47057e+06	1.40813e+06	2125868	1.67431e+06	GILAIAWSMADPELLLSC[160.0307]GK	O94979	SEC31A
14065545	3	572022	262887	280119	165948	168280	135449	212151	241933	218359	228411	186761	200638	221676	376131	296219	52065.2	59398.4	149701	161487	183180	185568	164205	248118	183125	116808	78959.4	113139	GRPGPVAGHHQMPR	O94979	SEC31A
14059871	2	3.51439e+06	3.70661e+06	2.74973e+06	2.00614e+06	3.15192e+06	3.58266e+06	2.87276e+06	3.00122e+06	3433514	2.61742e+06	2772671	2.47777e+06	2.35332e+06	2.60495e+06	2989296	3.18823e+06	2.46206e+06	3442966	3.19654e+06	3.36388e+06	2471146	3826205	3658730	3.25379e+06	2744856	2806649	2.34209e+06	C[160.0307]LSSATDPQTK	O94979	SEC31A
14054209	2	3.90812e+06	4.06425e+06	4.30918e+06	3.90072e+06	4392101	4.53941e+06	4199329	4.90218e+06	5300750	3.58632e+06	4747044	4.87854e+06	4017232	4703558	4.68119e+06	4.41438e+06	3.59967e+06	4.55883e+06	3.76876e+06	5567261	3.68122e+06	5093863	4158116	5468512	3.82842e+06	5831971	4831955	TTFEDLIQR	O94979	SEC31A
14074975	3	1.65151e+06	5.75044e+06	4580066	2.18595e+06	2.3301e+06	5609238	4947436	5.5461e+06	5821998	4.74567e+06	3.0542e+06	6.57395e+06	6.68801e+06	5815901	6.46744e+06	7.07135e+06	7185035	6090522	4.84277e+06	4.96784e+06	4.5105e+06	7.18744e+06	5.97092e+06	6860227	3.83636e+06	4758041	4408853	EALAAVLTYAKPDEFSALC[160.0307]DLLGTR	O94979	SEC31A
14082274	3	4.10214e+06	3.5712e+06	2.5109e+06	3428606	2.77081e+06	5.23711e+06	4938296	3068553	5171371	3.47851e+06	2593912	3.22926e+06	3.67828e+06	3507093	3.62091e+06	6142804	3356472	4.17563e+06	3.69515e+06	5135386	4705099	7656518	4.34168e+06	3.7587e+06	4.00387e+06	2306982	1.90781e+06	LSSSFGNLDPFGTGQPLPPLQIPQQTAQHSIVLPLK	O94979	SEC31A
14049742	2	1.93542e+06	2.65248e+06	2.52079e+06	1.96268e+06	2.14261e+06	3.10354e+06	3.04099e+06	3966210	3.81023e+06	2.38084e+06	2.22076e+06	2.49693e+06	1.56922e+06	2.71657e+06	2834780	3.88829e+06	3.30088e+06	3.72779e+06	3.75213e+06	2.64805e+06	2.4009e+06	3.49335e+06	2.73551e+06	2.8359e+06	1.71374e+06	4.0385e+06	3.46317e+06	GLIENPALLR	O95168	NDUFB4
14045847	2	20710000	18520000	19280000	19820000	13410000	20000000	20470000	22620000	14810000	21590000	15120000	15060000	15970000	22270000	22480000	30940000	14010000	20910000	24440000	13790000	28560000	17630000	18610000	15530000	16830000	19510000	14600000	TQIDHYVGIAR	O95197	RTN3
14075661	3, 4	85160000	75760000	42980000	40190000	72630000	77900000	87660000	80140000	95420000	67580000	660299	456874	799405	576768	643260	35690000	38170000	62780000	33240000	29820000	31580000	25830000	26590000	60080000	62620000	21440000	25260000	n[43.0184]AEPSAATQSHSISSSSFGAEPSAPGGGGSPGAC[160.0307]PALGTK	O95197	RTN3
14048566	2	5117364	4.53074e+06	3.38851e+06	3.04412e+06	2.57093e+06	3.40617e+06	3.24631e+06	3061653	3.8204e+06	2.70365e+06	2.96363e+06	3.51415e+06	3.08425e+06	3.75155e+06	4.06619e+06	5.41566e+06	4565017	4.08222e+06	4.13383e+06	4.1808e+06	4.58233e+06	3045530	2.88492e+06	3.72577e+06	3304670	3.94106e+06	4143070	VAEVEGEQVDNK	O95202	LETM1
14054515	2	2.51993e+06	1.12303e+06	2544326	2.14491e+06	2.35777e+06	3.2385e+06	3330165	3.34895e+06	2.66286e+06	2.18865e+06	2.48925e+06	1.91964e+06	1.5916e+06	1.80186e+06	2708217	3.64484e+06	2.01887e+06	2.34394e+06	2.87934e+06	3381178	2353948	832862	1.49658e+06	2.24734e+06	2.17968e+06	3.0014e+06	2.27391e+06	EEIDILSDAC[160.0307]SK	O95202	LETM1
14050916	2	3.51388e+06	4953491	2.63789e+06	3.03942e+06	1.92726e+06	3.72406e+06	2785583	3.54987e+06	3.18719e+06	2.09717e+06	3.65021e+06	3.62372e+06	3269407	4499021	4.97145e+06	5.44586e+06	5331402	3.20682e+06	2.05003e+06	3.52375e+06	3.34596e+06	2.75396e+06	2294802	3097577	2.41595e+06	4.08914e+06	2749600	LTSLAAALDENK	O95202	LETM1
14057801	2	4817392	4482104	4309558	3092638	2824392	3.72282e+06	3.56683e+06	4.50454e+06	3.98631e+06	3.0027e+06	2674979	3.92826e+06	3320138	3.68599e+06	3.71738e+06	6.11657e+06	5467644	4.09156e+06	2.99274e+06	4168085	3.96643e+06	3.93241e+06	2.42016e+06	3.87446e+06	2.89646e+06	4.28709e+06	4.87924e+06	STLQTLPEIVAK	O95202	LETM1
14074395	3	19140000	16740000	17870000	13870000	10140000	14200000	14820000	14040000	16470000	12210000	11740000	15700000	12510000	14960000	13820000	27550000	15300000	12550000	13470000	21740000	16430000	14920000	12650000	15310000	12790000	20490000	18790000	VVAAPQRPGTEPQPEMPDTVLQSETLK	O95202	LETM1
14072385	3	15270000	12650000	12120000	9248016	7734425	9174286	8731937	8992864	9264546	7.15736e+06	5.91834e+06	14230000	9491757	11240000	11860000	16410000	17210000	8819271	8.26057e+06	15860000	15680000	10910000	7792402	11580000	10610000	10670000	13710000	LFEDELTLDNLTRPQLVALC[160.0307]K	O95202	LETM1
14073178	3	5.14476e+06	8.12811e+06	5626457	3.73387e+06	3.22653e+06	5.68644e+06	5.6753e+06	8.01649e+06	4.48816e+06	3.85866e+06	4979156	6.74221e+06	5.97713e+06	6.11634e+06	10710000	11740000	6.84349e+06	7.34683e+06	5530940	9293671	6005929	7.2103e+06	4.71556e+06	4937545	5645699	5473388	7959323	RVQQMIGQIDGLISQLEMDQQAGK	O95202	LETM1
14054543	2	3.72208e+06	2.06728e+06	3054910	2.91564e+06	3.20644e+06	3.54435e+06	3930513	2.73639e+06	3677860	2.99351e+06	1.64461e+06	1.7915e+06	1.55331e+06	3.01784e+06	1783674	2.62077e+06	2.10136e+06	2.60942e+06	2283326	2.67167e+06	3.48133e+06	2.47097e+06	2.44e+06	3.26371e+06	3.35809e+06	2792417	2.5128e+06	SLSSSLDDTEVK	O95292	VAPB
14060974	3	3203141	4.1914e+06	3.8695e+06	4212849	4731341	6.30749e+06	5.34832e+06	5.43555e+06	4950473	5.21892e+06	4429975	4205935	4.27068e+06	4.45685e+06	4253332	2852907	3.49846e+06	3.33716e+06	3.84171e+06	3.89803e+06	3.39456e+06	4.34627e+06	3345810	3.84775e+06	4.9497e+06	3.31074e+06	1.96786e+06	VEQVLSLEPQHELK	O95292	VAPB
14073813	2	5275962	3.90955e+06	5018801	4301249	3.53157e+06	3.85648e+06	4890351	5735419	5672401	5.07189e+06	3.02074e+06	3.45568e+06	3.49165e+06	4.57627e+06	4.38774e+06	2.24245e+06	3211673	3510046	3.532e+06	3630336	5.30981e+06	2102571	4721735	4.88646e+06	3.35183e+06	4479666	4247450	TVQSNSPISALAPTGK	O95292	VAPB
14069777	2	3.13727e+06	2.84018e+06	2.41736e+06	1.90122e+06	3113780	3.62465e+06	2.92137e+06	3.16078e+06	2556848	2.72068e+06	5084180	3482024	3.73061e+06	3.49783e+06	4011628	2.73576e+06	2.58e+06	2.74042e+06	3.2256e+06	3549504	2.70658e+06	2.75825e+06	2.46815e+06	2480018	3873803	3.36615e+06	3.07561e+06	VVLVNNILQNAQER	O95295	SNAPIN
14065843	2	904347	840593	1.12233e+06	853014	1.01073e+06	1.74725e+06	1986201	1.82792e+06	1.98386e+06	1.52456e+06	1.9496e+06	2572516	1.82651e+06	1.79601e+06	2.61761e+06	1.42421e+06	483317	2942789	2.22491e+06	4255884	2.98998e+06	2.19647e+06	1.46254e+06	1.90333e+06	1.0931e+06	7681739	4172960	YSPGYNTEVGDK	O95299	NDUFA10
14080943	3	1.65339e+06	1.06902e+06	2458077	1.47113e+06	2.28975e+06	4542220	5.13003e+06	3.22817e+06	4658517	2.76185e+06	1.5633e+06	2565357	1.56888e+06	2.36413e+06	1.61232e+06	2.95918e+06	2.51776e+06	5.38817e+06	3823252	5327096	3.00496e+06	1.98096e+06	3009203	4220400	1.54215e+06	5605549	4.15008e+06	FEVLNYTSIPIFLPEVTIGAHQTDR	O95299	NDUFA10
14075318	3	3292775	2.68238e+06	4606419	2.82592e+06	3.43424e+06	6443300	7.84708e+06	5.7258e+06	7.17939e+06	4159697	3013918	4641410	3154074	5818367	5253785	5.35327e+06	5.29954e+06	9016233	6.28077e+06	6.88146e+06	5719506	7.2614e+06	7.36278e+06	7321150	4536218	8721410	10020000	LLQYSDALEHLLTTGQGVVLER	O95299	NDUFA10
14055590	3	3860956	5859179	4.09682e+06	3.60167e+06	5.28086e+06	4399179	4.93575e+06	4115763	4396045	4469322	4274549	3.10615e+06	3828688	3367732	4.11857e+06	3.19905e+06	4208329	4248884	4.19493e+06	3.44995e+06	3936979	4.88213e+06	4.63588e+06	3.77889e+06	3.99039e+06	2.49382e+06	3310946	AMHQSQTMEGC[160.0307]SSPIVVK	O95319	CELF2
14080416	2	2.96212e+06	2.65289e+06	2576524	2350325	2711744	2.86569e+06	2.97314e+06	2631804	2.82604e+06	2.67199e+06	2.46795e+06	2013997	1.98607e+06	2.40946e+06	3075335	2.35187e+06	1.91848e+06	2.56943e+06	2960720	2102998	2.07386e+06	3270332	2.51426e+06	1.73605e+06	2.62411e+06	1.24376e+06	2.07134e+06	ELFEPYGAVYQINVLR	O95319	CELF2
14076232	3	1.20661e+06	3.79893e+06	2.38334e+06	831213	2.53049e+06	4.47991e+06	1.33957e+06	2.8042e+06	1.69043e+06	1570540	3018026	1.54696e+06	764048	1.67325e+06	3.58641e+06	2.96252e+06	1.05252e+06	2405250	3.51746e+06	3.35992e+06	1.82261e+06	5478390	3.14858e+06	1.92345e+06	972342	3261448	1.44085e+06	EGPEGANLFIYHLPQEFGDQDILQMFMPFGNVISAK	O95319	CELF2
14053992	2	5087436	8.22663e+06	6106567	7.05655e+06	9493779	9506975	8680788	7364803	6321428	7.37941e+06	7599955	6830773	6332194	5364503	7.61955e+06	6889815	6537392	10260000	11900000	8657658	6.04594e+06	10590000	8195748	5.05242e+06	7488096	5945161	3897108	VTLTLPVLNAAR	O95336	PGLS
14050544	2	5051083	6.72665e+06	5.37519e+06	5.57038e+06	10690000	8379203	6945796	6665155	5.81326e+06	7429745	5881238	5.20184e+06	4.80141e+06	3709512	6.2178e+06	5.31919e+06	4816219	7600938	8.06609e+06	6469339	5.54795e+06	7526612	6296399	4306222	5187828	4.44726e+06	3.1203e+06	WTLGFC[160.0307]DER	O95336	PGLS
14063780	2	3.4718e+06	5.61466e+06	4.37675e+06	5.28942e+06	6.78022e+06	8.33496e+06	6.07094e+06	6.68873e+06	4521720	6.06579e+06	9274488	5833458	6889067	7378525	7297681	4898423	4.497e+06	6827624	7.89079e+06	6518289	4728640	5706501	5437082	4059733	4.65367e+06	4972807	4.15848e+06	TVIFVATGEGK	O95336	PGLS
[truncated: 15,068 more rows]

## Sheet: subject treatment
column name	subject	IFNg treatment	age	sex
IntensityGG3	GG	overnight media	23	Male
IntensityGG4	GG	overnight media + 0.5ng/ml IFNg
IntensityJJ3	JJ	overnight media	28	Male
[truncated: 23 more rows]
